# Supplementary material for: Activation and Alliance of Regulatory Pathways in C. albicans during Mammalian Infection
Source: PLoS Biol. 2015 Feb 18;13(2):e1002076. doi: 10.1371/journal.pbio.1002076 (PMC4333574; doi:10.1371/journal.pbio.1002076)
Supplement: S1 Data — NanoString pobes for 248 C. albicans environmental responsive genes were chosen based on published gene expression data and preliminary data generated in this study, as indicated by the PubMed identification (PMID) number in the first row in the tab "probe selection." Three independent biological samples at each time point (0 hr/inoculum, 12 hr, 24 hr, and 48 hr postinfection) were used to determine gene expression levels by nanoString n-counter. The expression data were normalized using the internal control gene TDH3. Expression ratios were calculated using mean values of three independent biological samples, and statistical significance was determined by two-tailed Student’s t-test (n = 3, p < 0.05). (XLSX) [file pbio.1002076.s001.xlsx]

## Sheet: Probe selection
Orf19	Gene name	Hyphal growth induced (18216277, 18321992, this study)	Biofilm induced (23572557, 22265407)	adherence (22359502)	Iron limitation induced (21592964, 21843869)	Zinc limitation induced (19529758)	Oxidative stress induced (16339080, 20810668)	OPC induced (22544909)	ABF induced (24006497)	Zebrafish infection induced (16998073)	Macrophage co-culture induced (15470236)	Rim101 induced (18627379)	Bcr1 induced (22265407, 22359502)	Tup1 repressed (15814840)	Nrg1 repressed (15814840)	Other (CGD)
orf19.6124	ACE2			adhere	Iron
orf19.6385	ACO1	Hyphal									Mφ	RIM101
orf19.1064	ACS2										Mφ
orf19.3997	ADH1	Hyphal		adhere				OPC					BCR1
orf19.2608	ADH5	Hyphal		adhere							Mφ		BCR1	tup1	nrg1
orf19.5741	ALS1	Hyphal		adhere			H2O2	OPC	ABF			RIM101	BCR1	tup1	nrg1
orf19.1097	ALS2	Hyphal			Iron			OPC					BCR1
orf19.1816	ALS3	Hyphal		adhere				OPC	ABF			RIM101	BCR1	tup1	nrg1
orf19.4555	ALS4	Hyphal		adhere	Iron								BCR1
orf19.5736	ALS5	Hyphal												tup1	nrg1
orf19.7414	ALS6										Mφ
orf19.7400	ALS7										Mφ
orf19.5742	ALS9			adhere
orf19.4773	AOX2	Hyphal		adhere		Zinc	H2O2		ABF
orf19.7469	ARG1	Hyphal					H2O2		ABF		Mφ	RIM101	BCR1	tup1	nrg1
orf19.4766	ARG81			adhere
orf19.2289	ARP3	Hyphal
orf19.3122	ARR3	Hyphal					H2O2
orf19.2344	ASR1		Biofilm		Iron		H2O2
orf19.2496	ATO2	Hyphal	Biofilm				H2O2				Mφ
orf19.723	BCR1	Hyphal		adhere									BCR1	tup1
orf19.2593	BIO2		Biofilm				H2O2			Zebrafish		RIM101			nrg1
orf19.5612	BMT4					Zinc
orf19.388	CAF16						H2O2
orf19.1623	CAP1						H2O2	OPC	ABF
orf19.6229	CAT1	Hyphal	Biofilm				H2O2	OPC			Mφ
orf19.238	CCP1	Hyphal					H2O2							tup1
orf19.548	CDC10	Hyphal												tup1
orf19.3575	CDC19				Iron
orf19.6000	CDR1	Hyphal
orf19.5958	CDR2															Drug resistance
orf19.5079	CDR4				Iron		H2O2					RIM101
orf19.3895	CHT2			adhere						Zebrafish		RIM101	BCR1
orf19.7586	CHT3			adhere	Iron
orf19.113	CIP1	Hyphal					H2O2			Zebrafish	Mφ	RIM101		tup1	nrg1
orf19.4393	CIT1	Hyphal	Biofilm					OPC			Mφ	RIM101		tup1
orf19.5911	CMK1						H2O2
orf19.5063	COI1	Hyphal			Iron							RIM101		tup1
orf19.4433	CPH1															Pheromone induced biofilm
orf19.2706	CRH11	Hyphal	Biofilm	adhere				OPC					BCR1	tup1
orf19.4784	CRP1	Hyphal					H2O2			Zebrafish				tup1
orf19.7114	CSA1	Hyphal	Biofilm	adhere	Iron				ABF	Zebrafish		RIM101	BCR1
orf19.3117	CSA2	Hyphal		adhere	Iron							RIM101	BCR1	tup1
orf19.4477	CSH1	Hyphal		adhere		Zinc					Mφ			tup1	nrg1
orf19.7208	CSK1		Biofilm
orf19.1499	CTF1		Biofilm
orf19.4777	DAK2						H2O2								nrg1
orf19.4082	DDR48	Hyphal		adhere				OPC			Mφ			tup1	nrg1
orf19.2075	DFG5	Hyphal
orf19.125	EBP1						H2O2								nrg1
orf19.3374	ECE1	Hyphal	Biofilm	adhere		Zinc	H2O2	OPC			Mφ	RIM101	BCR1	tup1	nrg1
orf19.4099	ECM17						H2O2
orf19.4255	ECM331	Hyphal		adhere	Iron			OPC	ABF		Mφ			tup1	nrg1
orf19.610	EFG1				Iron
orf19.7332	ELF1								ABF
orf19.6070	ENA2	Hyphal		adhere			H2O2		ABF			RIM101	BCR1
orf19.5170	ENA21	Hyphal		adhere		Zinc			ABF				BCR1
orf19.395	ENO1				Iron
orf19.6686	ENP2				Iron									tup1
orf19.1120	FAV2	Hyphal	Biofilm		Iron			OPC			Mφ			tup1	nrg1
orf19.4618	FBA1				Iron
orf19.6178	FBP1	Hyphal	Biofilm					OPC	ABF	Zebrafish	Mφ
orf19.638	FDH1	Hyphal	Biofilm	adhere	Iron		H2O2					RIM101
orf19.4910	FGR41			adhere	Iron
orf19.5389	FKH2	Hyphal
orf19.1288	FOX2		Biofilm									RIM101
orf19.1415	FRE10						H2O2							tup1
orf19.5634	FRP1	Hyphal	Biofilm		Iron		H2O2		ABF	Zebrafish		RIM101		tup1	nrg1
orf19.7112	FRP2	Hyphal	Biofilm		Iron				ABF	Zebrafish		RIM101
orf19.1224	FRP3	Hyphal	Biofilm								Mφ	RIM101
orf19.7219	FTR1	Hyphal			Iron		H2O2		ABF	Zebrafish				tup1
orf19.7231	FTR2	Hyphal			Iron							RIM101
orf19.3670	GAL1	Hyphal		adhere			H2O2				Mφ	RIM101	BCR1	tup1
orf19.5338	GAL4															Metabolism
orf19.6993	GAP2	Hyphal			Iron		H2O2		ABF		Mφ	RIM101
orf19.999	GCA2	Hyphal					H2O2	OPC						tup1	nrg1
orf19.1358	GCN4	Hyphal	Biofilm					OPC
orf19.1193	GNP1	Hyphal		adhere		Zinc		OPC	ABF				BCR1
orf19.1756	GPD1						H2O2
orf19.691	GPD2	Hyphal		adhere			H2O2						BCR1
orf19.7021	GPH1	Hyphal			Iron		H2O2							tup1	nrg1
orf19.903	GPM1				Iron
orf19.1067	GPM2						H2O2							tup1	nrg1
orf19.2693	GST2	Hyphal					H2O2							tup1	nrg1
orf19.4647	HAP3	Hyphal	Biofilm		Iron				ABF			RIM101
orf19.681	HAP43	Hyphal			Iron				ABF			RIM101		tup1
orf19.2601	HEM1								ABF			RIM101
orf19.2803	HEM13										Mφ				nrg1
orf19.4747	HEM14										Mφ
orf19.7094	HGT12	Hyphal	Biofilm				H2O2				Mφ			tup1
orf19.4682	HGT17	Hyphal	Biofilm				H2O2				Mφ
orf19.3668	HGT2	Hyphal					H2O2			Zebrafish	Mφ		BCR1	tup1
orf19.5962	HGT4		Biofilm									RIM101
orf19.2023	HGT7	Hyphal					H2O2
orf19.895	HOG1															Core stress
orf19.6387	HSP104			adhere			H2O2						BCR1
orf19.822	HSP21	Hyphal			Iron		H2O2				Mφ	RIM101	BCR1		nrg1
orf19.4526	HSP30					Zinc	H2O2			Zebrafish
orf19.4980	HSP70	Hyphal		adhere			H2O2
orf19.6924	HTA1				Iron
orf19.1051	HTA2				Iron
orf19.1321	HWP1	Hyphal	Biofilm	adhere				OPC			Mφ		BCR1	tup1	nrg1
orf19.542	HXK2						H2O2
orf19.4384	HXT5	Hyphal	Biofilm											tup1
orf19.4975	HYR1	Hyphal		adhere		Zinc	H2O2	OPC				RIM101	BCR1	tup1	nrg1
orf19.6844	ICL1					Zinc	H2O2				Mφ			tup1
orf19.3749	IFC3						H2O2				Mφ				nrg1
orf19.1048	IFD6	Hyphal		adhere		Zinc		OPC						tup1	nrg1
orf19.5288	IFE2			adhere			H2O2			Zebrafish	Mφ	RIM101	BCR1	tup1	nrg1
orf19.2396	IFR2	Hyphal			Iron		H2O2
orf19.2568	IFU5	Hyphal	Biofilm				H2O2
orf19.5760	IHD1	Hyphal		adhere		Zinc		OPC			Mφ			tup1	nrg1
orf19.5068	IRE1		Biofilm
orf19.5521	ISA1						H2O2				Mφ	RIM101
orf19.5265	KIP4	Hyphal		adhere				OPC			Mφ			tup1	nrg1
orf19.4084	KIS1															Metabolism
orf19.4997	KIS2	Hyphal									Mφ
orf19.4377	KRE1	Hyphal		adhere							Mφ		BCR1		nrg1
orf19.539	LAP3	Hyphal	Biofilm		Iron	Zinc					Mφ	RIM101			nrg1
orf19.6561	LAT1															Metabolism
orf19.7498	LEU1		Biofilm								Mφ
orf19.7080	LEU2															Metabolism
orf19.3419	MAE1	Hyphal			Iron		H2O2							tup1
orf19.5811	MET1															Metabolism
orf19.5645	MET15	Hyphal									Mφ
orf19.5025	MET3		Biofilm													Metabolism
orf19.4318	MIG1															Metabolism
orf19.4833	MLS1						H2O2				Mφ			tup1
orf19.3369	MOH1		Biofilm				H2O2
orf19.1149	MRF1	Hyphal					H2O2				Mφ			tup1	nrg1
orf19.747	NBP35	Hyphal					H2O2
orf19.5732	NOG2				Iron
orf19.6232	NPR1						H2O2
orf19.7150	NRG1			adhere
orf19.1424	orf19.1424		Biofilm								Mφ
orf19.1534	orf19.1534	Hyphal	Biofilm	adhere		Zinc		OPC
orf19.1691	orf19.1691	Hyphal		adhere	Iron									tup1	nrg1
orf19.1862	orf19.1862	Hyphal		adhere	Iron									tup1	nrg1
orf19.2125	orf19.2125	Hyphal	Biofilm					OPC	ABF					tup1
orf19.3615	orf19.3615	Hyphal							ABF	Zebrafish		RIM101
orf19.3840	orf19.3840		Biofilm
orf19.409	orf19.409	Hyphal					H2O2	OPC	ABF
orf19.411	orf19.411				Iron		H2O2					RIM101		tup1	nrg1
orf19.4174	orf19.4174							OPC		Zebrafish		RIM101
orf19.449	orf19.449	Hyphal		adhere			H2O2			Zebrafish	Mφ	RIM101	BCR1
orf19.4706	orf19.4706	Hyphal						OPC	ABF		Mφ
orf19.5517	orf19.5517						H2O2
orf19.5626	orf19.5626	Hyphal		adhere			H2O2						BCR1	tup1
orf19.6578	orf19.6578	Hyphal		adhere				OPC				RIM101
orf19.6660	orf19.6660	Hyphal					H2O2		ABF
orf19.670.2	orf19.670.2	Hyphal		adhere			H2O2	OPC	ABF	Zebrafish		RIM101	BCR1
orf19.5005	OSM2										Mφ
orf19.3131	OYE32						H2O2
orf19.7514	PCK1	Hyphal		adhere			H2O2	OPC	ABF	Zebrafish	Mφ		BCR1	tup1
orf19.3097	PDA1															Metabolism
orf19.5294	PDB1															Metabolism
orf19.2877	PDC11	Hyphal
orf19.5021	PDX1															Metabolism
orf19.3967	PFK1														nrg1
orf19.6540	PFK2			adhere
orf19.5674	PGA10	Hyphal			Iron					Zebrafish				tup1	nrg1
orf19.6420	PGA13	Hyphal		adhere				OPC				RIM101	BCR1	tup1	nrg1
orf19.893	PGA17					Zinc	H2O2	OPC			Mφ	RIM101		tup1
orf19.6336	PGA25	Hyphal						OPC			Mφ
orf19.2475	PGA26													tup1
orf19.5302	PGA31		Biofilm
orf19.2833	PGA34	Hyphal		adhere			H2O2	OPC	ABF		Mφ	RIM101		tup1
orf19.3923	PGA37	Hyphal	Biofilm				H2O2					RIM101
orf19.6321	PGA48				Iron
orf19.4651	PGA53			adhere
orf19.5635	PGA7	Hyphal	Biofilm	adhere	Iron				ABF	Zebrafish		RIM101	BCR1	tup1
orf19.3888	PGI1			adhere
orf19.3651	PGK1				Iron
orf19.4444	PHO15						H2O2
orf19.655	PHO84	Hyphal			Iron							RIM101
orf19.4599	PHO89	Hyphal		adhere					ABF			RIM101	BCR1
orf19.3829	PHR1	Hyphal		adhere				OPC				RIM101	BCR1	tup1	nrg1
orf19.6081	PHR2		Biofilm		Iron				ABF		Mφ
orf19.778	PIL1	Hyphal		adhere	Iron
orf19.220	PIR1			adhere	Iron
orf19.5102	PLB5	Hyphal		adhere	Iron			OPC	ABF			RIM101		tup1
orf19.5873	POL1										Mφ
orf19.3111	PRA1	Hyphal		adhere		Zinc		OPC			Mφ	RIM101
orf19.2467	PRN1	Hyphal					H2O2							tup1
orf19.2462	PRN3	Hyphal					H2O2
orf19.508	QDR1				Iron		H2O2
orf19.535	RBR1	Hyphal	Biofilm		Iron				ABF					tup1
orf19.532	RBR2		Biofilm				H2O2							tup1
orf19.1327	RBT1	Hyphal		adhere								RIM101	BCR1	tup1	nrg1
orf19.5636	RBT5	Hyphal	Biofilm	adhere	Iron		H2O2		ABF	Zebrafish		RIM101	BCR1	tup1	nrg1
orf19.7350	RCT1	Hyphal	Biofilm	adhere				OPC			Mφ			tup1	nrg1
orf19.2747	RGT1	Hyphal									Mφ
orf19.5437	RHR2	Hyphal		adhere			H2O2						BCR1		nrg1
orf19.7247	RIM101											RIM101
orf19.5779	RNR1				Iron							RIM101
orf19.1868	RNR22	Hyphal		adhere			H2O2	OPC				RIM101	BCR1		nrg1
orf19.24	RTA2												BCR1
orf19.23	RTA3															Drug resistance
orf19.6595	RTA4	Hyphal	Biofilm				H2O2					RIM101
orf19.5714	SAP1						H2O2				Mφ
orf19.3839	SAP10	Hyphal			Iron
orf19.3708	SAP2		Biofilm
orf19.5716	SAP4	Hyphal	Biofilm			Zinc	H2O2	OPC			Mφ	RIM101		tup1	nrg1
orf19.5585	SAP5	Hyphal	Biofilm	adhere		Zinc	H2O2	OPC	ABF		Mφ	RIM101			nrg1
orf19.5542	SAP6	Hyphal		adhere		Zinc		OPC	ABF						nrg1
orf19.6928	SAP9	Hyphal					H2O2		ABF			RIM101
orf19.3893	SCW11			adhere	Iron
orf19.2941	SCW4					Zinc		OPC
orf19.2871	SDH12	Hyphal										RIM101
orf19.1719	SGA1	Hyphal		adhere				OPC		Zebrafish		RIM101
orf19.6011	SIN3	Hyphal
orf19.2179	SIT1	Hyphal			Iron		H2O2		ABF			RIM101		tup1
orf19.3623	SMC2	Hyphal					H2O2
orf19.1936	SNF1	Hyphal
orf19.2062	SOD4	Hyphal	Biofilm		Iron		H2O2	OPC	ABF		Mφ			tup1
orf19.2060	SOD5	Hyphal	Biofilm	adhere				OPC		Zebrafish		RIM101	BCR1		nrg1
orf19.2108	SOD6	Hyphal		adhere							Mφ	RIM101	BCR1
orf19.4151	SPO1						H2O2
orf19.6367	SSB1				Iron
orf19.7313	SSU1		Biofilm				H2O2
orf19.6173	STD1		Biofilm
orf19.2107.1	STF2	Hyphal		adhere			H2O2						BCR1
orf19.5818	SUR2						H2O2					RIM101			nrg1
orf19.5908	TEC1	Hyphal		adhere				OPC				RIM101	BCR1
orf19.6745	TPI1		Biofilm
orf19.4892	TPK1	Hyphal
orf19.2277	TPK2				Iron
orf19.6640	TPS1									Zebrafish
orf19.3038	TPS2	Hyphal					H2O2			Zebrafish		RIM101
orf19.5348	TPS3		Biofilm
orf19.4290	TRR1	Hyphal			Iron		H2O2	OPC	ABF
orf19.7611	TRX1	Hyphal			Iron		H2O2	OPC
orf19.6059	TTR1	Hyphal					H2O2
orf19.1238	TUB4		Biofilm
orf19.6109	TUP1		Biofilm
orf19.4941	TYE7			adhere										tup1
orf19.1354	UCF1	Hyphal		adhere			H2O2	OPC
orf19.1738	UGP1	Hyphal						OPC
orf19.1822	UME6	Hyphal						OPC	ABF					tup1	nrg1
orf19.3548.1	WH11	Hyphal			Iron
orf19.2990	XOG1	Hyphal			Iron
orf19.1413	YFH1										Mφ
orf19.3707	YHB1	Hyphal		adhere				OPC	ABF	Zebrafish	Mφ	RIM101		tup1
orf19.3618	YWP1			adhere
orf19.3794	ZAP1	Hyphal				Zinc								tup1
orf19.6182	ZCF34			adhere
orf19.3112	ZRT1	Hyphal		adhere		Zinc	H2O2	OPC
orf19.1585	ZRT2	Hyphal	Biofilm	adhere		Zinc		OPC			Mφ

## Sheet: Normalized data and ratio
orf19	Gene name	0h	0h	0h	12h	12h	12h	24h	24h	24h	48h	48h	48h		0h average	12h average	24h average	48h average		12h/0h	24h/0h	48h/0h	48h/12h	P-value (0h,12h)	P-value (0h,24h)	P-value (0h,48h)	P-value (12h,48h)
orf19.6124	ACE2	465.629	574.933	513.264	1014.77	731.638	835.584	784.308	883.074	961.781	848.243	736.69	641.471		517.942	860.663	876.388	742.135		1.6617	1.69206	1.43285	0.862283	0.0179779	0.00401904	0.0294921	0.309904
orf19.6385	ACO1	7520.23	7522.15	7522.61	8830.59	6590.17	8523.65	7873.1	7686.59	7385.03	3136.87	2802.99	3601.18		7521.66	7981.47	7648.24	3180.35		1.06113	1.01683	0.422825	0.398467	0.54783	0.423674	4.7562e-05	0.00288772
orf19.1064	ACS2	6443.88	6269.8	6439.15	11564.3	12256.4	14051.9	7374.29	8670.33	8688.63	5134.41	5052.85	5487.24		6384.28	12624.2	8244.42	5224.84		1.97739	1.29136	0.818391	0.413874	0.00110283	0.0132773	0.00132894	0.000601911
orf19.3997	ADH1	65300.7	61034	61135.7	66062.8	68073.7	79261	96395.6	90812.1	98022.4	97934.6	91405.2	88357.7		62490.1	71132.5	95076.7	92565.8		1.1383	1.52147	1.48129	1.30132	0.117237	0.000232015	0.000676379	0.0126366
orf19.2608	ADH5	15569.6	16760.9	15435.4	1534.33	2201.59	2145.78	7001.52	6505.59	6425.25	11117.6	9501.62	6933.88		15922	1960.57	6644.12	9184.35		0.123136	0.417292	0.576834	4.68454	7.80257e-06	3.51107e-05	0.00639448	0.00428279
orf19.5741	ALS1	3052.54	3109.54	3175.12	2638.39	2228.32	3108.37	3415.37	3630.42	3586.08	1009.92	1530.47	3110.03		3112.4	2658.36	3543.95	1883.47		0.854119	1.13866	0.605151	0.708509	0.15166	0.004417	0.123916	0.31851
orf19.1097	ALS2	174.893	197.707	203.369	83.8874	36.7489	26.7387	149.315	129.518	148.175	114.826	83.2605	113.155		191.99	49.125	142.336	103.747		0.255873	0.741372	0.540379	2.1119	0.0019019	0.0100925	0.00279191	0.0552678
orf19.1816	ALS3	2648.97	2964.03	2743.79	108694	110791	108512	113886	112035	112443	109888	102574	80916.6		2785.59	109332	112788	97792.8		39.2492	40.4897	35.1066	0.894453	1.37509e-08	4.30229e-09	0.000399079	0.256699
orf19.4555	ALS4	1209.58	1261.47	1152.87	408.613	304.014	247.333	367.919	353.79	442.715	319.125	304.138	270.723		1207.98	319.986	388.141	297.995		0.264895	0.321315	0.24669	0.931274	9.70812e-05	3.97385e-05	1.22358e-05	0.678966
orf19.5736	ALS5	333.237	355.911	341.38	278.722	197.108	300.81	380.931	353.79	346.144	307.366	274.228	232.618		343.509	258.88	360.289	271.404		0.753634	1.04885	0.790093	1.04838	0.0584293	0.24949	0.033281	0.759701
orf19.7414	ALS6	225.292	268.6	227.151	148.832	116.928	327.549	235.195	266.324	312.345	277.971	220.159	198.633		240.348	197.77	271.288	232.254		0.822848	1.12873	0.966325	1.17437	0.559908	0.307769	0.783803	0.646667
orf19.7400	ALS7	529.569	579.783	519.029	386.964	464.373	247.333	508.45	596.005	529.628	868.82	726.336	583.799		542.794	366.223	544.694	726.318		0.674701	1.0035	1.33811	1.98327	0.0560019	0.955973	0.0952955	0.0257106
orf19.5742	ALS9	134.273	161.888	154.722	21.6483	170.381	86.9008	125.893	154.188	167.489	155.98	130.427	165.678		150.294	92.9768	149.19	150.695		0.618632	0.992651	1.00267	1.62078	0.26107	0.944075	0.977548	0.26263
orf19.4773	AOX2	786.078	887.235	766.225	105.536	197.108	220.594	112.88	116.061	155.418	532.242	451.39	289.26		813.179	174.413	128.12	424.297		0.214482	0.157554	0.521776	2.43272	0.000239969	6.7429e-05	0.00851839	0.034867
orf19.7469	ARG1	332.485	321.957	304.625	1058.06	651.458	915.8	961.273	932.414	969.023	369.097	406.524	618.814		319.689	875.107	954.237	464.812		2.73737	2.98489	1.45395	0.531148	0.00964989	1.33223e-06	0.136986	0.0448244
orf19.4766	ARG81	372.353	417.102	380.297	213.777	544.552	381.026	524.065	513.024	527.214	392.613	342.101	363.41		389.918	379.785	521.434	366.042		0.974015	1.33729	0.938767	0.963812	0.921416	0.000806154	0.300785	0.893745
orf19.2289	ARP3	629.651	621.647	640.149	854.584	992.198	1235.86	1250.69	1246.33	1313.28	1337.56	1414.81	1128.9		630.482	1027.55	1270.1	1293.76		1.62978	2.01449	2.05201	1.25907	0.0236321	8.76048e-06	0.00149182	0.130873
orf19.3122	ARR3	131.434	149.588	130.406	7.36672	9.79125	151.004	299.365	204.253	170.84	140.01	198.306	214.377		137.143	56.0539	224.82	184.231		0.408727	1.63931	1.34335	3.28668	0.165644	0.0878352	0.114889	0.0713841
orf19.2344	ASR1	2094.38	2053.85	2167.04	102.713	428.937	345.716	670.352	835.496	725.16	1497.32	1301.49	1651.88		2105.09	292.455	743.669	1483.56		0.138928	0.353272	0.70475	5.07279	6.19758e-05	2.0589e-05	0.00431959	0.0010732
orf19.2496	ATO2	573.072	529.467	564.427	425.967	531.624	637.785	537.357	532.5	484.151	224.185	345.512	337.656		555.655	531.792	518.003	302.451		0.957054	0.932237	0.544314	0.568739	0.722366	0.156109	0.00361993	0.034264
orf19.723	BCR1	400.938	495.085	428.944	1339.49	598.005	889.062	1133.03	1176.87	1145.26	1001.1	916.153	959.696		441.655	942.186	1151.72	958.983		2.13331	2.60774	2.17134	1.01783	0.0828106	2.10188e-05	0.0001543	0.942041
orf19.2593	BIO2	132.451	122.315	128.429	7.36672	9.79125	7.73291	299.365	355.751	227.076	175.289	134.228	209.894		127.732	8.29696	294.064	173.137		0.0649562	2.3022	1.35548	20.8675	2.51364e-06	0.0112243	0.108748	0.00166309
orf19.5612	BMT4	50.0257	37.5729	42.4154	7.36672	9.79125	7.73291	0.79579	10.6718	0.858036	26.7462	23.3901	21.6139		43.338	8.29696	4.10854	23.9167		0.191448	0.0948023	0.551866	2.88259	0.000694939	0.00130914	0.00776664	0.000750395
orf19.388	CAF16	624.97	589.858	591.121	7.36672	223.563	248.36	628.354	482	684.992	689.62	492.718	788.931		601.983	159.763	598.449	657.09		0.265395	0.994129	1.09154	4.1129	0.0046403	0.956972	0.564281	0.0127377
orf19.1623	CAP1	1009.87	1139.09	1044.05	971.47	1560.16	969.278	1697.76	1629.9	1707.79	2135.76	2058.5	1913.34		1064.34	1166.97	1678.48	2035.87		1.09643	1.57702	1.91281	1.74458	0.635469	0.000178096	0.000213557	0.0137504
orf19.6229	CAT1	4953.05	5468.04	4930.35	1491.03	2014.51	1905.13	3995.71	4081.2	4247.59	1005.51	1124.38	1643.52		5117.15	1803.56	4108.17	1257.8		0.352454	0.802824	0.245801	0.6974	0.00015218	0.0061026	0.000125584	0.0967932
orf19.238	CCP1	2395.59	2510.68	2361.81	830.036	1045.06	1513.99	3785.24	3831.8	4131.41	201.284	589.701	289.092		2422.69	1129.7	3916.15	360.026		0.466298	1.61645	0.148606	0.318693	0.00334208	0.000220373	8.13504e-05	0.030109
orf19.548	CDC10	1369.43	1556.61	1407.28	5106.3	5729.49	4685.96	4430.32	4251.65	4076.18	5916.02	5169.2	3362.35		1444.44	5173.92	4252.71	4815.86		3.58195	2.9442	3.33406	0.930795	0.000268456	1.79419e-05	0.0113791	0.683616
orf19.3575	CDC19	54351.7	56653.4	57178.9	42670.4	46798.8	57576.3	32078.5	30240.2	37641.6	27255.7	28550.8	31200.9		56061.3	49015.1	33320.1	29002.5		0.874312	0.594351	0.517334	0.591704	0.194611	0.000679208	4.85082e-05	0.0120846
orf19.6000	CDR1	1336.71	1406.99	1336.29	2789.93	2228.32	2814.25	3282.64	3498.09	3817.85	3692.25	4053.3	3981.29		1360	2610.83	3532.86	3908.95		1.91974	2.5977	2.87424	1.4972	0.00291154	0.000158956	2.27127e-05	0.00418996
orf19.5958	CDR2	135.025	163.007	148.236	40.5907	90.2019	33.4234	183.146	165.401	153.004	145.691	140.781	163.618		148.756	54.7386	167.184	150.03		0.367976	1.12388	1.00856	2.74084	0.00866239	0.196688	0.910577	0.00762372
orf19.5079	CDR4	4675.02	4779.23	4639.68	7.36672	9.79125	7.73291	355.363	246.336	291.345	4192.15	1315.34	4923.63		4697.98	8.29696	297.681	3477.04		0.00176607	0.0633637	0.740114	419.074	3.82002e-08	1.21388e-07	0.330056	0.034523
orf19.3895	CHT2	2973.56	3419.61	3038.91	1707.51	1640.34	1530.79	807.73	896.53	891.767	26159.2	20458.1	2868.02		3144.02	1626.21	865.342	16495.1		0.51724	0.275234	5.24649	10.1433	0.000513769	8.82735e-05	0.129589	0.101206
orf19.7586	CHT3	1153.54	1255.13	1183.86	863.228	1239.44	1397.1	992.503	909.987	964.195	301.487	338.65	630.142		1197.51	1166.59	955.561	423.427		0.974177	0.797956	0.353589	0.362961	0.857216	0.00331686	0.00201914	0.017196
orf19.113	CIP1	67.3249	88.2234	54.2793	425.967	1147.75	443.073	1440.33	1332.07	1488.35	2176.91	1765.62	2379.6		69.9425	672.262	1420.25	2107.38		9.61164	20.306	30.1301	3.13475	0.064612	8.93196e-06	0.000353987	0.00861069
orf19.4393	CIT1	3502.37	3856.53	3569.7	11644.1	11475.7	11851.9	8656.66	8811.12	9100.25	12172.8	11256	7826.77		3642.87	11657.2	8856.01	10418.5		3.20002	2.43106	2.85998	0.893739	8.10103e-07	6.64081e-06	0.00695508	0.403458
orf19.5911	CMK1	697.163	683.477	679.978	430.337	619.848	820.832	1218.95	951.35	1080.63	1852.57	1994.85	1594.33		686.873	623.672	1083.64	1813.91		0.907988	1.57765	2.64083	2.90844	0.605377	0.00686955	0.000656823	0.00185491
orf19.5063	COI1	1231.46	1211.3	1158.61	10850.9	10389.6	10373.4	5507.18	6036.94	6348.69	14795	12504.7	16362.4		1200.46	10538	5964.27	14554.1		8.77831	4.96834	12.1238	1.38111	4.91511e-07	4.23126e-05	0.000283805	0.0237789
orf19.4433	CPH1	96.4245	108.46	85.4498	349.141	166.3	260.084	377.923	343.087	346.678	400.113	422.108	315.735		96.778	258.509	355.896	379.319		2.67115	3.67744	3.91947	1.46733	0.0384093	3.63073e-05	0.00103299	0.122931
orf19.2706	CRH11	706.342	743.956	743.163	1231.25	1105.81	1450.57	2168.8	2210.77	2272.72	3370.37	2881.04	2112.1		731.154	1262.54	2217.43	2787.84		1.72678	3.03278	3.81293	2.20811	0.0063623	1.39022e-06	0.0049506	0.0159185
orf19.4784	CRP1	312.566	310.306	269.807	1153.29	942.373	832.498	432.36	423.084	500.219	801.647	437.299	809.852		297.56	976.054	451.888	682.933		3.28019	1.51865	2.29511	0.699687	0.00204452	0.00528888	0.0356182	0.131127
orf19.7114	CSA1	857.916	914.099	866.4	13116.2	11636	10835.9	5687.29	6059.29	6427.66	42929.3	34302	15857.6		879.472	11862.7	6058.08	31029.6		13.4884	6.88832	35.2821	2.61573	8.02027e-05	1.74419e-05	0.0195009	0.0749887
orf19.3117	CSA2	189.437	170.043	187.748	27417.7	20658.3	24684.8	5360.19	7232.09	5890.78	137880	77923.2	141143		182.409	24253.6	6161.02	118982		132.962	33.7758	652.28	4.90574	0.000254081	0.000427156	0.0044483	0.010118
orf19.4477	CSH1	923.36	965.217	902.074	4846.52	4874.24	4926.6	12781.5	12776.3	12593.7	20269.8	18449.5	12942.1		930.217	4882.46	12717.2	17220.4		5.24873	13.6712	18.5123	3.527	1.97025e-08	5.37198e-09	0.00178332	0.00498975
orf19.7208	CSK1	101.923	96.9898	92.837	7.36672	9.79125	7.73291	110.372	94.8376	26.2353	109.683	89.2	150.123		97.25	8.29696	77.1482	116.335		0.0853158	0.793298	1.19625	14.0214	5.30892e-06	0.482293	0.350934	0.00381045
orf19.1499	CTF1	166.438	157.924	177.417	235.467	196.016	319.11	269.638	298.03	254.336	256.079	287.878	198.545		167.259	250.198	274.002	247.501		1.49587	1.63818	1.47974	0.989221	0.0868408	0.0015841	0.0399296	0.954812
orf19.4777	DAK2	2731.72	2935.29	2766.49	971.47	731.638	969.278	1390.67	1320.41	1220.11	973.174	985.177	1097.7		2811.17	890.795	1310.4	1018.68		0.316877	0.466139	0.36237	1.14357	4.58204e-05	4.75739e-05	1.75433e-05	0.223736
orf19.4082	DDR48	8318.51	9288.05	8505.68	8288.61	8161.6	7333.09	8575.99	9331.43	9334.43	55847.2	48477.3	27746.2		8704.08	7927.77	9080.62	44023.6		0.91081	1.04326	5.05781	5.55308	0.139534	0.388608	0.0137398	0.0127644
orf19.2075	DFG5	425.009	407.401	437.592	646.744	678.185	728.629	909.225	842.705	860.382	977.583	1003.58	823.755		423.334	684.52	870.77	934.974		1.61697	2.05693	2.2086	1.36588	0.000504862	3.28856e-05	0.000840632	0.0147597
orf19.125	EBP1	1330.17	1410.98	1422.58	183.526	120.876	248.36	453.36	431.501	355.614	175.908	407.858	274.149		1387.91	184.254	413.491	285.972		0.132756	0.297924	0.206045	1.55205	1.36874e-05	1.95001e-05	0.000113679	0.255095
orf19.3374	ECE1	662.713	715.226	701.723	171907	170846	174450	169354	167937	169523	225729	216463	147308		693.221	172401	168938	196500		248.695	243.7	283.46	1.13979	9.027e-09	4.79734e-10	0.00137925	0.385582
orf19.4099	ECM17	1195.84	1264.87	1188.27	7.36672	326.25	248.36	572.356	608.249	580.555	490.944	362.83	563.294		1216.33	193.992	587.053	472.356		0.15949	0.482643	0.388346	2.43492	0.000496747	1.91572e-05	0.000303072	0.0685667
orf19.4255	ECM331	618.331	676.048	593.26	2270.37	2201.59	2921.2	3756.29	3794.13	3788.88	8172.12	7363.02	4241.84		629.213	2464.39	3779.77	6592.33		3.91662	6.00713	10.4771	2.67504	0.00134992	3.34123e-08	0.00762127	0.0276918
orf19.610	EFG1	2131.44	2365.17	2063.82	1123.01	918.723	835.584	1606.68	1439.27	1555.69	1906.48	1313.04	1035.9		2186.81	959.105	1533.88	1418.48		0.438587	0.701423	0.648651	1.47896	0.000602608	0.00327078	0.047863	0.164829
orf19.7332	ELF1	868.823	900.294	874.688	1534.33	1132.54	1343.62	1333.42	1336.1	1364.96	1223.04	1257.82	1232.61		881.268	1336.83	1344.83	1237.82		1.51694	1.52602	1.40459	0.92594	0.0173581	4.92556e-06	1.48424e-05	0.443293
orf19.6070	ENA2	784.198	849.549	779.558	928.173	1266.17	1878.39	2384.8	2502.32	2470.69	483.739	825.271	1540.53		804.435	1357.58	2452.61	949.848		1.68762	3.04886	1.18076	0.699664	0.118453	2.46056e-06	0.665595	0.384033
orf19.5170	ENA21	1264.5	1364.83	1331.24	10561.7	10112.6	8723.5	9814.75	9688.02	9631.39	6574.48	6213.76	5582.71		1320.19	9799.27	9711.39	6123.65		7.42263	7.35606	4.63847	0.624909	0.000106356	1.75395e-08	7.92192e-05	0.00416806
orf19.395	ENO1	50532.9	49572.3	49748.4	53534.3	55266	65677.6	48088.5	48668.3	52667.7	44825.5	43438.5	47209.9		49951.2	58159.3	49808.2	45158		1.16432	0.997137	0.904042	0.776453	0.0971155	0.92715	0.0136534	0.0301482
orf19.6686	ENP2	555.773	538.233	608.917	587.595	9.79125	637.785	516.357	557.749	693.026	427.813	390.54	497.545		567.641	411.724	589.044	438.633		0.725324	1.03771	0.772729	1.06536	0.484486	0.728259	0.0271376	0.901386
orf19.1120	FAV2	170.38	232.035	204.81	754.986	651.458	487.981	537.077	640.859	621.37	579.274	523.865	342.813		202.408	631.475	599.769	481.984		3.11981	2.96317	2.38125	0.763267	0.00576636	0.00040426	0.0191227	0.229597
orf19.4618	FBA1	40419.7	37189.9	38212.7	18896.3	19459.4	22691.9	20792	25490.5	23280.9	18468.7	17698.8	17136.6		38607.4	20349.2	23187.8	17768		0.527079	0.600605	0.460224	0.873158	0.000274495	0.000744371	3.4997e-05	0.106642
orf19.6178	FBP1	667.602	772.313	651.275	1339.49	1052.36	1450.57	1403.69	1443.76	1512.23	3958.28	3242.27	1582.76		697.064	1280.81	1453.22	2927.77		1.83743	2.08478	4.20015	2.28588	0.00940092	0.000106403	0.0339868	0.0821829
orf19.638	FDH1	1352.51	1355.13	1391.06	560.151	437.646	728.629	1041.95	970.54	1152.51	19999.4	17103.5	5413.82		1366.23	575.476	1055	14172.2		0.421214	0.772196	10.3732	24.627	0.00075169	0.00461119	0.0453591	0.038057
orf19.4910	FGR41	1558.11	1558.06	1658.87	1314.92	1866.56	2098.13	1629.32	1677.15	1592.79	256.369	795.79	381.738		1591.68	1759.87	1633.09	477.966		1.10567	1.02601	0.30029	0.271592	0.513261	0.375246	0.00259254	0.0106798
orf19.5389	FKH2	491.205	520.084	502.454	560.151	598.005	568.197	622.957	537.694	618.956	670.4	607.845	497.291		504.581	575.451	593.202	591.845		1.14045	1.17563	1.17294	1.02849	0.0076422	0.0378936	0.164161	0.767896
orf19.1288	FOX2	559.012	502.11	509.078	562.28	511.819	498.033	1039.7	767.604	749.676	1909.03	1914.65	1180.79		523.4	524.044	852.327	1668.16		1.00123	1.62844	3.18716	3.18324	0.98178	0.0262139	0.00941261	0.00944764
orf19.1415	FRE10	813.225	778.823	846.195	264.34	223.563	443.073	194.369	204.253	194.941	302.17	226.015	392.198		812.748	310.325	197.854	306.794		0.381822	0.243439	0.377478	0.988622	0.00201266	6.29396e-06	0.000616362	0.968018
orf19.5634	FRP1	408.836	455.907	426.782	1252.9	1079.08	1343.62	971.683	907.744	966.609	7762.06	6236.77	2517.87		430.508	1225.2	948.679	5505.57		2.84594	2.20363	12.7885	4.49361	0.000544259	3.04228e-05	0.0311228	0.0516383
orf19.7112	FRP2	137.282	180.544	164.452	4067.18	4927.7	4926.6	3987.9	4240.44	4194.47	4753.43	4565.23	4279.95		160.759	4640.5	4140.94	4532.87		28.8662	25.7587	28.1967	0.976808	9.82839e-05	9.13799e-07	5.95285e-06	0.75204
orf19.1224	FRP3	1235.16	1324.91	1237.55	2724.99	2682.67	3643.15	3686.02	3614.72	3598.15	4978.31	4459.4	3256.27		1265.87	3016.93	3632.96	4231.33		2.38328	2.86993	3.34262	1.40252	0.00511116	4.87301e-07	0.00438183	0.112371
orf19.7219	FTR1	1444.65	1612.95	1475.02	51975	54238.1	49954.6	27659.6	27979.7	28404.7	123135	109150	51919		1510.88	52055.9	28014.7	94734.5		34.4541	18.542	62.7017	1.81986	2.15273e-06	2.94743e-08	0.0128556	0.122125
orf19.7231	FTR2	1245.71	1182.08	1229.79	2203.87	2688.05	1416.64	1937.31	1862.32	1914.14	3640.06	1419.25	3730.44		1219.19	2102.85	1904.59	2929.92		1.72479	1.56217	2.40316	1.39331	0.0758267	1.97224e-05	0.0864136	0.381434
orf19.3670	GAL1	771.034	856.639	803.34	1382.79	1479.98	1611.01	3186.35	2762.48	3013.9	3706.95	3779.51	3152.26		810.338	1491.26	2987.58	3546.24		1.84029	3.68683	4.37625	2.37802	0.000649044	6.49438e-05	0.00016433	0.000598264
orf19.5338	GAL4	1601.71	1694.91	1711.89	2673.37	3262.24	4010.09	2457.75	2586.76	2902.18	1806.48	2014.62	2016.81		1669.5	3315.23	2648.9	1945.97		1.98576	1.58664	1.1656	0.586979	0.0132816	0.00199117	0.0236285	0.0252621
orf19.6993	GAP2	242.97	283.525	263.906	365.316	891.997	327.549	180.544	140.731	203.703	730.661	640.056	260.424		263.467	528.287	174.993	543.714		2.00514	0.664192	2.06369	1.0292	0.220503	0.0153699	0.124487	0.950227
orf19.999	GCA2	826.322	909.995	807.304	343.668	277.287	167.117	334.087	335.848	353.387	1156.9	978.275	494.201		847.874	262.691	341.108	876.457		0.309823	0.402309	1.03371	3.33646	0.000634351	9.45034e-05	0.893508	0.0399177
orf19.1358	GCN4	2607.97	2924.85	2684.69	5885.64	6130.39	5006.82	5700.3	5888.84	5643.03	2701.63	2940.86	3730		2739.17	5674.28	5744.06	3124.17		2.07153	2.09701	1.14055	0.550583	0.00115812	1.55688e-05	0.301781	0.00523542
orf19.1193	GNP1	4520.89	4770.3	4695.05	2595.1	2255.05	2359.69	3345.1	3338.86	3095.99	5329.58	4634.26	2473.58		4662.08	2403.28	3259.98	4145.81		0.515495	0.699255	0.889261	1.72506	5.47326e-05	0.000221199	0.581927	0.114434
orf19.1756	GPD1	1603.9	1512.28	1502.66	2123.06	2893.43	2487.55	1531.32	1273.16	1391.95	2375.59	1957.85	2607.48		1539.61	2501.35	1398.81	2313.64		1.62466	0.908545	1.50274	0.924958	0.0128706	0.158254	0.0159324	0.55614
orf19.691	GPD2	2655.74	2980.82	2713.16	733.338	571.279	1049.49	513.655	497.325	481.343	166.268	139.63	194.514		2783.24	784.703	497.441	166.804		0.281939	0.178727	0.0599316	0.21257	0.000316988	2.22255e-05	1.34086e-05	0.0119429
orf19.7021	GPH1	9563.57	9726.42	9603.73	10689.3	8130.47	7160.66	9945.03	9748.65	10116.5	24796.3	14139.6	27869.9		9631.24	8660.15	9936.71	22268.6		0.899173	1.03172	2.31212	2.57139	0.408865	0.0593718	0.0384981	0.0338196
orf19.903	GPM1	51786.8	51605.5	53583.5	49677.5	51492.2	62172.9	34607.1	32852.5	36758.8	37679.5	37915.7	38691.3		52325.3	54447.6	34739.5	38095.5		1.04056	0.663913	0.728051	0.699673	0.619469	0.000169724	3.48487e-05	0.0138948
orf19.1067	GPM2	541.526	567.454	591.121	7.36672	326.25	7.73291	348.363	246.336	363.647	440.81	343.78	519.959		566.701	113.783	319.449	434.85		0.200782	0.563699	0.767336	3.82174	0.0134216	0.00332536	0.0673775	0.0527078
orf19.2693	GST2	813.225	742.783	776	7.36672	9.79125	7.73291	348.363	254.752	315.445	463.711	619.142	604.387		777.336	8.29696	306.187	562.413		0.0106736	0.393893	0.723514	67.7854	2.93386e-06	0.000159806	0.0159506	0.000363742
orf19.4647	HAP3	121.109	123.456	122.291	1274.55	1506.71	1343.62	1164.26	1111.83	1142.85	2198.96	2227.61	2428.27		122.286	1374.96	1139.65	2284.95		11.2438	9.31957	18.6854	1.66183	5.36051e-05	3.01278e-07	7.37309e-06	0.000799539
orf19.681	HAP43	429.146	511.875	483.716	3266.19	3003.39	3028.16	2611.22	2621.19	2586.58	5235.52	4596.3	3727.94		474.912	3099.25	2606.33	4519.92		6.52594	5.48802	9.51738	1.45839	7.26949e-06	1.40491e-07	0.000761074	0.0330982
orf19.2601	HEM1	672.116	698.062	693.796	1014.77	1105.81	915.8	828.549	983.997	969.023	1017.27	908.1	734.158		687.991	1012.13	927.19	886.508		1.47113	1.34768	1.28855	0.875888	0.00427159	0.00884642	0.0746179	0.273411
orf19.2803	HEM13	9585.95	9196.54	9420.83	1476.55	3304.18	2974.34	4541.22	4454.62	4163.55	2620.68	2641.93	3014.68		9401.11	2585.02	4386.46	2759.1		0.27497	0.46659	0.293486	1.06734	0.000287157	6.26409e-06	2.59955e-06	0.77782
orf19.4747	HEM14	444.854	427.192	426.015	7.36672	9.79125	7.73291	313.365	322.085	227.076	159.197	123.837	210.641		432.687	8.29696	287.508	164.558		0.0191754	0.664472	0.380318	19.8336	2.62468e-07	0.00934857	0.000493426	0.00344639
orf19.7094	HGT12	123.305	184.201	207.831	1761.95	1775.84	1661.95	2297.12	1077.13	1270.09	4739.3	5175.53	3361.03		171.779	1733.25	1548.11	4425.29		10.09	9.01224	25.7615	2.55318	3.70409e-06	0.0222168	0.00147877	0.00797225
orf19.4682	HGT17	530.333	486.609	483.357	7.36672	9.79125	7.73291	19.375	27.5049	50.3361	63.2631	68.4179	129.203		500.099	8.29696	32.4053	86.9612		0.0165906	0.0647978	0.173888	10.4811	5.3896e-06	1.23462e-05	9.21355e-05	0.0206011
orf19.3668	HGT2	1522.49	1581.44	1541.22	264.34	223.563	345.716	201.369	187.42	186.908	5980.85	690.148	5717.1		1548.38	277.873	191.899	4129.37		0.17946	0.123935	2.66689	14.8606	5.79511e-06	1.86737e-07	0.208156	0.0889104
orf19.5962	HGT4	237.701	285.19	304.143	332.902	317.788	525.701	692.654	538.332	598.228	1055.96	1173.51	800.682		275.678	392.131	609.738	1010.05		1.42242	2.21177	3.66387	2.5758	0.17049	0.00243343	0.00278014	0.0086641
orf19.2023	HGT7	21341.5	21481.6	20793.7	24524.9	23556.1	24365.6	23201.7	23666.9	22538	7560.7	10268.9	20039.8		21205.6	24148.9	23135.5	12623.1		1.1388	1.09101	0.595274	0.522722	0.00129902	0.00770149	0.0865722	0.0387149
orf19.895	HOG1	913.581	994.694	906.038	1079.71	1506.71	1183.19	1450.53	1392.17	1471.19	1330.33	1247.47	837.143		938.104	1256.53	1437.96	1138.31		1.33944	1.53284	1.21342	0.905915	0.0729276	0.000172757	0.266291	0.585274
orf19.6387	HSP104	3226.68	3527.44	3167.91	4716.63	4339.71	4311.61	5388.01	6283.56	6688.4	2666.35	2831.58	3891.69		3307.34	4455.99	6119.99	3129.87		1.3473	1.85043	0.94634	0.702397	0.00259129	0.00215555	0.680002	0.030776
orf19.822	HSP21	14040	13752.2	13850	7.36672	223.563	7.73291	5500.18	4883.87	5505.16	13707.6	12814.7	15941.8		13880.7	79.5541	5296.4	14154.7		0.00573127	0.381566	1.01974	177.925	2.51083e-08	2.71569e-06	0.783809	0.000112407
orf19.4526	HSP30	2867.76	2828.22	2886.79	7.36672	9.79125	7.73291	47.374	35.9215	18.2017	544.791	97.8592	570.018		2860.92	8.29696	33.8324	404.223		0.0029001	0.0118257	0.141291	48.7194	8.05094e-09	1.28241e-08	9.10152e-05	0.0612154
orf19.4980	HSP70	6821.2	7264.99	6904.31	18636.5	22513.7	23082.2	39651.6	38511.6	39114.3	15878.1	15501	15321		6996.83	21410.8	39092.5	15566.7		3.06007	5.58717	2.22482	0.727049	0.000506794	9.10997e-08	2.29329e-06	0.0141994
orf19.6924	HTA1	8084.57	8552.26	8172	7595.86	7573.62	7600.47	6808.94	6998.99	6871.89	5454.51	5356.71	5342.76		8269.61	7589.99	6893.27	5384.66		0.917817	0.833567	0.651139	0.709443	0.00912966	0.00086807	4.06219e-05	4.31094e-07
orf19.1051	HTA2	11012.6	12327.9	11323.6	12813.1	12437.8	13429.5	11212.3	11150.3	11142.7	9877.06	9687.98	8683.6		11554.7	12893.5	11168.4	9416.22		1.11587	0.966571	0.814927	0.730308	0.0526204	0.386193	0.0169678	0.0017775
orf19.1321	HWP1	1922.32	2171.89	1981.3	32491.5	32001.6	32681.4	36396	36881.1	35579.8	57616.8	42864.5	24972.8		2025.17	32391.5	36285.6	41818		15.9945	17.9173	20.6491	1.29102	1.53665e-08	9.76652e-08	0.0135198	0.374522
orf19.542	HXK2	13746.5	13027.3	13653.9	22964.2	23648.7	25370.2	29698.8	29050.9	32240.4	33452.7	32398.2	33360.1		13475.9	23994.3	30330.1	33070.3		1.78054	2.25069	2.45404	1.37825	0.000150388	7.24124e-05	1.10075e-06	0.000329564
orf19.4384	HXT5	295.267	315.176	296.501	183.526	428.937	7.73291	369.363	431.501	379.714	2249.32	1232.21	2047.12		302.315	206.732	393.526	1842.89		0.683831	1.30171	6.09592	8.91437	0.478199	0.0108268	0.00773536	0.00805179
orf19.4975	HYR1	212.881	216.737	211.296	3850.7	3564.65	3509.45	776.501	800.093	1012.48	29044.4	20905.6	5717.62		213.638	3641.6	863.025	18555.9		17.0457	4.03966	86.8566	5.09552	5.40378e-06	0.000981597	0.0550369	0.0945755
orf19.6844	ICL1	475.246	447.493	521.389	513.563	755.472	748.894	1506.66	810.783	749.676	3233.3	3469.55	2563.92		481.376	672.643	1022.37	3088.93		1.39733	2.12385	6.41687	4.59222	0.0811046	0.0906554	0.000662338	0.00102784
orf19.3749	IFC3	55.1137	65.8203	58.2339	7.36672	9.79125	7.73291	75.373	61.1712	50.3361	54.5981	47.6359	61.2126		59.7226	8.29696	62.2935	54.4822		0.138925	1.04305	0.912253	6.56652	9.52045e-05	0.761627	0.357745	0.000318734
orf19.1048	IFD6	134.273	156.291	131.66	21.6483	26.7265	26.7387	1130.43	957.084	857.968	668.931	627.402	635.292		140.741	25.0378	981.828	643.875		0.1779	6.97611	4.57488	25.7161	0.000132409	0.000462871	4.63539e-06	1.11078e-06
orf19.5288	IFE2	8518.49	8376.39	8399.55	425.967	120.876	7.73291	1069.34	768.164	942.068	6412.87	2699.08	7014.89		8431.48	184.859	926.523	5375.61		0.0219248	0.109889	0.637565	29.0796	3.98335e-07	1.72543e-07	0.0863711	0.0186173
orf19.2396	IFR2	1083.91	1051.56	1091.38	2607.94	3304.18	3753.19	3477.25	3419.39	3544.96	1396.44	2721.59	1830.45		1075.62	3221.77	3480.53	1982.83		2.99528	3.23585	1.84344	0.615447	0.00299556	3.84915e-07	0.0807168	0.0731398
orf19.2568	IFU5	1096.12	1031.1	1011.3	1557.36	1558.5	2487.55	3141.27	3057.47	3119.18	1461.43	2480.87	1859.59		1046.17	1867.8	3105.97	1933.96		1.78537	2.96889	1.84861	1.03542	0.0574322	5.49263e-07	0.0406649	0.884899
orf19.5760	IHD1	1326.18	1482.36	1316.83	29612.2	29836.8	30970.1	25822.3	25420.8	25857.6	43559.9	39194.7	27677.2		1375.12	30139.7	25700.2	36810.6		21.9178	18.6894	26.7689	1.22133	2.81886e-07	8.68314e-09	0.00170842	0.233372
orf19.5068	IRE1	569.437	637.99	589.296	733.338	624.732	701.891	1047.15	997.453	993.166	1153.96	980.576	879.367		598.908	686.653	1012.59	1004.63		1.14651	1.69073	1.67744	1.46309	0.0829577	0.000101853	0.00801643	0.0212162
orf19.5521	ISA1	911.933	884.994	785.887	425.967	428.937	929.854	845.346	936.495	885.832	512.606	558.528	628.295		860.938	594.919	889.224	566.477		0.691013	1.03286	0.657976	0.95219	0.196437	0.575963	0.00446402	0.87583
orf19.5265	KIP4	331.733	405.909	375.613	2963.12	3564.65	3750.1	3443.99	3502.58	3501.58	6437.79	5727.14	3594.06		371.085	3425.96	3482.72	5253		9.23227	9.38524	14.1558	1.53329	0.000214152	4.49861e-08	0.00464718	0.108437
orf19.4084	KIS1	1009.1	1141.53	1133.3	1437.16	1553.57	1942.33	1483.34	1360.61	1497.76	1480.13	1616.09	1296.34		1094.64	1644.36	1447.24	1464.19		1.50219	1.32211	1.3376	0.890434	0.0256881	0.00446571	0.0223488	0.370235
orf19.4997	KIS2	207.696	243.97	223.038	186.75	249.854	230.571	282.54	166.615	279.81	355.831	448.86	279.023		224.901	222.392	242.988	361.238		0.988841	1.08042	1.60621	1.62433	0.912401	0.671675	0.0532577	0.0573943
orf19.4377	KRE1	999.711	1073.05	990.358	4565.1	3992.27	3883.8	4734.8	4435.55	4904.27	1506.7	1803.11	3008.08		1021.04	4147.05	4691.54	2105.96		4.0616	4.59487	2.06257	0.507822	0.000125342	1.23971e-05	0.0777197	0.015624
orf19.539	LAP3	193.507	202.187	165.009	2365.5	3098.8	4337.32	4142.23	3924.38	4171.58	14236.8	8807.27	14470.6		186.901	3267.21	4079.4	12504.9		17.4809	21.8265	66.9065	3.82739	0.00587696	1.0037e-06	0.00264305	0.00885349
orf19.6561	LAT1	3178.88	3028.89	3078.36	9542.52	8720.69	9292.92	6269.93	7325.21	6707.28	5640.86	5531.34	5491.24		3095.38	9185.38	6767.47	5554.48		2.96745	2.18631	1.79444	0.604709	1.61191e-05	0.000288162	2.54435e-06	0.000125294
orf19.7498	LEU1	719.606	711.613	769.08	1072.48	531.624	929.854	1783.31	1660.32	1825.77	200.666	385.344	301.793		733.433	844.652	1756.47	295.934		1.15164	2.39486	0.403492	0.350363	0.532102	4.17178e-05	0.00148199	0.0322859
orf19.7080	LEU2	233.194	227.512	221.363	264.34	120.876	540.429	719.35	953.328	1070.61	402.437	503.109	478.866		227.356	308.548	914.428	461.471		1.35711	4.02201	2.02973	1.49562	0.545769	0.00265359	0.00155413	0.294258
orf19.3419	MAE1	779.684	857.758	810.907	1772.46	1667.07	2012.09	2017.86	2168.16	1862.3	3895.08	3410.23	2101.8		816.117	1817.2	2016.11	3135.71		2.22665	2.47036	3.84223	1.72557	0.000665232	0.000192418	0.0123766	0.0728923
orf19.5811	MET1	417.379	403.815	349.888	7.36672	9.79125	7.73291	229.368	195.836	170.84	276.794	180.987	318.977		390.361	8.29696	198.681	258.92		0.0212546	0.508969	0.663283	31.2066	4.99836e-05	0.00199089	0.0452806	0.00357158
orf19.5645	MET15	2705.96	2648.99	2686.09	2123.06	2174.62	2195.49	2658.28	3049.06	3167.38	2574.26	1741.37	2774.09		2680.35	2164.39	2958.24	2363.24		0.807502	1.10368	0.881693	1.09188	4.57633e-05	0.146909	0.373328	0.564453
orf19.5025	MET3	1414.63	1382.73	1337.56	7.36672	9.79125	7.73291	54.3737	19.0884	98.5378	50.2656	32.0493	88.8569		1378.31	8.29696	57.3333	57.0573		0.00601968	0.0415969	0.0413967	6.87689	4.25772e-07	2.07452e-06	1.19527e-06	0.0437368
orf19.4318	MIG1	1199.76	1323.93	1325.92	472.965	551.991	712.002	956.292	781.684	809.379	1249.22	1315.54	983.39		1283.2	578.986	849.118	1182.72		0.451204	0.661718	0.921693	2.04274	0.000998743	0.00315544	0.411619	0.0081023
orf19.4833	MLS1	1197.88	1144.62	1206.44	1138.77	949.681	815.298	2706.28	1254.78	1239.24	6421.85	6948.5	4232.67		1182.98	967.916	1733.43	5867.67		0.818201	1.46531	4.96007	6.06217	0.0881247	0.321386	0.00488893	0.00424491
orf19.3369	MOH1	1581.51	1558.06	1505.63	183.526	9.79125	7.73291	782.348	625.082	789.429	1901.49	1088.47	1994.08		1548.4	67.0168	732.286	1661.34		0.0432813	0.472931	1.07294	24.79	1.87003e-05	0.000149475	0.715451	0.00557345
orf19.1149	MRF1	803.049	727.198	745.352	1557.36	1353.12	1611.35	1993.31	2013.82	2010.54	3137.49	2028.86	3471.93		758.533	1507.28	2005.89	2879.42		1.98709	2.64443	3.79604	1.91035	0.000794283	7.84719e-07	0.00829968	0.0363463
orf19.747	NBP35	400.08	372.645	360.763	587.595	9.79125	637.785	432.36	582.999	443.983	483.517	468.472	591.685		377.83	411.724	486.448	514.558		1.08971	1.28748	1.36188	1.24977	0.87478	0.0945038	0.0279225	0.64258
orf19.5732	NOG2	953.654	942.463	971.755	668.409	326.25	735.142	810.347	860.746	829.597	593.686	539.478	771		955.957	576.6	833.563	634.721		0.603165	0.871967	0.663964	1.1008	0.0403951	0.00196521	0.0103315	0.708396
orf19.6232	NPR1	551.383	634.632	586.053	451.909	330.74	60.1621	505.848	477.14	430.644	446.995	411.126	255.275		590.689	280.937	471.211	371.132		0.475609	0.79773	0.628303	1.32105	0.0588828	0.0214934	0.0260117	0.525662
orf19.7150	NRG1	1736.89	2005.48	1771.94	408.613	544.552	274.072	685.416	678.986	688.969	345.58	339.801	561.142		1838.11	409.079	684.457	415.508		0.222555	0.372371	0.226052	1.01572	0.000240332	0.000165502	0.00021671	0.954879
orf19.1424	orf19.1424	140.667	179.051	172.379	83.8874	277.287	381.026	406.955	373.975	430.644	605.73	473.247	346.932		164.032	247.4	403.858	475.303		1.50824	2.46206	2.89762	1.92119	0.396465	0.000291213	0.0146754	0.117935
orf19.1534	orf19.1534	247.859	267.481	288.77	603.448	945.45	889.062	2395.21	2246.65	2251	1315.63	1452.24	1926.73		268.037	812.653	2297.62	1564.87		3.03187	8.57204	5.83826	1.92563	0.00692033	2.24038e-06	0.00220519	0.0243068
orf19.1691	orf19.1691	7630.22	8105.26	7676.53	21.6483	116.928	26.7387	625.56	663.287	664.827	153.04	253.52	567.321		7804	55.1052	651.224	324.627		0.00706114	0.0834475	0.0415975	5.89105	9.42117e-07	1.21231e-06	2.8192e-06	0.104041
orf19.1862	orf19.1862	4087.61	4333.75	4135.43	213.777	277.287	407.765	1385.47	1349.56	1326.33	880.578	893.145	973.084		4185.6	299.61	1353.79	915.602		0.0715812	0.32344	0.218751	3.05598	2.09396e-06	3.3133e-06	2.21986e-06	0.000652683
orf19.2125	orf19.2125	1174.6	1286.47	1180.62	5041.36	5515.68	5033.56	9996.92	10069.3	9983.87	4635.85	5554.58	8636.23		1213.9	5196.87	10016.7	6275.55		4.28113	8.25167	5.16975	1.20757	1.68514e-05	4.09899e-09	0.0138947	0.426627
orf19.3615	orf19.3615	340.007	421.207	368.766	1036.41	865.27	1049.49	2213.04	2271.32	2482.76	1070.18	1250.92	1930.85		376.66	983.726	2322.38	1417.32		2.61171	6.16571	3.76285	1.44076	0.000686467	2.19e-05	0.0167404	0.181837
orf19.3840	orf19.3840	489.624	566	592.355	716.552	793.475	1066.16	967.123	845.514	966.996	1019.42	1219.8	927.725		549.327	858.729	926.544	1055.65		1.56324	1.68669	1.92172	1.22932	0.0487461	0.00176842	0.00522783	0.223148
orf19.409	orf19.409	6381.53	6660.53	6437.31	2941.47	2762.85	2279.47	4198.7	3937.67	4066.52	7513.67	6774.01	4110.02		6493.12	2661.26	4067.63	6132.57		0.409859	0.626452	0.944471	2.30438	5.85896e-05	2.86262e-05	0.745615	0.029969
orf19.411	orf19.411	517.533	565.605	514.705	733.338	464.373	167.117	508.45	470.412	401.672	2028.47	1759.4	1023.55		532.614	454.942	460.178	1603.81		0.854169	0.863999	3.0112	3.52529	0.661138	0.109744	0.0235621	0.0283185
orf19.4174	orf19.4174	220.027	251.437	253.096	365.316	250.561	247.333	271.629	264.081	283.374	721.843	599.792	289.26		241.52	287.737	273.028	536.965		1.19136	1.13046	2.22327	1.86617	0.31502	0.0602535	0.0841844	0.137478
orf19.449	orf19.449	1542.07	1647.28	1556.82	495.206	330.74	594.936	885.803	833.734	785.54	3890.67	3397.57	1334.56		1582.06	473.627	835.025	2874.27		0.299375	0.52781	1.81679	6.06863	0.000188362	6.9415e-05	0.174475	0.0379687
orf19.4706	orf19.4706	364.831	408.894	394.351	1382.79	1132.54	1423.84	3217.58	3197.57	3211.87	1863.86	2079.21	2816.52		389.358	1313.05	3209.01	2253.2		3.37235	8.24178	5.78695	1.716	0.000552224	3.92858e-09	0.00296505	0.0359324
orf19.5517	orf19.5517	461.868	497.697	492.724	1274.55	891.997	1316.88	877.996	710.384	814.511	300.018	361.658	459.186		484.096	1161.14	800.963	373.621		2.39858	1.65455	0.77179	0.32177	0.0075259	0.00320405	0.0813661	0.00528316
orf19.5626	orf19.5626	3287.99	3713.25	3456.19	754.986	945.45	889.062	1213.71	1268.82	1331.16	2370.93	2025.14	1230.55		3485.81	863.166	1271.23	1875.54		0.247623	0.364688	0.53805	2.17286	4.25496e-05	6.5949e-05	0.0109992	0.0416494
orf19.6578	orf19.6578	953.449	1092.08	1023.15	711.689	945.45	782.107	1778.44	1726.34	1664.33	2007.89	1705.33	1308.82		1022.89	813.082	1723.04	1674.01		0.794885	1.68447	1.63655	2.05885	0.058575	0.000174163	0.0343251	0.0158063
orf19.6660	orf19.6660	1058.76	1206.25	1081.89	257.074	517.826	675.152	399.148	391.917	319.588	461.693	458.292	578.65		1115.63	483.351	370.217	499.545		0.433252	0.331845	0.447768	1.0335	0.00830907	0.000141505	0.000524559	0.905554
orf19.670.2	orf19.670.2	8109.77	8955.23	8268.93	257.074	330.74	487.981	4318.41	4069.99	3383.28	43771.5	36674.2	10697		8444.64	358.599	3923.89	30380.9		0.0424646	0.464661	3.59765	84.7211	7.207e-06	0.000290174	0.0946023	0.040484
orf19.5005	OSM2	458.083	394.074	382.514	7.36672	9.79125	443.073	229.368	229.503	251.177	170.957	184.451	221.849		411.557	153.41	236.682	192.419		0.372756	0.57509	0.467539	1.25428	0.15333	0.00206685	0.00143903	0.802052
orf19.3131	OYE32	378.71	397.97	370.65	830.036	428.937	540.429	1125.34	1163.74	1207.18	539.839	939.532	658.928		382.444	599.801	1165.42	712.767		1.56834	3.0473	1.86372	1.18834	0.143838	6.1851e-06	0.0497419	0.538855
orf19.7514	PCK1	5748.75	5798.86	5756.27	237.497	340.318	320.954	6923.77	1738.2	1712.89	19523.6	22646.6	11045.3		5767.96	299.59	3458.28	17738.5		0.0519403	0.599568	3.07535	59.2092	1.02907e-08	0.253419	0.0259649	0.00732645
orf19.3097	PDA1	3296.41	3279.81	3389.03	9412.61	9955.57	11786.8	7455.03	7507.31	8905.95	5913.54	6086.09	5714.61		3321.75	10385	7956.1	5904.75		3.12636	2.39515	1.7776	0.568585	0.000602084	0.00062521	2.13789e-05	0.00350472
orf19.5294	PDB1	4643.54	4760.64	4956.09	9924.14	9519.23	10643.1	7014.14	7322.39	7980.15	6463.81	7033.45	5872.94		4786.75	10028.8	7438.9	6456.73		2.09512	1.55406	1.34887	0.643816	0.000104536	0.000893629	0.00858733	0.00159916
orf19.2877	PDC11	71055.5	74857.1	71990.7	68125.2	69420.1	76767.1	51369.4	52388.3	57500.5	42112.9	41225.9	48850.9		72634.4	71437.5	53752.7	44063.2		0.983521	0.740045	0.606644	0.616808	0.70324	0.00103898	0.000429205	0.00162324
orf19.5021	PDX1	1487.94	1536.73	1557.65	3412.25	3729	4563.46	2953.68	2828	3046.27	3134.72	3466.03	3042.04		1527.44	3901.57	2942.65	3214.26		2.55432	1.92653	2.10435	0.823839	0.00231065	2.88865e-05	0.000205659	0.13414
orf19.3967	PFK1	4544.14	4289.7	4470.91	2527.22	2312.22	3419.83	2425.27	2729.44	2303.56	2862.26	2661.36	2709.78		4434.92	2753.09	2486.09	2744.47		0.620776	0.560572	0.618832	0.996869	0.00839511	0.000189628	6.32983e-05	0.981236
orf19.6540	PFK2	3748.35	3965.48	3733.65	2703.34	3270.65	2974.68	2754.35	2838.73	2613.13	1882.96	1990.63	2376.78		3815.83	2982.89	2735.41	2083.46		0.781715	0.716858	0.546004	0.698469	0.00985488	0.000412063	0.000494455	0.0154715
orf19.5674	PGA10	3304.31	3320.11	3326.74	7.36672	9.79125	7.73291	89.3725	111.671	90.5042	141.867	222.552	196.446		3317.05	8.29696	97.1825	186.955		0.0025013	0.0292978	0.0563617	22.5329	1.00613e-10	5.23526e-10	2.31937e-08	0.00168043
orf19.6420	PGA13	444.191	483.145	494.166	1382.79	972.176	942.539	6702.24	6348.6	6449.39	5187.01	5433.79	7210.91		473.834	1099.17	6500.08	5943.91		2.31973	13.7181	12.5443	5.40764	0.0119046	5.79074e-07	0.00101443	0.00176283
orf19.893	PGA17	124.118	141.739	143.552	127.184	26.7265	220.594	99.8683	113.818	131.275	142.752	176.443	158.469		136.47	124.835	114.987	159.221		0.914746	0.842586	1.16672	1.27545	0.846425	0.122498	0.119935	0.577695
orf19.6336	PGA25	101.175	125.322	108.959	21.6483	26.7265	26.7387	27.0002	17.3811	34.705	116.296	121.224	80.1999		111.818	25.0378	26.3621	105.907		0.223915	0.235758	0.947129	4.22986	0.000289065	0.000603189	0.709237	0.00344083
orf19.2475	PGA26	85.6417	122.315	111.621	102.713	9.79125	7.73291	103.372	120.087	178.874	128.251	90.9318	188.227		106.526	40.0789	134.111	135.803		0.376236	1.25895	1.27484	3.3884	0.115619	0.337749	0.389479	0.0860886
orf19.5302	PGA31	92.7649	82.3791	68.1205	7.36672	9.79125	7.73291	82.3727	61.1712	34.2689	152.389	146.351	239.033		81.0881	8.29696	59.271	179.258		0.10232	0.730945	2.21065	21.6052	0.000533855	0.235621	0.0332321	0.00465623
orf19.2833	PGA34	122.613	136.516	134.904	2313.67	1773.97	2252.73	1382.87	1479.64	1521.89	843.834	955.267	1218.19		131.344	2113.46	1461.47	1005.76		16.091	11.127	7.65747	0.475885	0.000314401	5.58491e-06	0.00140684	0.00553749
orf19.3923	PGA37	69.9572	76.4431	73.2848	105.536	116.928	86.9008	68.6391	28.5948	41.9478	125.114	91.3133	45.1849		73.2284	103.122	46.3939	87.2042		1.40822	0.633551	1.19085	0.845644	0.0288346	0.0875206	0.580022	0.555355
orf19.6321	PGA48	1410.05	1506.99	1418.81	538.503	651.458	381.026	612.547	663.287	570.671	1396.47	1219.86	729.008		1445.28	523.662	615.502	1115.11		0.362325	0.42587	0.771553	2.12945	0.000397712	3.49519e-05	0.177586	0.0510004
orf19.4651	PGA53	3773.55	4130.4	3813.65	1750.81	1266.17	1611.01	1484.36	1385.44	1280.46	1412.64	1153.14	597.187		3905.87	1542.66	1383.42	1054.32		0.39496	0.354191	0.269932	0.683442	0.000207265	3.82599e-05	0.000427185	0.156488
orf19.5635	PGA7	1010.99	1143.2	1024.59	7920.59	6344.2	6798.31	6043.82	6261.13	6022.07	28519.7	25674	16098.6		1059.59	7021.03	6109.01	23430.7		6.62616	5.76543	22.113	3.33722	0.000223198	5.30333e-07	0.00399317	0.0123089
orf19.3888	PGI1	9914.54	9840.99	9876.69	11466.9	11151.8	12030.3	11098.4	10219.1	10678.7	13739.1	14147.1	12308.6		9877.4	11549.6	10665.4	13398.3		1.1693	1.07978	1.35646	1.16006	0.00291315	0.0364736	0.00322235	0.0394795
orf19.3651	PGK1	48761.9	49292.5	50965	39909.7	41298.1	42893.5	37422.9	34199.5	39657.2	40860.6	42667.9	40211.1		49673.1	41367.1	37093.2	41246.6		0.832787	0.746746	0.830359	0.997085	0.00158137	0.00184908	0.00104669	0.920358
orf19.4444	PHO15	1144.96	1084.67	1083.47	1153.29	2379.99	735.142	1097.34	1146.91	1158.98	1655.15	1448.69	2035.17		1104.37	1422.81	1134.41	1713		1.28834	1.0272	1.55111	1.20396	0.554283	0.339311	0.0244691	0.60829
orf19.655	PHO84	888.528	907.397	807.637	4466.65	4228.36	5213.53	3883.24	3444.63	3585.13	1715.19	1561.26	1917.12		867.854	4636.18	3637.67	1731.19		5.34212	4.19157	1.99479	0.373409	0.000226161	3.13018e-05	0.00130387	0.000760199
orf19.4599	PHO89	92.524	98.4573	94.5451	2746.63	3110.3	2573.6	2866.25	2731.08	2490.01	2376.81	2265.58	1601.3		95.1755	2810.18	2695.78	2081.23		29.5263	28.3243	21.8673	0.740604	6.75687e-05	1.9014e-05	0.00120337	0.0653073
orf19.3829	PHR1	349.41	425.684	396.152	14696.5	14362.1	14017.8	19667.6	20244.5	20881.8	13106.2	13316.4	13161.4		390.415	14358.8	20264.6	13194.6		36.7783	51.9053	33.7964	0.918923	2.38037e-07	5.85046e-07	4.42204e-09	0.00481298
orf19.6081	PHR2	5879.41	6389.65	5972.1	690.041	1052.36	621.675	789.513	878.589	985.923	2263.63	1942.31	1592.03		6080.39	788.024	884.675	1932.66		0.129601	0.145496	0.317851	2.45254	1.36652e-05	6.34233e-06	7.66681e-05	0.00827888
orf19.778	PIL1	10616.2	11941.7	10854	9500.92	7520.17	7386.56	8583.8	8530.77	8846.75	19964.1	17066.7	9367.43		11137.3	8135.88	8653.77	15466.1		0.730507	0.777008	1.38867	1.90097	0.0196026	0.00407907	0.246085	0.0861174
orf19.220	PIR1	2434.21	2800.97	2497.31	343.668	357.467	274.072	820.742	723.84	780.711	727.722	791.909	716.65		2577.5	325.069	775.098	745.427		0.126118	0.300717	0.289206	2.29314	4.16352e-05	0.00010239	9.2688e-05	0.000271744
orf19.5102	PLB5	264.408	285.018	278.68	1252.9	678.185	808.845	896.213	894.288	1002.82	1293.58	1353.31	1218.19		276.035	913.309	931.108	1288.36		3.30867	3.37315	4.66737	1.41065	0.0215489	5.58968e-05	1.38577e-05	0.103209
orf19.5873	POL1	516.781	623.065	579.567	646.744	838.544	675.152	708.837	625.16	737.255	679.219	598.642	537.455		573.138	720.147	690.417	605.105		1.2565	1.20463	1.05578	0.840253	0.0941321	0.0620249	0.567321	0.187773
orf19.3111	PRA1	118.476	139.127	114.364	7401.03	6157.12	6343.75	14327.4	14548	14315.1	12843.1	12215.4	11939		123.989	6633.97	14396.8	12332.5		53.5044	116.114	99.4643	1.85899	7.34798e-05	4.84095e-09	1.38017e-06	0.000266998
orf19.2467	PRN1	187.402	187.576	197.635	7.36672	9.79125	7.73291	173.37	61.1712	114.605	114.015	96.1273	169.549		190.871	8.29696	116.382	126.564		0.043469	0.609742	0.663086	15.2542	7.7698e-07	0.0841772	0.0452029	0.00589613
orf19.2462	PRN3	125.328	121.341	121.508	7.36672	120.876	7.73291	334.364	305.252	307.412	192.619	170.596	227.826		122.726	45.3251	315.676	197.014		0.36932	2.57221	1.60532	4.34669	0.10997	3.40463e-05	0.0113	0.0213184
orf19.508	QDR1	532.368	582.065	593.098	7.36672	9.79125	7.73291	166.37	162.17	162.807	96.6853	109.982	138.916		569.177	8.29696	163.782	115.194		0.0145771	0.287753	0.202387	13.8839	7.34873e-06	2.69192e-05	3.53418e-05	0.00102303
orf19.535	RBR1	92.9002	103.681	110.04	213.777	26.7265	247.333	84.2537	53.2648	104.719	125.114	86.7117	80.1999		102.207	162.612	80.7457	97.342		1.59101	0.790021	0.952401	0.598614	0.4296	0.2452	0.760087	0.404178
orf19.532	RBR2	180.535	217.11	181.748	300.371	26.7265	167.117	157.122	160.916	145.761	172.147	144.232	149.2		193.131	164.738	154.599	155.193		0.852987	0.800491	0.803565	0.94206	0.740298	0.0398115	0.0619311	0.910189
orf19.1327	RBT1	161.353	174.574	189.676	386.964	357.467	621.675	211.773	282.023	206.117	58.9747	55.6508	62.6924		175.201	455.369	233.304	59.106		2.59912	1.33164	0.337361	0.129798	0.0289479	0.087009	0.00016118	0.00904207
orf19.5636	RBT5	6952.09	7767.21	7146.82	56802.6	50523.1	43938.4	42688.7	43533	44225.3	163537	129128	75253.4		7288.71	50421.3	43482.3	122639		6.91773	5.96571	16.826	2.43229	0.000316809	2.32099e-07	0.0109082	0.0497115
orf19.7350	RCT1	5060.24	5127.01	5082.42	17034.5	17008.1	15648.8	24786.5	24898.2	25295.1	18188.6	19082.2	21170.6		5089.89	16563.8	24993.3	19480.5		3.25426	4.91038	3.82729	1.17609	1.50693e-05	2.23794e-08	8.32443e-05	0.0427579
orf19.2747	RGT1	221.448	237.787	240.418	397.859	510.096	761.806	705.914	825.567	781.318	503.594	533.809	534.852		233.218	556.587	770.933	524.085		2.38655	3.30564	2.24719	0.941605	0.0399167	0.000109884	1.63123e-05	0.778629
orf19.5437	RHR2	13358.8	14139	13121	668.393	731.638	487.981	963.876	921.2	857.968	1309.75	1234.81	811.397		13539.6	629.337	914.348	1118.65		0.0464813	0.0675314	0.082621	1.77751	2.14542e-06	2.14445e-06	3.52801e-06	0.0462166
orf19.7247	RIM101	2489.87	2772.61	2529.74	4045.54	4312.99	4391.83	5924.11	5940.42	6500.09	6699.41	6032	5573.44		2597.41	4250.12	6121.54	6101.62		1.63629	2.35679	2.34912	1.43564	0.000271314	7.24226e-05	0.00049217	0.00571688
orf19.5779	RNR1	2991.91	2873.02	2874.92	4062.58	4536.42	4434.68	3722.24	3554.05	3247.72	7523.85	5263.93	7952.55		2913.28	4344.56	3508	6913.44		1.49129	1.20414	2.37308	1.59129	0.000661408	0.0146169	0.0087046	0.0385792
orf19.1868	RNR22	2310.84	2566.28	2244.35	278.722	304.014	113.639	721.85	665.529	720.355	655.703	602.093	709.441		2373.83	232.125	702.578	655.745		0.0977853	0.295969	0.27624	2.82496	4.86847e-05	7.4684e-05	7.53902e-05	0.00324707
orf19.24	RTA2	564.931	518.752	563.438	830.036	9.79125	832.498	2259.3	2451.48	2283.68	597.4	1963.05	961.522		549.041	557.442	2331.49	1173.99		1.0153	4.24647	2.13826	2.10603	0.977029	8.87011e-06	0.200855	0.278083
orf19.23	RTA3	895.151	1031.26	887.3	83.8874	90.2019	26.7387	92.061	84.663	121.618	116.296	128.126	123.454		937.904	66.9427	99.4474	122.625		0.0713748	0.106032	0.130744	1.8318	6.84526e-05	6.34634e-05	6.40629e-05	0.0530157
orf19.6595	RTA4	153.821	140.822	144.247	7.36672	9.79125	7.73291	495.358	381.001	355.614	1031.27	820.036	1188.65		146.297	8.29696	410.658	1013.32		0.0567133	2.80702	6.92647	122.131	4.05587e-06	0.00359776	0.00125468	0.000710543
orf19.5714	SAP1	140.667	146.59	161.929	83.8874	26.7265	86.9008	224.785	190.071	191.632	188.315	145.382	151.26		149.729	65.8382	202.163	161.652		0.439717	1.35019	1.07964	2.4553	0.0151317	0.0155787	0.467207	0.0156653
orf19.3839	SAP10	76.3511	92.8604	85.8968	343.668	26.7265	327.549	188.351	172.129	177.146	144.222	196	105.946		85.0361	232.648	179.209	148.723		2.73587	2.10744	1.74893	0.639261	0.225765	0.00015526	0.0743026	0.474047
orf19.3708	SAP2	85.0018	105.173	103.914	21.6483	26.7265	26.7387	60.8318	35.323	58.8476	108.947	92.4637	51.364		98.0297	25.0378	51.6675	84.2582		0.255411	0.527059	0.859517	3.36523	0.000412632	0.011449	0.494087	0.0262459
orf19.5716	SAP4	77.1034	79.8012	94.5451	21.6483	36.7489	26.7387	60.8318	100.362	78.1617	589.563	556.077	476.694		83.8165	28.3787	79.7852	540.778		0.338581	0.951903	6.45192	19.0558	0.00137867	0.766079	0.000175343	0.000109879
orf19.5585	SAP5	55.6649	81.6668	70.4021	7920.59	6985.64	6423.97	3678.21	3751.52	3854.06	21181.1	17322.1	6700.11		69.2446	7110.07	3761.27	15067.8		102.68	54.3186	217.602	2.11921	8.64522e-05	2.2774e-07	0.0257196	0.14144
orf19.5542	SAP6	90.6435	131.665	107.517	2573.45	1720.52	1824.92	1260.55	1199.3	1343.23	5729.36	5363.62	4000.86		109.942	2039.63	1267.7	5031.28		18.5519	11.5306	45.763	2.46676	0.00199598	1.17048e-05	0.000727039	0.00715068
orf19.6928	SAP9	4382.48	4748.66	4357.05	1642.57	2014.51	1637.74	4635.91	4774.21	4822.18	2639.9	3057.06	4490.04		4496.06	1764.94	4744.1	3395.66		0.392553	1.05517	0.755253	1.92395	0.000104572	0.14733	0.127892	0.0468237
orf19.3893	SCW11	832.34	957.755	840.095	971.47	918.723	1102.97	1094	1107.35	1082.49	101.598	181.045	450.948		876.73	997.721	1094.61	244.53		1.138	1.24852	0.278912	0.245089	0.150597	0.00613756	0.00504864	0.00319688
orf19.2941	SCW4	61.6827	59.6527	61.3935	148.832	63.4754	26.7387	19.1929	30.8375	34.705	54.5653	33.7931	37.9759		60.9096	79.6822	28.2451	42.1114		1.3082	0.463722	0.691376	0.528493	0.631152	0.00226033	0.0420134	0.364034
orf19.2871	SDH12	2075.05	1949.63	2054.34	1072.48	736.998	929.854	1566.32	1500.41	1504.42	1086.35	516.964	1087.04		2026.34	913.11	1523.72	896.787		0.450621	0.751956	0.442565	0.982124	0.000442518	0.000343897	0.00432011	0.942687
orf19.1719	SGA1	293.369	305.166	289.13	278.722	250.561	193.856	594.33	548.908	623.784	548.409	507.76	515.828		295.889	241.046	589.007	523.999		0.814652	1.99064	1.77093	2.17385	0.0971074	0.000193489	6.81862e-05	0.000530626
orf19.6011	SIN3	963.98	1064.84	991.439	971.47	1132.54	969.278	1112.21	1158.93	1099.39	1123.09	1093.32	825.815		1006.75	1024.43	1123.51	1014.07		1.01756	1.11598	1.00727	0.989893	0.789334	0.0292618	0.944718	0.928817
orf19.2179	SIT1	179.406	212.259	189.315	3028.06	3324.11	3429.24	1497.37	1636.63	1789.87	9893.23	8995.44	6356.13		193.66	3260.47	1641.29	8414.93		16.836	8.47511	43.452	2.5809	1.41519e-05	6.9796e-05	0.00149759	0.00849247
orf19.3623	SMC2	322.33	387.999	360.839	495.206	277.287	354.288	617.752	544.422	474.1	564.577	499.707	386.067		357.056	375.594	545.425	483.45		1.05192	1.52756	1.35399	1.28716	0.794503	0.0145243	0.0851801	0.260767
orf19.1936	SNF1	1124.74	1142.56	1262.92	1479.79	1562.75	1863.01	1510.18	1393.7	1533.78	1529.37	1717.29	1225.78		1176.74	1635.18	1479.22	1490.82		1.38959	1.25705	1.2669	0.911711	0.0210135	0.00784876	0.103757	0.477739
orf19.2062	SOD4	144.428	165.619	160.488	4500.15	3831.91	4846.39	1598.87	1744.28	1541.2	2226.89	1889.39	1482.86		156.845	4392.82	1628.12	1866.38		28.0074	10.3804	11.8995	0.424871	0.00014186	1.72515e-05	0.00135941	0.00234071
orf19.2060	SOD5	137.282	157.41	145.714	46866	46033	41478.4	76744.1	76207.3	77546.9	67686.2	71871.9	82313.1		146.802	44792.5	76832.8	73957.1		305.122	523.377	503.788	1.6511	1.17601e-05	3.98379e-09	7.06878e-05	0.00332569
orf19.2108	SOD6	270.05	315.24	306.067	21.6483	26.7265	33.4234	99.8683	102.605	124.033	186.845	177.594	143.021		297.119	27.2661	108.835	169.153		0.0917682	0.366302	0.569311	6.2038	4.5249e-05	0.000281667	0.00262524	0.000499739
orf19.4151	SPO1	88.6945	67.7684	62.1885	7.36672	9.79125	7.73291	68.3732	19.0884	18.2017	89.2582	75.3453	120.237		72.8838	8.29696	35.2211	94.9468		0.113838	0.48325	1.30271	11.4436	0.00134247	0.110593	0.228399	0.00285659
orf19.6367	SSB1	25447.5	28181	25788.5	27382.5	30424.8	29205.3	21007.8	20960	21140.2	17637.5	15152.4	11543.5		26472.3	29004.2	21036	14777.8		1.09564	0.79464	0.558236	0.509505	0.109327	0.00322751	0.00401535	0.00197885
orf19.7313	SSU1	100.906	101.86	98.7689	102.713	120.876	7.73291	194.369	237.919	227.076	187.049	265.847	218.113		100.512	77.107	219.788	223.67		0.767146	2.18669	2.22532	2.90077	0.541319	0.00081205	0.00580722	0.0249482
orf19.6173	STD1	400.232	429.46	461.284	430.337	434.629	555.214	585.729	497.03	493.15	829.884	911.623	638.507		430.325	473.393	525.303	793.338		1.10008	1.22071	1.84358	1.67585	0.388559	0.0533284	0.0118505	0.0242789
orf19.2107.1	STF2	28856.6	31006.3	28942.5	3504.33	3350.83	4311.61	11714.5	10986.6	10401.5	28821	26460.9	17123.3		29601.8	3722.26	11034.2	24135		0.125744	0.372754	0.815323	6.48398	4.51324e-06	2.02962e-05	0.207537	0.00469454
orf19.5818	SUR2	3303.29	3088.29	3192.28	1557.36	1455.81	2098.13	2224.3	2299.98	2484.52	5899.15	4039.52	7136.67		3194.62	1703.77	2336.27	5691.78		0.533323	0.731313	1.78168	3.34071	0.00203471	0.000978511	0.0504416	0.0123888
orf19.5908	TEC1	751.1	865.967	811.628	2573.45	3537.92	2627.08	3160.33	3278.31	3392.94	2169.57	2088.41	2550.82		809.565	2912.81	3277.19	2269.6		3.598	4.04809	2.80348	0.779178	0.00260573	5.06157e-06	0.000567294	0.134754
orf19.6745	TPI1	20285.9	19918.7	20609.3	22355.2	21412.9	23208.3	19844	18544.3	20007.6	23046.6	23314.4	20476.4		20271.3	22325.5	19465.3	22279.1		1.10133	0.960238	1.09905	0.997924	0.0208833	0.185065	0.096101	0.966682
orf19.4892	TPK1	405.827	446.952	415.971	451.909	811.817	915.8	672.403	670.015	732.426	476.39	492.804	475.664		422.917	726.509	691.615	481.62		1.71785	1.63534	1.1388	0.662923	0.0977815	0.000354915	0.0124093	0.156641
orf19.2277	TPK2	661.585	729.405	704.967	733.338	891.997	835.584	958.671	941.385	993.166	685.098	725.186	714.59		698.652	820.306	964.407	708.291		1.17413	1.38038	1.0138	0.863448	0.0736004	0.000443297	0.698801	0.0797516
orf19.6640	TPS1	1193.51	1352.27	1380.23	1520.39	1366.28	1221.1	2627.28	1991.64	2387.94	3678.45	4242.55	3220.33		1308.67	1369.26	2335.62	3713.78		1.0463	1.78473	2.83783	2.71226	0.591961	0.00614259	0.00133468	0.00159838
orf19.3038	TPS2	3677.64	4011.75	3641.76	3417.73	2736.12	2386.43	3550.69	3518.28	3598.15	13886.6	11680.5	6168.7		3777.05	2846.76	3555.71	10578.6		0.7537	0.941398	2.80075	3.71601	0.0457829	0.139031	0.0415693	0.0288375
orf19.5348	TPS3	2690.67	2558.47	2665.6	1063.66	951.382	879.858	2669.25	1769.88	1636.27	5224.54	5638.29	3800.74		2638.24	964.968	2025.13	4887.86		0.365761	0.767606	1.85269	5.06531	1.53683e-05	0.133957	0.0157133	0.00217282
orf19.4290	TRR1	1620.68	1701.01	1600.42	10237	10647.2	10301.1	14218.1	13989.6	14537.2	5625.01	6327.65	10065.7		1640.7	10395.1	14248.3	7339.44		6.33575	8.68425	4.47336	0.70605	3.00855e-07	1.62332e-07	0.0144454	0.0918482
orf19.7611	TRX1	6581.24	6694.86	6726.66	15432.6	16233	15809.3	17996.8	18975.2	19394.7	14747.9	16416.7	18860.6		6667.59	15824.9	18788.9	16675.1		2.37341	2.81794	2.50091	1.05372	2.60736e-06	8.2973e-06	0.0011123	0.523132
orf19.6059	TTR1	3662.22	3906.53	3699.42	4521.8	4553.53	4418.57	5877.27	5933.7	6029.31	2697.22	3121.48	3718.68		3756.06	4497.96	5946.76	3179.12		1.19752	1.58325	0.846399	0.706792	0.00100287	1.54592e-05	0.132327	0.0116014
orf19.1238	TUB4	185.366	202.187	160.066	7.36672	9.79125	7.73291	257.367	313.669	267.244	226.661	269.311	319.725		182.54	8.29696	279.426	271.899		0.0454529	1.53077	1.48953	32.7709	0.000142532	0.0103258	0.0390138	0.000608468
orf19.6109	TUP1	3113.47	3431.55	3226.29	4608.39	4713.89	5087.04	4982.03	4868.4	5155.35	5748.47	5153.09	3928.77		3257.1	4803.1	5001.93	4943.44		1.47466	1.5357	1.51774	1.02922	0.000857193	0.000152855	0.0361631	0.812836
orf19.4941	TYE7	10153.3	10646.3	10826.1	1463.55	1843.68	1759.72	4696.53	4744.78	5225.84	3828.78	4185.06	3778.56		10541.9	1688.98	4889.05	3930.8		0.160216	0.463773	0.372874	2.32732	2.8072e-06	2.75689e-05	1.00498e-05	0.000201049
orf19.1354	UCF1	18086.9	19577.6	18158.2	2421.91	2522.31	2466.64	19959	18264.2	16876.6	87450.2	81487	58271.1		18607.6	2470.29	18366.6	75736.1		0.132757	0.98705	4.07018	30.6588	4.91899e-06	0.823988	0.00304505	0.00118757
orf19.1738	UGP1	2576	2763.66	2637.49	5409.38	5702.77	6156.58	5900.69	5532.25	5746.84	3975.92	3925.61	3644.53		2659.05	5756.24	5726.59	3848.69		2.16477	2.15362	1.44739	0.668611	0.00015931	1.40355e-05	0.00052639	0.00136924
orf19.1822	UME6	131.264	128.307	142.471	1534.33	1479.98	1530.79	1505.18	1484.12	1529.13	3099.94	2899.45	2107.98		134.014	1515.03	1506.15	2702.46		11.305	11.2387	20.1655	1.78376	1.75987e-07	5.95575e-08	0.00105964	0.0173254
orf19.3548.1	WH11	243.346	251.437	250.934	646.744	277.287	327.549	511.053	508.538	457.2	325.004	381.215	330.455		248.572	417.194	492.264	345.558		1.67836	1.98037	1.39017	0.828291	0.218801	0.00016274	0.00583936	0.573657
orf19.2990	XOG1	282.038	286.929	265.852	102.713	9.79125	7.73291	320.364	330.502	516.286	109.683	390.54	175.526		278.273	40.0789	389.051	225.249		0.144027	1.39809	0.809454	5.62015	0.0017323	0.158529	0.566745	0.109903
orf19.1413	YFH1	183.331	172.965	186.76	7.36672	9.79125	7.73291	285.366	280.002	299.378	175.908	148.082	189.721		181.019	8.29696	288.249	171.237		0.0458348	1.59237	0.945965	20.6386	2.11865e-06	0.000112675	0.491405	0.000185744
orf19.3707	YHB1	4516.38	4777.77	4604.24	322.019	384.193	487.981	825.947	759.724	860.382	2112.25	2025.14	1576.58		4632.79	398.065	815.351	1904.66		0.0859232	0.175995	0.411125	4.78479	1.26319e-06	1.29087e-06	0.000117567	0.000954706
orf19.3618	YWP1	4347.13	4822.91	4497.22	40.5907	36.7489	60.1621	276.834	237.168	247.16	111.887	79.8093	124.484		4555.75	45.8339	253.721	105.393		0.0100607	0.0556924	0.0231341	2.29946	5.63428e-06	6.86186e-06	6.01565e-06	0.0170706
orf19.3794	ZAP1	203.478	245.84	237.601	776.635	731.638	1477.31	1276.17	1268.82	1138.02	1869.74	1732.94	1481.83		228.973	995.195	1227.67	1694.84		4.34634	5.36164	7.4019	1.70302	0.0338775	2.82993e-05	0.000213273	0.0586528
orf19.6182	ZCF34	262.904	299.569	287.689	62.239	304.014	193.856	266.424	246.139	237.503	323.534	298.386	262.484		283.387	186.703	250.022	294.801		0.658825	0.882262	1.04028	1.57899	0.243346	0.0727824	0.6115	0.208155
orf19.3112	ZRT1	86.8823	87.2636	103.554	3157.95	3484.47	3375.76	5427.05	5581.59	5872.38	5467.74	5670.77	5225.35		92.5665	3339.39	5627.01	5454.62		36.0756	60.7888	58.9265	1.63342	4.58778e-06	1.85724e-06	1.99393e-06	0.000191935
orf19.1585	ZRT2	669.483	772.687	681.544	6232.02	5970.03	5969.41	9976.1	9526.55	9387.55	6589.18	5928.46	5605.37		707.905	6057.15	9630.06	6041		8.55646	13.6036	8.53364	0.997334	5.54255e-07	1.0039e-06	5.23956e-05	0.959973
