# Supplementary material for: Activation and Alliance of Regulatory Pathways in C. albicans during Mammalian Infection
Source: PLoS Biol. 2015 Feb 18;13(2):e1002076. doi: 10.1371/journal.pbio.1002076 (PMC4333574; doi:10.1371/journal.pbio.1002076)
Supplement: S2 Data — Dataset comparisons were carried out with one-sided Fisher's Exact Test, using query gene sets from in vivo nanoString profiling data in the current study (applying cutoff at 2X, 4X, or 10X changes), and the entire set of nanoString probes (i.e., 248 environmental response genes) as a background set. Queries were matched to a database we assembled from 166 published expression datasets (PMID indicated in the second row), as well as datasets generated in this study (labeled "this study"). (XLSX) [file pbio.1002076.s002.xlsx]

## Sheet: Early
				12h/0h	WT 37C Serum 2hr / Zero (OD600 = 10.5)	kidney 12h/0h	kidney 24h/0h	RPMI 37C/inoculum	ume6 37C Serum 1hr / Zero (OD600 = 10.5)	ume6 37C Serum 2hr / Zero (OD600 = 10.5)	WT 37C Serum 1hr / Zero (OD600 = 10.5)	WT 37C Serum 1hr / Zero (OD600 = 8.5)	WT 37C Serum 3hr / Zero (OD600 = 10.5)	wor1+(B)/wor1-(B) 24hr	kidney 48h/0h	ume6 37C Serum 1hr / Zero (OD600 = 8.5)	ume6 37C Serum 2hr / Zero (OD600 = 8.5)	ume6 37C Serum 3hr / Zero (OD600 = 10.5)	WT 30C 3hr/ Zero (OD600 = 10.5)	WT 37C Serum 2hr / Zero (OD600 = 8.5)	WT 37C Serum 3hr / Zero (OD600 = 8.5)	WT 37C Serum 5hr / Zero (OD600 = 8.5)	zap1/comp inverse	WT 30C 1hr/ Zero (OD600 = 10.5)	WT 30C 2hr/ Zero (OD600 = 10.5)	WT 30C 3hr/ Zero (OD600 = 8.5)	WT 37C Serum 5hr / Zero (OD600 = 10.5)	bcr1 OPC/spider	WT+(B)/WT-(B) 24hr	rim101/SC5314 ABF inverse	Zebra fish infection 0.5 hr inverse	nrg1 / wt	ume6 30C 1hr/ Zero (OD600 = 10.5)	ume6 30C 3hr/ Zero (OD600 = 10.5)	ume6 37C Serum 3hr / Zero (OD600 = 8.5)	WT 30C 1hr/ Zero (OD600 = 8.5)	WT 30C 2hr/ Zero (OD600 = 8.5)	yak1 hyphal/yeast	yak1/WT (hyphal) inverse	hap43/wt (in iron deplete) inverse	Biofilm/yeast (RNAseq, Nobile)	brg1/SN250 inverse	ada2 / WT (spider) inverse	bcr1 / WT (spider) inverse	snf5 / WT (spider) inverse	tec1 / WT (spider) inverse	WT OPC/spider	ABF/spider SC5314	rim101/comp ABF inverse
				Query	18216277	this study	this study	this study	18216277	18216277	18216277	18216277	18216277	23637598	this study	18216277	18216277	18216277	18216277	18216277	18216277	18216277	19529758	18216277	18216277	18216277	18216277	22544909	23637598	24006479	24019870	15814840	18216277	18216277	18216277	18216277	18216277	18321992	18321992	21592964	22265407	22265407	22359502	22359502	22359502	22359502	22544909	24006479	24006479
				248	9	23	22	18	15	13	9	12	8	36	32	12	4	9	9	9	6	2	6	13	10	4	9	23	20	10	6	7	13	9	3	3	4	10	8	10	53	6	3	13	14	8	13	10	8
			up 10	23	8	23	18	10	10	7	8	7	7	10	22	7	3	6	3	6	4	2	4	6	4	2	4	12	6	9	5	4	5	2	2	1	1	4	6	3	12	3	3	5	5	6	7	4	7
					1.31624e-08	<1e-10	<1e-10	1.64225e-07	1.31737e-08	2.78807e-05	1.31624e-08	1.3673e-05	1.75757e-07	0.000360901	<1e-10	1.3673e-05	0.00264794	2.31398e-05	0.0405962	2.31398e-05	0.0007592	0.00826042	0.0007592	0.000367792	0.00821379	0.0440939	0.0052565	1.29484e-08	0.00532667	9.16801e-10	2.52344e-05	0.00166099	0.00345532	0.198543	0.0233709	0.25415	0.324168	0.00821379	8.20984e-06	0.0544744	0.000594711	0.0116708	0.000705157	0.00345532	0.00503923	8.20984e-06	2.78807e-05	0.00821379	1.75757e-07
				248	15	37	48	40	21	24	14	19	16	50	53	20	13	15	21	17	13	9	11	23	17	10	14	50	43	18	18	21	21	19	10	12	10	28	8	22	91	15	6	17	29	16	34	18	16
			up 4	37	8	37	37	26	11	10	8	8	8	16	35	7	7	7	5	8	8	5	8	7	6	3	5	18	14	12	11	7	6	3	4	3	3	14	6	11	28	6	6	8	8	8	15	10	11
					0.000352279	<1e-10	<1e-10	<1e-10	2.35632e-05	0.000716083	0.00018446	0.00260444	0.000627775	0.000417591	<1e-10	0.0167207	0.000838952	0.00249196	0.186044	0.00105632	8.86809e-05	0.00459636	1.42962e-05	0.0371737	0.0262022	0.174159	0.0409068	1.88567e-05	0.000961487	2.13943e-07	2.94613e-06	0.0223032	0.0719687	0.561794	0.0455214	0.258793	0.174159	2.34485e-06	0.000169649	4.22413e-05	1.91982e-07	0.0133898	7.64661e-06	0.00105632	0.0458581	0.000627775	6.84501e-06	3.13306e-05	5.01753e-07
				248	28	69	86	74	48	40	21	35	28	107	95	30	25	33	39	26	24	24	22	33	33	30	23	70	98	43	31	49	40	41	22	24	20	46	18	50	127	44	15	35	51	32	54	41	35
			up 2	69	15	69	63	48	20	18	13	19	13	42	58	13	11	13	16	13	10	11	13	15	17	15	11	33	35	26	18	23	14	14	9	12	10	26	14	21	43	22	10	16	21	18	30	25	23
					0.00201874	<1e-10	<1e-10	<1e-10	0.0155067	0.00853737	0.000666945	0.000322733	0.0203668	0.00040489	<1e-10	0.0388638	0.0513473	0.0855792	0.0379268	0.00947123	0.0908804	0.0372113	0.00126317	0.0155695	0.00168466	0.00502369	0.0260841	3.12195e-05	0.0184606	6.76652e-07	0.000147946	0.00111058	0.179603	0.210414	0.119562	0.0129338	0.0239235	4.60271e-06	6.65547e-06	0.0114287	0.0208171	0.000465663	0.00140646	0.0114222	0.0150971	0.000264099	8.65616e-07	9.83362e-07	4.31815e-07
				248	81	79	45	45	60	61	76	63	68	112	37	58	51	62	59	62	54	38	17	68	62	36	59	7	101	29	17	13	58	48	52	54	38	21	21	49	55	32	3	21	15	12	18	41	25
			down 2	79	34	79	43	33	29	28	35	24	27	41	30	21	19	29	26	22	22	16	10	23	25	15	23	4	28	19	9	8	26	21	18	21	16	11	2	31	15	16	3	7	5	4	8	18	12
					0.013233	<1e-10	<1e-10	2.37e-10	0.00167251	0.00595197	0.0013298	0.14158	0.0707491	0.0934023	<1e-10	0.25546	0.222165	0.00336136	0.0170543	0.288716	0.0792386	0.10088	0.0162621	0.395935	0.0687018	0.121316	0.118452	0.14815	0.903035	7.61618e-05	0.0515005	0.0231621	0.0128739	0.0379364	0.373137	0.138375	0.10088	0.0340562	0.997479	3.78633e-07	0.839064	0.0173923	0.0314868	0.526847	0.550655	0.566856	0.175685	0.0537176	0.057503
				248	53	49	18	29	33	38	52	35	37	39	16	33	27	33	31	28	25	12	7	47	37	15	19	4	34	10	8	5	34	29	19	33	24	12	7	20	26	8	0	15	6	6	3	20	5
			down 4	49	18	49	16	22	15	15	15	13	14	13	12	12	10	13	13	10	11	6	4	12	12	7	9	3	11	4	5	2	13	12	8	11	10	3	1	9	3	4	0	3	1	2	1	7	1
					0.00426499	<1e-10	<1e-10	<1e-10	0.000259748	0.00175905	0.0521795	0.00754713	0.00432803	0.0214867	1.03894e-06	0.0129216	0.0210634	0.00406287	0.00202365	0.0277288	0.00308827	0.0157897	0.0299258	0.182451	0.0347135	0.0139638	0.00433078	0.0252114	0.0444677	0.112278	0.0087166	0.256889	0.0055874	0.00365168	0.0173891	0.0355559	0.00806787	0.434325	0.790312	0.00666873	0.92299	0.0511349	1	0.598917	0.737076	0.338623	0.484889	0.0734909	0.670667
				248	30	28	9	11	15	21	23	9	22	16	6	7	11	20	18	9	6	2	2	22	23	9	7	0	13	2	3	4	15	13	9	14	10	5	2	4	6	0	0	5	1	2	0	7	1
			down 10	28	9	28	8	7	5	8	6	5	7	5	5	5	5	7	8	5	3	2	1	6	8	4	2	0	3	0	3	1	6	5	4	5	4	0	1	2	2	0	0	0	0	0	0	3	0
					0.00234464	<1e-10	8.18006e-08	2.7038e-05	0.0172315	0.000722199	0.0309231	0.00118694	0.00573386	0.0230729	7.23563e-05	0.000233252	0.00369004	0.00306931	0.000197025	0.00118694	0.0205574	0.0123416	0.213465	0.0248371	0.00148332	0.0111353	0.180785	1	0.170037	1	0.0013044	0.382648	0.00297276	0.00871357	0.0111353	0.0124786	0.0171016	1	0.213465	0.064014	0.13863	1	1	1	1	1	1	0.0332429	1
orf19.2060	SOD5	CAL0004456	Copper- and zinc-containing superoxide dismutase; protective against oxidative stress; induced by neutrophils, hyphal growth, caspofungin, osmotic, oxidative stress; gene family includes SOD1,4,5,6; induced in oralpharyngeal candidiasis	305.122	389.216	305.122	523.377	128.208	255	33	248.762	28.222	286.309	1.29342e+08	503.788	23.339	7.175	12.5	26.842	13.306	12.042	1.444	1.713	18.137	30.308	6.736	3.534	203.41	4320000000000	67.3266	11.479	24.084	44	27.5	3.974	1.014	2.819	7.685	1.84	1.595	9.136	1.669	15.29	91.893	16.051	53.181	4.24725	1.84586	54.4071
orf19.3374	ECE1	CAL0004191	Hyphal-specific protein; expression increases with extent of cell elongation; regulated by Rfg1p, Nrg1p, Tup1p, Cph1p, Efg1p, Hog1p, farnesol, phagocytosis; fluconazole-induced; may contribute to biofilm formation	248.695	3269.5	248.695	243.7	121.844	1108.83	674.416	3046.8	727.875	3428.32	2.112	283.46	457	109.5	31.042	6.863	575.25	309.5	59.125	2.332	24.11	12.086	2.5	390.618	144.686	2.985	4.74144	4.706	25.707	6.53	1.875	9.5	3.125	3	17.14	57.64	1.417	307.497	17.71	34.055	15.847	2.224	378.615	10.5247	0.754732	5.78889
orf19.3117	CSA2	CAF0006972	Extracellular-associated protein; downregulated by Rim101p at pH 8; regulated by Tsa1p, Tsa1Bp in minimal media at 37 deg; induced by ketoconazole and nitric oxide; Hap43p-induced	132.963		132.962	33.7758	0.787475				0.764		2.781	652.28	0.494	0.384			0.768	0.435	0.702	1.181			0.614			1.099			1.055			0.368	0.891	1.143	20.25	1.339	19.01		1.233	0.994	3.599	2.251	2.191
orf19.5585	SAP5	CAL0006261	Secreted aspartyl proteinase; sap4 sap5 sap6 triple mutant is defective in utilization of protein as N source; assessment of virulence role complicated by URA3 effects; expressed during infection; mRNA is localized to hyphal tip via She3p	102.68	14.271	102.68	54.3186	37.8502	52.436	7.124	60.578	70.737	5.833	2298.17	217.602	22.591	5.211	1.59	0.29	39.924	18.688	3.493	11.889	0.107		0.829		63.9047	4400.05	24.6117	26.417	3.606	0.775	0.614	1.421	0.71	0.474			0.763	202.86	8.461	9.13	0.533	10.298	10.232	69.136	2.21038	27.5726
orf19.3111	PRA1	CAL0002231	Cell surface protein that sequesters zinc from host tissue; enriched at hyphal tips; released extracellularly; binds to host complement regulators; mediates leukocyte adhesion and migration; immunogenic in mouse; produced at ambient pH	53.5044	1	53.5044	116.114	1544.44				0.73	1.397	2.171	99.4643	0.865	0.838		1.199	0.757	0.959	0.73	53.25		1.397	1.135	1.397	1.0011	0.334	427.421	5.62	0.762	0.79	0.79	0.486	0.919	0.797	8.778	0.159	1.489	1034.17	0.528	1.201	0.128	102.712	0.131	12.5591	0.735076	27.6859
orf19.1816	ALS3	CAL0001605	ALS family cell wall adhesin; role in epithelial adhesion, endothelial invasiveness; allelic variation in adhesiveness; immunoprotective in mice; promotes biofilm formation by binding to SspB adhesin of S. gordonii; fluconazole-repressed	39.2492	83.767	39.2492	40.4897	6.4022	127.188	58.25	53.852		77.6	0.356	35.1066			14.188	2.519				1.26	12.59	5.767		65.652	11.65	0.363	3.47541	2.35	63.187	10.688	1.063				2.471	46.01	0.861	8.03	1.563	9.245	23.127	1.388	22.391	6.86928	2.22463	2.6939
orf19.3829	PHR1	CAL0002002	Glycosidase of cell surface; may act on cell-wall beta-1,3-glucan prior to beta-1,6-glucan linkage; E169 and E270 at active site; role in systemic but not vaginal virulence (neutral, not low pH); high pH or filamentation induced	36.7783	37.586	36.7783	51.9053	9.63175	30.116	15.685	33.588	13.714	35.814	258000000000000	33.7964	13.784	7.853	7.788	2.263	16.232	8.103	2.291	1.03	5.529	3.105	2.064	3.502	13.9438	90612.7	36.8465	0.825	2.476	16.341	3.16	3.195	3.88	2.377	3.553	1.207	1.012	215.789	1.476	1.131	2.971	1.206	2.624	3.57945	1.17251	20.6143
orf19.3112	ZRT1	CAL0002233	Putative zinc transporter, acts with Pra1p in sequestration of zinc from host tissues during infection; hyphal- and macrophage-induced; alkaline induced upon adherence to polystyrene; induced in oralpharyngeal candidasis	36.0756		36.0756	60.7888	510.073				1.067		0.641	58.9265	0.893	0.804			1.144	0.881	1.056	23.517			1.119		0.596159	0.338	29.2237	4.533	1.011			1.179	0.57	0.963	2.541	0.478	0.784	1789.82	1.007	1.595	0.121	31.508	0.14	6.80715	0.998627	4.2088
orf19.7219	FTR1	CAL0003776	High-affinity iron permease; required for mouse virulence, low-iron growth; iron, amphotericin B, caspofungin, ciclopirox, Hog1p, Sef1p, Sfu1p, and Hap43p regulated; complements S. cerevisiae ftr1 iron transport; Hap43p-repressed	34.4541	0.22	34.4541	18.542	7.18981	2.274	1.001	0.225	0.611	0.44	6.641	62.7017	1.116	0.751	1.557	1.576	0.352	0.798	0.954	0.997	0.562	0.376	2.62	0.986		4.068	1.44947	10	1.164	1.89	2.57	0.929	2.2	1.315	6.071	1.144	4.762	1.669	2.096						22.8485	1.04263
orf19.4599	PHO89	CAL0002956	Putative phosphate permease; expression is regulated upon white-opaque switching; alkaline upregulated by Rim101p; induced upon biofilm formation; possibly adherence-induced	29.5263	0.014	29.5263	28.3243	13.0667	0.421	0.421	0.042	0.134	0.014	10.229	21.8673	0.7	1	0.421	0.105	0.134	0.134	0.726	1.233		0.014	0.267	0.113	64.9936	8.49	109.82		0.705	0.352	0.352	0.6	0.076	0.134	5.778	0.052	1.154	242.975	3.195	1.394	22.052	17.823	3.479	0.990113	3.20588	9.18059
orf19.7112	FRP2	CAL0002845	Putative ferric reductase; alkaline upregulated by Rim101p; fluconazole-downregulated; upregulated in the presence of human neutrophils; possibly adherence-induced; regulated by Sef1p, Sfu1p, and Hap43p	28.8662		28.8662	25.7587	5.06934	0.465	0.371		1.48		23.276	28.1967	1.036		0.425		1.18		1.16	0.837			1.7			6.081	55.2378	3.23	0.938	0.566	0.409	1.018			17.76	0.556	1.135	1.301	0.783						37.7147	24.9768
orf19.2062	SOD4	CAL0004462	Copper- and zinc-containing superoxide dismutase; role in response to host innate immune ROS; regulated on white-opaque switching; ciclopirox olamine induced; caspofungin repressed; family includes SOD1, SOD4, SOD5, SOD6; yeast-associated	28.0074	0.048	28.0074	10.3804	5.96233	0.36	0.158	0.038			0.556	11.8995			0.152	0.102				1.223	0.028	0.036			1.32797	0.262	6.85055		0.83	0.186	0.253				1.188	0.758	11.53	10.655	1.821	0.847	0.2	0.437	0.853	2.54886	2.92305	1.90796
orf19.5760	IHD1	CAL0001488	Putative GPI-anchored protein; alkaline upregulated; greater transcription in hyphal form than yeast form; regulated by Nrg1p, Rfg1p, Tup1p; regulated by Tsa1p, Tsa1Bp in minimal media at 37; induced in oralpharyngeal candidasis	21.9178	31.971	21.9178	18.6894	13.7721	45.267	22.283	95.171	34.615	21.357	2669.5	26.7689	20.75	5.75	14.917	6.386	10.308	4.615	5.846	2.069	11.686	5.186	3.231	26.986	13.3608	180.126	3.84913		3.888	13.708	5.275	5.25	4.692	3.769	1.421	20.32	1.304	70.007	11.563	2.733	1.202	2.136	2.962	8.70499	0.776005	3.45311
orf19.5542	SAP6	CAL0006162	Secreted aspartyl protease; expressed during hyphal growth, oral carriage, infection; sap4 sap5 sap6 triple mutant is defective in protein utilization as N source; assessment of virulence role complicated by URA3 effects; N-glycosylated	18.5519		18.5519	11.5306	0.739654	48.716	6.956				42.43	45.763			1.329					2.447					509.479	22.044	23.4117	25.961	3.352	1.012	0.743						1.311	8.462	5.265	2.464	1.023	1.878	4.333	148.772	3.72404	13.9342
orf19.539	LAP3	CAL0000177	Putative aminopeptidase; transcription positively regulated by Sfu1p; transcription repressed by alpha pheromone in SpiderM medium; clade-associated gene expression; virulence-group-correlated expression; Hap43p-induced; biofilm-induced	17.4809	0.112	17.4809	21.8265	122.195	0.221	0.115	0.371	0.411	0.391	1.013	66.9065	0.286	0.238	0.177	0.316		0.685	1.342	10.014	0.203	0.241	0.329	0.858		0.217			7.343	0.159	0.177	0.333	0.137		1.178	0.959	2.221	33.037	0.735
orf19.4975	HYR1	CAL0006398	Hyphal-induced GPI-anchored cell wall protein; macrophage-induced; repressed by neutrophil-co-culture; resistance to killing by neutrophils, azole resistance; regulated by Rfg1p, Efg1p, Nrg1p, Tup1p, Cyr1p, Bcr1p, Hap43p; biofilm-induced	17.0457	52.6	17.0457	4.03966	23.7302	14.194	2.222	112.3		18.9	2.763	86.8566			1.272	0.8				4.294	1	0.6		1.4	52.4186	0.451	2.21262		2.969	0.9	0.744				1.021	25.58	0.417	33.353	5.089	5.896	1.751	5.274	18.706	21.619	0.220503	10.1859
orf19.2179	SIT1	CAL0005420	Transporter of ferrichrome siderophores, not ferrioxamine B; required for human epithelial cell invasion in vitro, not for systemic infection in mice; transcription regulated by iron, Sfu1p, SRfg1p, Tup1p, Hap43p; biofilm induced	16.836		16.836	8.47511	4.33184	0.184	0.124		0.246		0.016	43.452	0.301		0.096		0.127	0.11	0.212	0.798			0.364			0.103	2.79714		0.66	0.515	0.2	0.15	0.398		5.049	0.988	8.092	8.727	0.524						81.5271	1.42193
orf19.2833	PGA34	CAL0005110	Putative GPI-anchored protein; transcription is repressed in response to alpha pheromone in SpiderM medium; late-stage biofilm-induced gene; induced in oralpharyngeal candidasis	16.091		16.091	11.127	2.91587	8.97	8.193				1.222	7.65747			2.093					1.334					32.409	1.355	1.82376								1.023	3.646	1.169	58.854	3.288	1.388	1.9	5.784	1.593	11.8817	4.87965	1.64188
orf19.1321	HWP1	CAL0003753	Hyphal cell wall protein; covalently crosslinked to epithelial cells by host transglutaminase; opaque- and a-specific, alpha-factor induced; at MTLa side of conjugation tube; assessment of virulence role complicated by URA3 effects	15.9945	1530.76	15.9945	17.9173	12.2815	666.5	525	942.889	265.7	1686.2	3.3e+22	20.6491	384.487	168.51	150	20.109	188.5	219.8	81.8	1.818	91.321	44.42	13.4	931.954	34.1295	2.93e+33	3.9419		89.795	22	1.5	78.564	12.4	14.8	6.46	55.62	1.232	590.707	24.547	31.094	7.99	0.884	142.858	4.51842	0.495259	3.80267
orf19.7114	CSA1	CAL0002846	Surface antigen on elongating hyphae and buds; no obvious hyphal defects in mutant; strain variation in repeat domain number; upregulated in filaments; alkaline upregulated by Rim101p; ciclopirox induced; Efg1p-, Cph1p, Hap43p-regulated	13.4884	0.459	13.4884	6.88832	1.03609	0.85	0.863	0.483	0.432	0.542	12.234	35.2821	0.411	0.341	0.885	0.945	0.454	0.486	0.694	1.002	2.065	1.068	0.972	0.919	3.82017	6.172	12.2706	11.392	0.821	2.367	2.004	0.416	0.738	0.74	31.84	1.44	119.902	1.472	1.27	0.875	14.416	3.386	9.368	0.271394	50.2333	7.74608
orf19.1822	UME6	CAL0001625	Zinc cluster DNA-binding transcription factor required for wild-type hyphal extension, virulence, adherence to plastic; filament induced; regulated by Nrg1p, Tup1p, Rfg1p, alkaline conditions; expression promotes highly filamentous biofilms	11.305		11.305	11.2387	6.49344	2.571			8.973		14.578	20.1655	1.665	1.575			6.641	1.453	1.544	0.877			1.177		54.7107	5.594	1.65476		3.108			1.53	2.615	1.631	0.916	19.04	0.845	6.897	1.898	1.57	1.926	0.679	2.761	15.1404	4.21786	1.42463
orf19.4647	HAP3	CAL0003705	Similar to CCAAT-binding transcription factor that regulates respiration; Cap2-dependent upregulation in low iron; transcription is opaque specific, alkaline upregulated, ciclopirox olamine induced; regulated by Sef1p, Sfu1p, and Hap43p	11.2438		11.2438	9.31957	4.08422						0.143	18.6854								0.728						0.056	3.36134		0.863						3.267	1.523	7.01	2.24	1.319						9.9245	1.00156
orf19.7094	HGT12	CAL0002195	Glucose, fructose, mannose transporter; major facilitator superfamily; role in macrophage-induced hyphal growth; detected at germ tube plasma membrane by mass spectrometry; Snf3p-induced; 12 probable transmembrane segments	10.09	2.442	10.09	9.01224	1.85463	178.222	59.833	1.818	11.57	2.675	0.82	25.7615	121.845	40.41	37.056	16.978	1.829	1.386	0.205	0.043	39.309	14.468	12.325	0.333		1.375			0.892		179.889	21.314	2.526	7.003	1.222	0.851	2.847		2.091
orf19.113	CIP1	CAL0002993	Possible oxidoreductase; transcription induced by cadmium but not by other heavy metals, heat shock, yeast-hyphal switch, oxidative stress (via Cap1p), or macrophage interaction; stationary phase enriched protein	9.6116		9.61164	20.306	526.389				0.292		0.963	30.1301	0.118	0.215				0.917	1.646	0.537			0.188			0.316		3.991	6.695		0.167	0.269			1.082	1.114	1.251	28.425	1.366
orf19.5265	KIP4	CAL0003594	Transposon mutation affects filamentous growth; filament induced; shows Mob2p-dependent hyphal regulation; regulated by Nrg1p, Tup1p; induced in oralpharyngeal candidasis	9.2323		9.23227	9.38524	8.49308	2.01			3.301		23.954	14.1558	1.209	1.583			6.366	4.796	4.452	1.171			0.903		7.33259	12.302	0.806611	5.495	3.909		1.148	1.655			1.006	1.559	0.964	5.739	3.631	2.16	1.507	3.422	2.019	4.72466	0.398262	1.00745
orf19.5063	COI1	CAL0001718	Secreted protein; ciclopirox olamine induced; regulated by Ssn6p; induced by nitric oxide independent of Yhb1p; Hap43p-induced	8.7783	0.107	8.77831	4.96834	3.89513	0.498	0.326	0.206		0.116	10.712	12.1238			0.501	0.262				0.562	0.214	0.143		1.045		3.73			1.323	0.532	0.571				2.776	1.085	13.16	0.478	0.598
orf19.1585	ZRT2	CAL0005643	Zinc transporter; ciclopirox olamine, fluconazole, alkaline downregulated; transcriptionally induced by amphotericin B, interaction with macrophages; possibly essential, disruptants not obtained by UAU1 method; in oralpharyngeal candidiasis	8.5565	2.576	8.55646	13.6036	78.1516	2.504	2.79	2.615	1.531	1.841		8.53364	1.33	2.81	2.702	0.84	3.25	5.229	5.979	26.839	1.39	2.248	2.729	8.127	0.436636		1.67118		0.827	2.319	1.089	2.143	4.313	4.208	1.106	0.869	0.786	7.792	0.758	0.954	0.199	3.644	0.172	2.15352	0.763223	1.30645
orf19.5170	ENA21	CAL0002653	Predicted ORF similar to S. cerevisiae sodium transporters Ena1p and Ena5p; Gcn4p-regulated; flucytosine, amphotericin B, or ketoconazole-induced; osmotic stress-induced; overlaps orf19.5170.1, which is annotated as a blocked reading frame	7.4226	0.611	7.42263	7.35606	4.23696	0.445	0.568	0.167	0.538	0.477	0.319	4.63847	0.998	0.835	0.371	0.822	0.499	0.374	0.468	2.319	0.825	0.616	1.396	0.58	6.55462	0.287	0.961801	0.44	1.585	0.673	0.411	0.672	1.03	1.045	1.279	0.659	1.731	15.981	2.476	0.73	2.511	3.905	1.769	1.13437	2.008	0.387912
orf19.5636	RBT5	CAL0000618	GPI-anchored cell wall protein involved in hemoglobin utilization; regulated by Rfg1p, Rim101p, Tbf1p, iron; repressed by Sfu1p, Hog1p, Tup1p; induced by serum, alkaline pH, ketoconazole, ciclopirox olamine, geldamycin, Hap43p, biofilm	6.9177		6.91773	5.96571	1.3107				0.084			16.826	0.142	0.029			0.056	0.056	0.202	1.241			0.034		4.77355		3.40283	8.437	3.416			0.026	0.062	0.023	22.43	1.278	62.118	105.349	1.509	0.812	23.54	2.22	1.623	0.307175	24.243	2.85355
orf19.5635	PGA7	CAL0000616	Hyphal surface antigen precursor; possible GPI-anchor; induced by ciclopirox olamine, ketoconazole, or by Rim101p at pH 8; regulated during biofilm and planktonic growth; cell wall regeneration-induced; Hap43p-, fluconazole, biofilm-induced	6.6262	0.007	6.62616	5.76543	1.22163			0.071	0.149	0.01	16.414	22.113	0.152	0.025		0.01	0.045	0.09	0.299	0.869	0.03	0.009	0.03	0.046	12.9734	3.423	3.56537	8.057	1.936			0.02	0.134	0.06	28.28	1.139	9.165	18.671	1.466	1.081	22.275	2.104	2.457	0.804456	50.7394	2.67048
orf19.681	HAP43	CAL0001129	CCAAT-binding factor-dependent transcriptional repressor required for low iron response; similar to bZIP transcription factor AP-1; HAP4L-bZIP bipartite domain; gene negatively regulated by Sfu1p; ciclopirox olamine induced	6.5259		6.52594	5.48802	2.0292	0.54	0.486				0.287	9.51738			0.606					0.95						0.341	1.55339		0.84	0.352	0.595				5.094	1.086	9.517	2.461	0.804						4.91488	1.08491
orf19.4290	TRR1	CAL0000375	Thioredoxin reductase; regulated by Tsa1p/Tsa1Bp, Hap43p; induced by nitric oxide, peroxide; oxidative stress-induce via Cap1p; upregulated by human neutrophils; fungal-specific (no human/murine homolog); stationary phase enriched protein	6.3357	1.136	6.33575	8.68425	5.03905	1.39	1.197	1.877	1.835	0.785	2.104	4.47336	1.485	1.172	0.904	0.594	1.41	0.926	0.891	1.145	0.738	0.445	0.95	1.507	7.05377	0.459	4.73418		1.238	0.671	0.918	0.751	0.838	0.738	1.444	1.452	2.24	0.701	1.747	0.936	1.374	0.693	1.809	8.03598	2.83113	0.936923
orf19.655	PHO84	CAL0001031	High-affinity phosphate transporter; expression regulated by white-opaque switch; Hog1p, ciclopirox olamine or alkaline induced; caspofungin or stress repressed; upregulated in RHE model; biofilm-, Hap43p-induced	5.3421	0.036	5.34212	4.19157	3.66561	0.048	0.073	0.013		0.054	2.616	1.99479			0.063	0.329				1.4	0.203	0.088		2.627		0.4				0.096	0.166				0.528	0.183	4.098	105.09	2.204
orf19.4477	CSH1	CAL0001962	Aldo-keto reductase family member, similar to aryl alcohol dehydrogenases; role in fibronectin adhesion, cell surface hydrophobicity; regulated by temperature, growth phase, benomyl, macrophage interaction; azole resistance associated	5.2487	0.041	5.24873	13.6712	89.6606	0.055	0.055	0.032	0.081	0.064	0.429	18.5123	0.094	0.141	0.138	0.016	0.113	0.29	1.129	7.07	0.016	0.016	0.097	0.387	0.723234	0.283	2.19162	1.938	5.921	0.011	0.033	0.294	0.032	0.065	11.43	0.416	1.424	34.323	1.34	1.327	0.461	5.924	0.334	1.57682	0.0903734	2.14613
orf19.3794	ZAP1	CAL0001310	Zinc-finger transcription factor involved in zinc homeostasis and in regulation of biofilm matrix; mutation affects filamentous growth; can suppress S. cerevisiae rok1 mutant inviability	4.3463		4.34634	5.36164	15.0379	1.244	1.49		2.508		0.179	7.4019			0.939					29.21						0.12		0.504	1.273	0.684	0.458				1.165	1.052	1.504	15.585	1.192	0.85	0.191	0.664	0.214
orf19.2125		CAL0005305	GlcNAc-induced protein	4.2811	0.165	4.28113	8.25167	3.17969	0.153	0.107	0.131	0.335	0.23	352.001	5.16975	0.173	0.168	0.158	0.112	0.239	0.298	1.106	1.193	0.046	0.061	0.133	0.418	5.47343	4.419	0.53086		1.645	0.042	0.072	0.212	0.046	0.083			1.875	5.791	0.871	0.851	0.807	0.225	0.576	5.50671	2.68536	0.620954
orf19.4377	KRE1	CAL0001119	Predicted GPI-anchor, role in 1,6-beta-D-glucan biosynthesis; production in S. cerevisiae increases glucan content and complements killer toxin sensitivity of kre1 mutant; possible N-linked glycosylation; caspofungin and biofilm induced	4.0616		4.0616	4.59487	5.06406	0.74	0.512		1.723		559589	2.06257			0.429				1.542	0.614					3.98432	20916.3	0.551665	0.439	3.31	0.313			2.434		1.667	1.216	0.981	12.074	3.874	1.392	2.068	0.72	1.92	1.861	0.378389	0.796363
orf19.4255	ECM331	CAL0000259	GPI-anchored protein; mainly at plasma membrane, also at cell wall; Hap43p-, caspofungin-induced; Plc1p-regulated; repressed by Rim101p, Hog1p; colony morphology-related regulated by Ssn6p; induced by ketoconazole and hypoxia	3.9166	0.405	3.91662	6.00713	0.811544	1.296	0.158	1.208	2.961	0.367	7.491	10.4771			0.155	0.081				0.86	0.058	0.1		0.29	3.85586	0.254	0.292893		3.734	0.322	0.161				1.006	1.406	2.253	1.519	2.48	1.194	0.156	2.286	1.306	12.2487	2.33849	0.575053
orf19.5908	TEC1	CAL0003246	TEA/ATTS transcription factor; involved in white cell pheromone response, regulates hypha-specific genes, required for biofilm formation; regulates BCR1; transcription regulated by Cph2p in some conditions; alkaline-, and biofilm-induced	3.598	2.249	3.598	4.04809	2.54283	3.294	3.204	1.908	0.817		6.873	2.80348	1.923	1.519	2.436	1.295	1.448	1.431	1.308	1.398	5.146	1.253	1.173	4.771	5.95255	6.104	0.535252		1.233	3.876	3.919	1.746	1.29	1.221	6.045	1.997	0.692	12.876	3.702	1.021	2.615	0.235	20.826	3.32335	1.17733	0.707918
orf19.548	CDC10	CAL0000214	Septin, required for wild-type cell, hyphal, or chlamydospore morphology; role in virulence and kidney tissue invasion in a mouse model of systemic infection; forms ring at sites of cell division and filaments in mature chlamydospore	3.582	2.621	3.58195	2.9442	3.63171	1.432	0.99	2.63	2.198	2.686	25.1	3.33406	1.002	1.016	1.492	1.576	1.727	1.676	2.079	1.247	0.939	1.109	0.746	1.223		2.877	3.02923		1.826	0.923	1.193	1.158	0.789	0.835	1.197	1.797	1.2	0.415	0.92						0.135562	3.49262
orf19.4706		CAL0004349	Planktonic growth-induced gene; greater mRNA upregulated in a cyr1 or ras1 homozygous mutant than in wild type; fluconazole-induced; transcription induced by alpha pheromone in SpiderM medium and in oralpharyngeal candidasis	3.3724	1.402	3.37235	8.24178	3.23354	2.365	0.855	1.299			790.796	5.78695			0.765	1.367				0.827	2.493	1.016			2.62037	17.78	0.519084		1.213	2.151	0.872				0.95	0.976	0.842	6.117	1.48	0.682	0.743	0.347	1.034	3.54256	3.29897	1.19649
orf19.5102	PLB5	CAL0002487	Putative GPI-linked phospholipase B, fungal-specific (no mammalian homolog); null mutation eliminates cell-associated phospholipase A2 activity and attenuates virulence; fluconazole-repressed	3.3087	0.482	3.30867	3.37315	2.47819	0.261	0.214		1.108	0.4	0.1	4.66737			0.14	0.079	1.032		0.968	0.931					2.3976	0.158	3.21209	1.779	1.695	0.093	0.115				1.104	3.644	1.347	1.616	0.954	1.144	0.603	2.711	0.711	4.97203	2.85927	5.04364
orf19.4784	CRP1	CAL0004587	Plasma membrane copper transporter; CPx P1-type ATPase; mediates Cu resistance; similar to proteins of Menkes and Wilson disease; copper-induced; Tbf1p-activated; suppresses Cu sensitivity of S. cerevisiae cup1 mutant; biofilm-induced	3.2802	0.633	3.28019	1.51865	1.34329	1.277	0.632	0.982	0.765	0.634	2.055	2.29511	0.736	0.914	0.802	1.391	1.496	1.885	1.08	0.682	0.513	1.597	1.578	0.327		3.996		2.88	1.077	1.227	1.056	0.881	1.333	1.567	18.08	1.105	0.315	1.708	1.349
orf19.7350	RCT1	CAL0004665	Fluconazole-induced protein; elevated mRNA levels in a cyr1 or ras1 null mutant and decreased mRNA abundance in efg1 null mutant; regulated by Nrg1p, Tup1p, Tbf1p, Ssn6p; induced in oralpharyngeal candidasis	3.2543	1.735	3.25426	4.91038	3.04862			2	2.019	1.365	5.179	3.82729	0.39	0.201		0.945	0.429	1.085	1.038	0.995	0.217	0.404	0.797	1.952	3.40585	2.781	0.93601	0.595	3.131			0.263	0.179	0.236	2.66	3.498	1.41	1.492	0.81	2.018	0.492	0.3	0.768	4.37591	0.989855	2.11582
orf19.4393	CIT1	CAL0001178	Citrate synthase; soluble in hyphae; expression greater in high iron; upregulated by phagocytosis, biofilm growth; Hog1p-downregulated; Efg1p-regulated under yeast, not hyphal growth conditions; present in exponential and stationary phase	3.2	3.774	3.20002	2.43106	1.02841		6.385	0.94	2.116	1.5	2.344	2.85998	5.692	2.462	2.987	12.929	0.855	0.529	0.488	1.147	10.929	9.333	3.175	0.488	9.11868	3.351	4.30004		1.81			2	2.483	1.954	0.551	0.722	1.629	0.317	3.791	1.631	1.956	1.121	2.169	5.63073	1.15528	4.10769
orf19.3097	PDA1	CAL0001531	Putative pyruvate dehydrogenase alpha chain; fluconazole-induced; protein present in exponential and stationary growth phase yeast cultures; Hap43p-induced gene	3.1264	1.248	3.12636	2.39515		1.268	0.923	1.154	0.763	1.407	0.444	1.7776	0.863	0.75	1.132	2.971	0.375	0.431	0.675	1.273	1.312	2.894	1.244	0.749		0.429		0.641	1.083	1.172	1.982	0.685	1.119	1.431	1.582	0.659	2.341	0.326	0.783
orf19.1120	FAV2	CAL0001911	Adhesin-like protein; induced by mating factor in MTLa/MTLa opaque cells; induced in cyr1 mutant; filament induced; regulated by Nrg1p, Rfg1p, Tup1p; induced in oralpharyngeal candidasis	3.1198		3.11981	2.96317	2.43075				9.165		10185	2.38125	4.685	1.222			3.385		1.187	0.737					1.39708	3519.05	1.92583		2.218			0.694			1.844	3.091	2.139	7.322	2.286	1.546	0.102	0.371	1.209	3.21182	1.00701	3.32967
orf19.4980	HSP70	CAL0000006	Putative hsp70 chaperone; role in entry into host cells; heat-shock, amphotericin B, cadmium, ketoconazole-induced; farnesol-downregulated in biofilm; surface localized in yeast-form and hyphal cells; antigenic in host	3.0601	0.588	3.06007	5.58717	5.6611			0.308	0.243	1.043		2.22482	0.304	0.293		0.346	0.362	0.471	0.858	1.028	0.206	0.177	0.305	1.117	1.20388		0.674994		1.289			0.293	0.269	0.272	6.462	0.132	1.339	32.79	0.681	1.025	1.081	2.272	0.835	0.935143	0.375718	0.228154
orf19.1534		CAL0005471	Protein similar to S. cerevisiae Zrt3p, which is a transporter of zinc ions; predicted Kex2p substrate; late-stage biofilm-induced gene; induced in oralpharyngeal candidasis	3.0319		3.03187	8.57204	105.323	1.033	0.959				0.299	5.83826			1.235					5.109					1.02241	0.222	0.646574			1.169	0.881				1.56	1.01	0.802	36.203	3.605	1.058	0.284	3.057	0.401	5.07358	0.787444	0.350163
orf19.2396	IFR2	CAL0000841	Zinc-binding dehydrogenase; upregulated by benomyl, ciclopirox olamine or alpha pheromone; regulated by oxidative stress (via Cap1p) and osmotic stress (via Hog1p); protein present in exponential and stationary phase; Hap43p-induced gene	2.9953	0.414	2.99528	3.23585	2.34337	0.857	0.393	0.63	0.706	0.471	12.404	1.84344	0.847	0.547	0.446	0.741	0.608	0.836	0.462	0.874	0.182	0.373	0.975			5.091			0.847	0.508	0.901	0.504	0.438	0.595	1.047	1.154	2.283	0.757	0.948
orf19.6561	LAT1	CAL0003237	Putative dihydrolipoamide acetyltransferase component (E2) of pyruvate dehydrogenase complex; sumoylation target	2.9674	1.066	2.96745	2.18631		1.671	1.014	1.132	0.908	1.103	0.438	1.79444	0.784	0.514	0.997	4.116				1.379	1.166	3.361	1.961	0.559		0.348		0.715	0.593		2.38	0.592	1.065	1.516	1.206	0.632	0.704	0.177	0.883
orf19.5634	FRP1	CAL0000614	Ferric reductase; alkaline-induced by Rim101p; iron-chelation-induced by CCAAT-binding factor; fluconazole-downregulated; ciclopirox-, biofilm-, hypoxia-, Hap43p-induced; colony morphology-related regulation by Ssn6p; 2 CCAAT box motifs	2.8459	0.028	2.84594	2.20363	1.7044	0.23	0.024	0.293	0.395	0.023	3.31	12.7885	0.268	0.087	0.023	0.03	0.109	0.106	0.306	0.85	0.078	0.017	0.09	0.163		0.875	1.78192	4.372	2.423	0.152	0.027	0.066	0.168	0.096	11.28	0.858	7.092	136.009	1.453						70.6605	1.8546
orf19.7469	ARG1	CAL0005634	Argininosuccinate synthase; arginine biosynthesis; regulated by Gcn4p, Rim101p; induced by amino acid starvation (3-AT) and benomyl treatment; stationary phase enriched protein; repressed in alkalinizing medium; planktonic growth-induced	2.7374	0.186	2.73737	2.98489	3.84047	0.079	0.09		0.132	0.163	3.619	1.45395	0.095	0.142	0.09	0.187				0.858	0.116	0.105	0.308			2.89	1.0387		5.497	0.124	0.225	0.142		0.242	6.078	2.863	1.14	59.911	0.981						4.47996	0.722107
orf19.3839	SAP10	CAL0002041	Secreted aspartyl protease; roles in adhesion, virulence (RHE model), cell surface integrity; distinct specificity from Sap9p; at cell membrane and wall; GPI-anchored; N-glycosylated; expression greater in low iron; Tbf1p-activated	2.7359		2.73587	2.10744	2.04312	0.224	0.161				0.279	1.74893			0.158					1.42					2.15051	0.234	0.416092	0.507		0.178	0.19				1.468	1.132	1.389	17.261	0.926	0.654	0.805	1.861	1.011	1.3136	0.679447	0.927697
orf19.4433	CPH1	CAL0001810	Transcription factor required for mating and hyphal growth on solid media; in filamentation pathway with Ess1p and Czf1p; required with Efg1p for host cytokine response; regulates genes of galactose metabolism	2.6711	1.513	2.67115	3.67744		1.93	1.242	1.231	1.889		722.895	3.91947	1.616		1.053	0.52	1.656	1.27	1.024	0.887	0.432	0.46	1.516			12.828			0.974	1.497	1.132	1.746	1.587	1.69	1.041	1.375	0.813	1.085	1.698	0.948	1.097	0.844	1.266
orf19.3615		CAL0000313	Protein of unknown function; induced in core caspofungin response; expression upregulated in an ssr1 null mutant; induced by nitric oxide independent of Yhb1p	2.6117		2.61171	6.16571	2.96734	1.556	1.556		0.31		2.373	3.76285		0.522	1.59				1.946	0.825						2.096	1.865	2.323	0.869	0.87	1.322	0.906					1.188	1.518	0.702						2.18693	1.78908
orf19.1327	RBT1	CAL0003763	Cell wall protein with similarity to Hwp1p, required for virulence; predicted glycosylation; Tup1p repressed; serum, hyphal and alkaline induced; farnesol, alpha factor induced; Rfg1p-, Rim101p-regulated; fluconazole-repressed	2.5991		2.59912	1.33164	2.02687	49.96	15.545		19.613		2.46e+91	0.337361	25.917	3.744	6.747		5.688	4.487	3.192	1.403			2.117		9.66434	3.83e+73	2.94841	0.485	31.234	14.364	3.027	2.026	7.491	2.56	1.625	23.79	0.645	1.868	4.16	1.607	9.204	0.15	6.488	0.49184	0.362019	3.76633
orf19.5021	PDX1	CAL0001615	Pyruvate dehydrogenase complex protein X, an essential component of the mitochondrial pyruvate dehydrogenase complex which is involved in the respiratory pathway; protein present in exponential and stationary growth phase yeast cultures	2.5543	0.375	2.55432	1.92653		0.553	0.744	0.36			0.372	2.10435	0.877	0.887	0.762	0.43			0.908	1.68	0.441	0.406		1.765		0.382		0.687	1.055	0.484	1.124	0.792			1.373	0.64	0.731	0.35	0.415
orf19.5517		CAL0006095	Similar to alcohol dehydrogenases; increased transcription is observed upon benomyl treatment; induced by nitric oxide; induced in core stress response; oxidative stress-induced via Cap1p	2.3986	1.245	2.39858	1.65455	0.252273	1.802	2.17				27.679	0.77179			1.561	3.206				0.753	3.916	2.709				253.271	2.25968		0.583	2.387	2.247				0.785	0.846	3.534	0.114	0.691						1.20374	1.266
orf19.2747	RGT1	CAL0004232	Transcriptional repressor involved in the regulation of glucose transporter genes; has zinc-cluster; similar to S. cerevisiae Rgt1p; mutants display decreased colonization of mouse kidneys	2.3866		2.38655	3.30564					0.851		0.234	2.24719	1.538	1.423			1.247	0.689	1.037	0.857			0.851			0.413			0.597			1.013	0.891	0.915	1.003	1.962	1.304	1.713	0.879
orf19.1224	FRP3	CAL0002835	Putative ammonium transporter; upregulated in the presence of human neutrophils; fluconazole-downregulated; repressed by nitric oxide	2.3833	0.803	2.38328	2.86993	2.94207		1.823	1.006	2.911	1.088	0.455	3.34262	3.565	1.478	1.743	8.586	0.607	0.5	0.518	0.422	6.9	3.467	2	0.42		2.313	1.26012		0.631			1.652	0.982	1.768	0.405	1.562	0.802	7.03	1.606						1.26749	1.08202
orf19.7611	TRX1	CAL0000819	Thioredoxin, involved in response to reactive oxygen species; biofilm, benomyl, flucytosine, peroxide, Hap43p induced; amphotericin B, caspofungin repressed; upregulated in the presence of human neutrophils; macrophage-downregulated gene	2.3734	0.873	2.37341	2.81794	2.65645			0.908	1.874	2.595	2.131	2.50091	1.311	1.053			1.08	1.483	0.908	0.683			2.931	1.958	7.04998	2.144	1.62663		0.699			0.947	1.253	1.77	0.854	0.625	2.88	1.107	0.498	0.967	1.469	1.045	1.209	3.76347	0.735635	0.71464
orf19.6420	PGA13	CAL0002165	GPI-anchored cell wall protein involved in cell wall synthesis; required for normal cell surface properties; induced in oralpharyngeal candidasis	2.3197	1.48	2.31973	13.7181	67.9282	1.158	5.07	0.477	0.632	3.704	3.96e+112	12.5443	0.71	1.903	7.222	3.715	0.737	0.789	4.053	0.876	0.964	3.907	1.842	10.6	11.2918	688000000000000	0.590751		6.47	1.255	2.268	1.839	1.895	1.789	0.764	1.366	0.515	94.859	11.4	1.434	2.154	0.214	1.566	4.57088	1.29692	0.411442
orf19.3419	MAE1	CAL0004908	Malic enzyme, mitochondrial; transcription regulated by Mig1p and Tup1p; shows colony morphology-related gene regulation by Ssn6p; Hap43p-repressed gene	2.2266	7.054	2.22665	2.47036	1.99762	3.814	2.194	6.434	5.47	2.699	2.068	3.84223	3.221	3.001	1.652	7.229	6	4.843	3.253	0.934	4.419	5.504	8	0.878	3.67472	0.424	0.673932		1.066	5.263	5.373	1.574	9.446	9.084	0.76	2.052	0.486	0.148	0.475	1.267	0.875	1.383	0.516	1.99375	0.679268	0.414997
orf19.1738	UGP1	CAL0000839	Possible UTP-glucose-1-phosphaturidyl transferase; localizes to cell surface of yeast-form cells, but not hyphal cells; Hog1p-downregulated; stationary phase enriched protein; induced in oralpharyngeal candidasis	2.1648	1.693	2.16477	2.15362	3.35067	1.312	0.788	1.508	1.24	1.207	3.805	1.44739			0.849	0.797	0.802		1.017	0.629	0.409	0.782	0.711	1.411	2.25157	2.4	0.821637	0.632	0.998	0.514	0.748				1.468	2.106	0.775	0.811	0.746	1.311	0.914	1.303	1.071	2.34249	0.280976	0.666704
orf19.723	BCR1	CAL0001773	Transcription factor; regulator of a/alpha biofilm formation, confers adherence, impermeability, impenetrability, fluconazole resistance; regulates cell-surface-associated genes; hypha induced; Tup1-, Tec1-, Mnl1-regulated; mRNA binds She3	2.1333	8.833	2.13331	2.60774	1.66085	3.062	1.483	11.667	2.679		2.242	2.17134	3.188	1.581	1.45		2.133	0.673	1.141	0.822			0.855	17		2.393			1.435	0.867	1.054	1.274	0.883	0.751	1.904	1.291	0.822	4.11	2.042	1.085	18.19	0.626	1.08
orf19.5294	PDB1	CAL0003677	Putative pyruvate dehydrogenase; fluconazole-induced; protein level decreases in stationary phase cultures	2.0951	1.817	2.09512	1.55406		1.547	0.957	0.726	1.345	1.755	0.469	1.34887	0.766	0.651	0.855	4.029	0.903	0.618	0.703	1.548	1.427	3.855	2.055	0.991		0.431			0.846	1.145	2.02	0.682	1.642	1.479	1.391	0.684	1.55	0.444	0.735
orf19.1358	GCN4	CAL0003864	Transcriptional activator of general amino acid control response; required for Efg1p-dependent pseudohyphal induction by amino acid starvation, not by serum; required for normal biofilm formation; upregulated by human whole blood and PMN	2.0715	1.752	2.07153	2.09701	0.678314	0.782	1.826	0.232	0.25	1.994	0.372	1.14055	0.357	0.696	1.232	1.317	0.833	0.665	0.787	1.022	0.439	0.81	0.705	0.846	2.99564	0.465	0.873762		1.324	0.686	1.413	0.672	0.491	0.62	2.24	1.033	1.022	5.636	0.868	0.686	1.282	0.303	1.222	2.74403	1.90431	0.940068
orf19.6993	GAP2	CAL0000413	General amino acid permease; ketoconazole, flucytosine repressed; Ssy1p-dependent histidine induction; regulated by Nrg1p, Tup1p; shows colony morphology-related gene regulation by Ssn6p; biofilm- and planktonic growth-induced	2.0051	0.108	2.00514	0.664192	0.589432	1.778	0.833	0.143	0.556	0.287	0.228	2.06369	0.875	0.548	1.056	7.553	0.376	0.508	0.356	0.832	10.245	4.778	4.471	0.143		0.354	0.721258	3.074	1.758	32.667	10.5	1.095	0.961	2.816	0.954	1.048	1.494	6.956	0.479						10.8844	0.583999
orf19.1149	MRF1	CAL0002010	Putative mitochondrial respiratory protein; induced by farnesol, benomyl treatment, nitric oxide, core stress response; oxidative stress-induced via Cap1p; stationary-phase enriched protein	1.9871	0.158	1.98709	2.64443	7.48627	0.101	0.07	0.135		0.244	0.173	3.79604			0.08	0.051				1.327	0.036	0.04		0.541		0.118			4.661	0.049	0.042				0.959	0.618	0.641	3.833	0.719
orf19.5338	GAL4	CAL0004298	Transcription factor with zinc cluster DNA-binding motif involved in control of glycolysis; ortholog of S. cerevisiae Gal4p, but not involved in the regulation of galactose utilization genes; caspofungin repressed	1.9858	2.635	1.98576	1.58664		1.114	1.228	0.734	0.926	1.028	2.096	1.1656	0.992	0.764	0.62	1.577	0.858	0.204	0.402	0.715	0.933	1.702	1.242	0.477		1.002			0.963	1.933	1.317	0.479	1.126	0.875	1.549	0.929	1.646	0.263	0.671
orf19.1064	ACS2	CAL0001207	Acetyl-CoA synthetase; antigenic during human and murine infection; upregulated by Efg1p; macrophage-induced protein; soluble protein in hyphae; gene contains an intron	1.9774	1.114	1.97739	1.29136			1.684	0.927	1	1.377	12.177	0.818391	0.851	0.507	2.473		1.043	1.609	0.717	1.119	4.086	3.697	1.848	0.81		3.226		0.645	0.627			0.478	2.826	1.435	1.362	1.074	0.771	0.191	1.796
orf19.6000	CDR1	CAL0005016	Multidrug transporter of ATP-binding cassette (ABC) superfamily; transports phospholipids in an in-to-out direction; transcription induced by beta-estradiol, progesterone, corticosteroid, or cholesterol; repressed in young biofilms	1.9197	1.873	1.91974	2.5977	3.72775	1.191	1.808	0.286	1.327	2.349	0.365	2.87424	1.036	0.948	1.326	3.27	1.166	1.264	0.86	1.458	2.075	1.74	1.876	0.482	1.39011	0.413	1.08522		0.817	4.214	2.827	0.837	0.927	1.411	1.068	0.714	1.862	8.435	2.252	1.197	1.734	1.747	2.029	1.12709	0.868162	1.37363
orf19.3670	GAL1	CAL0000446	Galactokinase; transcription regulated by galactose, Mig1p, Tup1p, Hap43p; virulenct in mice; farnesol- and hypoxia-downregulated in biofilm; fluconazole- and ketoconazole-induced; stationary phase enriched protein; GlcNAc-induced protein	1.8403	2.687	1.84029	3.68683	1.04887	4.391	3.828	1	2.151	1.252	0.057	4.37625	5.206	3.172	1	1.745	1.969	0.747	1.048	1.08	3.367	1.521	0.821	0.717	28.3859	0.331	0.458429		0.803	3.768	1.871	1.765	1.18	0.96	0.768	1.215	0.524	3.77	1.076	1.365	10.906	4.548	4.525	1.32058	1.264	0.531754
orf19.6178	FBP1	CAL0006101	Fructose-1,6-bisphosphatase, key gluconeogenesis enzyme involved in carbohydrate metabolism; regulated by Efg1p, Ssn6p; induced by phagocytosis, biofilm; effects switch from glycolysis to gluconeogenesis in macrophage; overlaps orf19.6179	1.8374	0.358	1.83743	2.08478	1.47842	2.994	0.893	0.538	0.902	0.425	0.469	4.20015	0.698	0.534	1.105	2.439	0.728	1.185	0.75	0.685	1.54	1.008	0.989	0.492	11.9104	0.995	2.54	2.942	1.013	5.59	3.779	0.44	0.772	0.848	1.264	1.733	0.64	1.232	0.837	1.083	1.45	0.731	1.956	6.94598	3.8225	1.14343
orf19.2568	IFU5	CAL0002506	Predicted membrane protein; estradiol-induced; increased transcription associated with CDR1 and CDR2 overexpression or fluphenazine treatment; putative drug-responsive regulatory site; similar to S. cerevisiae Wwm1p; Hap43p-repressed gene	1.7854	0.095	1.78537	2.96889	2.29041	0.235	0.139			0.14	2.63	1.84861			0.238	0.517				0.924	0.141	0.337		0.291		1.03				0.447	0.574				1.323	0.991	0.341	0.382	0.937
orf19.542	HXK2	CAL0000198	Hexokinase II; antigenic in humans; downregulated by human neutrophils; Efg1p-regulated; biofilm, fluconazole-induced; shows colony morphology-related gene regulation by Ssn6p; protein present in exponential and stationary growth phases	1.7805	0.947	1.78054	2.25069				1.252		0.815	2.312	2.45404			0.974	1.19				0.467	0.902	1.036		0.474		0.407		0.575	0.812						1.94	0.718	1.523	0.245	0.584
orf19.2706	CRH11	CAL0004169	GPI-anchored cell wall transglycosylase, putative ortholog of S. cerevisiae Crh1p; predicted glycosyl hydrolase domain; similar to Csf4p and to antigenic A. fumigatus Aspf9; predicted Kex2p substrate; caspofungin-induced	1.7268		1.72678	3.03278	0.700223				2.991		3.9e+16	3.81293	1.675	1.8			1.646		0.991	0.409			1.611		10.4211	194638	0.922689		1.091			1.277	0.513	1.381	0.835	1.098	0.901	0.601	2.767	2.2	3.412	4.807	2.56	2.13656	1.38689	1.19073
orf19.7231	FTR2	CAL0003834	High-affinity iron permease; probably interacts with ferrous oxidase; regulated by iron level, ciclopirox olamine, amphotericin B, caspofungin; complements S. cerevisiae ftr1 iron transport defect; Hap43p-repressed	1.7248	6.81	1.72479	1.56217	1.63655	9.374	6.271	6.105	1.191	7.682	4.147	2.40316	1.198	1.025	3.857	7.223	1.199	1.598	1.207	1.291	24.326	18.608	2.344	0.308		2.943			1.341	23.345	6.347	0.739	3.677	2.33	2.176	1.13	0.076	5.879	1.666
orf19.4892	TPK1	CAL0005520	Catalytic subunit of cAMP-dependent protein kinase (PKA), isoform of Tpk2p; involved in control of morphogenesis and stress response; wild-type nuclear localization requires Bcy1p; produced during stationary but not exponential growth	1.7179		1.71785	1.63534	2.97144						0.447	1.1388								1.561						1.004			1.403	0.426					1.237	1.071	0.635	3.989	1.8	0.854	1.401	0.773	1.204
orf19.6070	ENA2	CAL0005183	Putative sodium transporter; transcription upregulated in response to ciclopirox olamine; alkaline upregulated by Rim101p; repressed upon high-level peroxide stress; upregulated in oral candidiasis clinical isolates; possibly essential gene	1.6876	0.091	1.68762	3.04886	2.77487	1.172	0.938	0.054	0.377	0.116	0.426	1.18076	0.892	0.776	0.973	0.291	0.338	0.273	0.442	1.091	0.58	0.166	0.766	0.293	5.45564	2.202	10.9032		0.514	3.488	1.515	0.64	0.636	0.429	3.341	0.263	0.818	43.458	2.031	0.628	2.582	0.971	1.098	1.8137	2.01838	4.03476
orf19.3548.1	WH11	CAF0006989	Cytoplasmic protein expressed specifically in white phase yeast cells; expression in opaque cells increases virulence and frequency of opaque-to-white switching; null mutant has wild-type switching; Hap43p, hypoxia and ketoconazol induced	1.6784	0.01	1.67836	1.98037	3.08875					0.029		1.39017				0.2				0.715	0.019	0.019		0.143			0.8919										13.762	27.229	0.42						0.308028	1.36283
orf19.6124	ACE2	CAL0005982	Transcription factor involved in regulation of morphogenesis, cell separation, adherence, biofilm formation, and virulence in a mouse model of infection; mutant is hyperfilamentous; similar to S. cerevisiae Ace2p and Swi5p	1.6617		1.6617	1.69206	0.876008	0.33	1.239		0.234		0.052	1.43285	0.258	1.258	1.044		1.504	1.109	2.008	1.285			0.841		1.60194	0.079	0.178588	4.588	0.812	0.38	0.906	1.163	0.563		0.298	1.249	0.894	4.302	1.696	1.061	1.502	2.257	1.817	0.57469	0.637268	0.226557
orf19.7247	RIM101	CAL0003879	Transcription factor involved in alkaline pH response; required for alkaline-induced hyphal growth; role in virulence in mouse systemic infection; activated by C-terminal proteolytic cleavage; mediates both positive and negative regulation	1.6363	1	1.63629	2.35679	1.21478	1.161	0.987	0.305	0.695	0.61	2.138	2.34912			1.078	0.915	0.259		0.789	1.518	0.797	0.661	0.496	0.712		2.857	2.99912		0.647	1.057	1.382	1.164	0.429		1.585	0.914	0.666	10.706	1.7						1.55128	2.21844
orf19.2289	ARP3	CAL0006384	Protein with Myo5p-dependent localization to cortical actin patches at hyphal tip; mutation confers hypersensitivity to cytochalasin D	1.6298	0.876	1.62978	2.01449	1.1178	0.658	0.518	1.183	3.286	1.449	2.859	2.05201	3.386	1.316	0.494	0.891	4.619	2.762	1.333	0.898	0.617	0.816	1.167	1.538	1.61824	2.13	1.15635		1.791	0.523	0.601	0.719	3.595	1.357	0.861	0.987	1.162	0.409	0.785	0.742	1.063	0.85	1.071	0.933693	0.145982	1.88935
orf19.1756	GPD1	CAL0000872	Putative glycerol-3-phosphate dehydrogenase; role in glycerol biosynthesis; biofilm-induced expression; regulated by Efg1p; regulated by Tsa1p, Tsa1Bp under H2O2 stress conditions	1.6247		1.62466	0.908545	1.20776	0.514	0.495		0.905		0.206	1.50274	0.755	0.782	0.808	0.582	1.226	1.25	1.167	1.982		0.714	1.036			0.918			1.757	0.435	0.604	0.782	1.393	0.75	1.199	0.966	1.311	2.289	1.4	0.758	1.75	1.228	1.448
orf19.2075	DFG5	CAL0004498	N-linked mannoprotein of cell wall and membrane; possible signal transducer; role in hyphal growth and HWP1 induction in alkaline pH; GPI modification predicted; dfg5 dcw1 double mutant is inviable; caspofungin-induced, fungal-specific	1.617	0.835	1.61697	2.05693	2.84446	1.12	0.655	0.786	0.784	1.036	12.139	2.2086	0.693	0.568	0.79	1.219	0.662	1.784	0.878	1.081	0.675	0.755	0.986	0.482	2.54912	4.04	0.485205		0.887	0.9	0.916	0.602	0.608	0.676	1.618	1.18	0.454	1.348	1.379	0.708	0.978	0.737	1.251	1.75821	1.3119	0.463187
orf19.535	RBR1	CAL0000162	Glycosylphosphatidylinositol (GPI)-anchored cell wall protein required for filamentous growth at acidic pH; expression is repressed by Rim101p and activated by Nrg1p; Hap43p-induced gene	1.591	0.064	1.59101	0.790021	0.769338	0.134	0.082	0.135		0.095	0.284	0.952401			0.092	0.135				0.16	0.112	0.093		0.304	0.219563	2.61	0.0847199		1.692	0.152	0.188				0.908	0.948	5.586	0.226	1.229	0.808	0.004	1.808	0.657	0.251376	4.23077	0.100078
orf19.3131	OYE32	CAL0002283	NAD(P)H oxidoreductase family protein; induced by nitric oxide, amphotericin B, oxidative stress (via Cap1p); increased transcription associated with MDR1 overexpression or benomyl treatment; macrophage-downregulated protein abundance	1.5683	0.213	1.56834	3.0473	1.24076	0.629	0.319			0.316	2.184	1.86372			0.471	0.129				0.648						0.418			1.042	0.144	0.239				0.884	0.939	0.608	5.46	1.97
orf19.3840		CAL0002060	Predicted ORF in Assemblies 19, 20 and 21; possibly an essential gene, disruptants not obtained by UAU1 method	1.5632		1.56324	1.68669							0.434	1.92172			0.902				1.219	1.209						0.425			1.195	0.374					1.45	1.06	1.064	2.372	1.067
orf19.7332	ELF1	CAL0004603	Putative mRNA export protein; Walker A and B (ATP/GTP binding) motifs, ABC transporter consensus; required for wild-type morphology, growth; expressed in hyphal, pseudohyphal, and yeast form; biofilm-induced; Hap43p-induced	1.5169		1.51694	1.52602	1.06717	2.651	4.075				0.401	1.40459			4.688					1.639						0.468	1.79257		0.815	1.621	1.885						1.865	2.901	1.995						3.67575	0.951444
orf19.1424		CAL0004521	Predicted membrane transporter, member of the oxalate:formate antiporter (OFA) family, major facilitator superfamily (MFS)	1.5082		1.50824	2.46206	1.85837	1.504	0.627		0.692		0.406	2.89762			0.675		0.606		0.423	1.187			0.837		1.38152	2.296	1.64565	2.181	1.062	1.746	1.084	0.71	0.644	0.683	1.508	0.998	0.878	1.754	1.492	0.837	0.607	0.705	0.721	1.83376	0.902804	1.29319
orf19.4084	KIS1	CAL0004936	Snf1p complex scaffold protein; similar to S. cerevisiae Gal83p and Sip2p with regions of similarity to Sip1p (ASC and KIS domain); interacts with Snf4p; mutants are hypersensitive to caspofungin and hydrogen peroxide; Hap43p-repressed gene	1.5022		1.50219	1.32211		0.745	0.977		0.437		2.536	1.3376	0.764	1.056	1.15		0.609	0.759	0.759	1.082			0.816			2.158		0.638	0.813	0.533	0.925	0.944	0.805	0.724	1.088	1.207	0.592	0.591	1.096
orf19.1499	CTF1	CAL0004783	Putative zinc-finger transcription factor, similar to A. nidulans FarA and FarB; activates genes required for fatty acid degradation; induced by oleate; null mutant displays carbon source utilization defects and slightly reduced virulence	1.4959		1.49587	1.63818		2.224	2.155				0.404	1.47974	1.204	1.71	1.448				0.584	0.915						0.373			0.757	1.431		1.247					1.229	2.202	1.242
orf19.5779	RNR1	CAL0001524	Ribonucleotide reductase large subunit; expression greater in low iron; transposon mutation affects filamentous growth; farnesol upregulated in biofilm; regulated by cell cycle, tyrosol, cell density; regulated by Sef1p, Sfu1p, and Hap43p	1.4913	0.439	1.49129	1.20414	0.32406	0.48	0.241	0.545	0.457	0.66	3.853	2.37308	0.336	0.265	0.27	0.47	0.434	0.866	0.852	1.548	0.415	0.453	0.619	0.39		0.069			1.786	0.388	0.307	0.362	0.534	0.506	1.376	0.853	12.763	0.507	1.871
orf19.6109	TUP1	CAL0005939	Transcriptional corepressor with C-terminal WD40 repeats; represses filamentous growth, regulates phase switching, roles in germ tube induction, farnesol response; farnesol upregulated in biofilm; in repression pathways with Nrg1p, Rfg1p	1.4747	0.508	1.47466	1.5357	1.08223	0.983	0.569	1.338	0.582	0.295	2.412	1.51774	0.795	0.748	0.691	1.158	0.256	0.388	0.491	0.831	0.501	1.123	0.996	0.382	1.55142	0.595	2.1162		1.123	1.069	1.597	0.845	0.718	0.819	0.944	2.134	0.628	0.129	0.643	0.879	0.829	0.886	0.854	1.26533	0.575452	1.53782
orf19.2601	HEM1	CAL0003351	Putative 5-aminolevulinate synthase; transcriptionally regulated by iron; caspofungin repressed; expression greater in high iron; regulated by Ssn6p; induced by nitric oxide; Hap43p-repressed	1.4711	0.381	1.47113	1.34768	0.538486	0.571	0.557	0.265		0.412	2.162	1.28855			0.45	1.123				1.203	2.024	1.969		0.355		2.478	1.41109		1.127	2.694	0.973				1.005	1.061	0.222	2.105	1.504						3.81131	1.01039
orf19.5962	HGT4	CAL0003398	Glucose and galactose sensor; fermentation, filamentation, virulence roles; in 20-member C. albicans glucose transporter family, extended C terminus; high-glucose repressed; induced in macrophage, repressed in biofilm	1.4224	1.426	1.42242	2.21177		2.993	1.191		1.817	1.341	0.605	3.66387	2.072	1.42	0.984	1.341	0.738		0.855	0.938		1.438		1.244		0.617			1.158	3.394	1.622				1.125	1.391	0.742	10.195	1.753
orf19.3923	PGA37	CAL0002899	Putative GPI-anchored protein; Hap43p-repressed gene	1.4082		1.40822	0.633551	0.982649	2.06	1.027				2.596	1.19085			1.493	0.923				1.157					1.84591	1.528	0.0558527		0.621	3.035	1.733				0.639	1.285	0.383	13.528	3.431					0.708296	1.27372	0.560161
orf19.6844	ICL1	CAL0005762	Isocitrate lyase; enzyme of glyoxylate cycle; required for virulence in murine infection; no mammalian homolog; induced upon phagocytosis by macrophage; farnesol regulated; Pex5p-dependent peroxisomal localization; stationary phase enriched	1.3973	0.342	1.39733	2.12385	0.22133	2.333	2	0.171	0.814	0.784	0.146	6.41687	4.333	3.417	2.167	2.38	0.398	1.009	0.921	2.648	1.498	0.856	2.183	1.256		5.462			0.98	4.125	6.75	6.75	0.136	0.738	4.032	0.231	0.951	33.179	1.004
orf19.1936	SNF1	CAL0002564	Essential protein; functional homolog of S. cerevisiae Snf1p regulator of sugar metabolism; constitutively expressed; Thr208 phosphorylation may have regulatory role; up-regulation associated with azole resistance; has polyhistidine tract	1.3896		1.38959	1.25705		0.393	0.561		0.75		2.221	1.2669	0.654	0.737	0.452		0.845	0.784	0.73	0.867	0.784		1.399			2.225			0.658	0.748	0.764	0.872	0.696	0.892	1.335	1.343	1.665	0.59	0.938
orf19.7080	LEU2	CAL0002168	Isopropyl malate dehydrogenase; enzyme of leucine biosynthesis; upregulated in the presence of human whole blood or polymorphonuclear (PMN) cells; protein level decreases in stationary phase; GlcNAc-induced protein	1.3571	0.583	1.35711	4.02201	0.819984	1.452	1.107	0.417	0.434	0.479	0.5	2.02973	1.395	1.026	1.143	1.557	0.366	0.459	0.808	0.631	0.676	0.771	1.233	0.583		0.332		0.229	0.967	1.679	1	0.882	0.51	0.884	0.833	0.75	0.057	0.48	0.817
orf19.6387	HSP104	CAL0001410	Heat-shock protein; roles in biofilm and virulence; complements chaperone and prion propagation activity in S. cerevisiae; guanidine-insensitive; heat shock/stress induced; downregulated in farnesol-treated biofilm; sumoylation target	1.3473	0.187	1.3473	1.85043	1.62942	0.105	0.183	0.111	0.244	0.207	0.408	0.94634	0.226	0.283	0.205	0.296	0.305	0.359	1.132	1.031	0.116	0.221	0.273	0.252	1.04309	0.602	0.166129		1.024	0.145	0.239	0.398	0.162	0.287	2.224	0.21	0.674	5.479	2.315	1.056	3.031	1.818	2.051	0.30129	0.762239	0.0243597
orf19.895	HOG1	CAL0002931	MAP kinase of osmotic-, heavy metal-, and core stress response; role in regulation of glycerol, D-arabitol in response to stress; phosphorylated in response to H2O2 (Ssk1p-dependent) or NaCl; mutant induces protective mouse immune response	1.3394	0.949	1.33944	1.53284	1.94171	0.862	0.857	0.828	1.108	0.879	2.893	1.21342	0.87	0.793	0.835	0.91	1.031	1.162	0.963	1.162	0.454	0.705	0.741	0.917	0.855922	2.466	1.47924	0.614	0.992	0.768	0.889	0.847	0.713	0.715	1.193	1.028	1.027	0.722	1.612	0.921	1.122	0.841	1.063	0.638059	0.684114	1.40901
orf19.2941	SCW4	CAL0006035	Putative cell wall protein; exogenously expressed protein is a substrate for Kex2p processing in vitro; expression is regulated upon white-opaque switching; alkaline downregulated; possibly essential gene (UAU1 method); biofilm-induced	1.3082		1.3082	0.463722	0.572647				1.558		6.333	0.691376	1.173	0.926			0.985	1.066	0.964	2.391			1.404		5.63676	0.404	0.742378		0.765			0.853	2.216	1.537	0.834	1.143	0.629	784.051	4.777					13.7534	1.25747	0.515964
orf19.4444	PHO15	CAL0001845	Putative 4-nitrophenyl phosphatase, possible histone H2A phosphatase; involved in regulation of white-opaque switching; hyphal downregulated; induced in core stress response; induced by heavy metal (cadmium) stress via Hog1p	1.2883	0.398	1.28834	1.0272	1.58859	0.518	0.662	0.529		0.289	6.278	1.55111			0.863	0.678				0.991		0.662		0.596		1.706			1.784	0.72	1.411	0.824			1.134	0.978	0.718	0.21	1.384
orf19.5873	POL1	CAL0002431	Putative DNA directed DNA polymerase alpha; RNA abundance regulated by cell cycle, tyrosol and cell density	1.2565		1.2565	1.20463	0.496927	1.259	1.021		1.143		4.378	1.05578	1.274	0.973	1.263		1.055			1.439			1.253			0.17	0.75714	0.473	0.931	0.642	1.169	0.973	1.077		1.004	1.264	1.069	0.658	1.313						0.217158	1.42492
orf19.6059	TTR1	CAL0005151	Putative glutaredoxin; described as a glutathione reductase; upregulated in the presence of human neutrophils, and upon benomyl treatment; alkaline downregulated; regulated by Gcn2p and Gcn4p; required for virulence in mouse model	1.1975	0.238	1.19752	1.58325	4.37072	0.234	0.249	0.217		0.253	0.479	0.846399			0.358	0.324				0.659	0.248	0.216		1.062		0.376	0.705892			0.228	0.333				1.476	0.706	1.296	2.247	0.441						0.476201	0.665777
orf19.4174		CAL0005817	Ortholog(s) have nicotinamide riboside transporter activity, role in nicotinamide riboside transport, transmembrane transport and fungal-type vacuole membrane localization	1.1914	0.389	1.19136	1.13046	1.32094	1.248	0.59		1.077		2.501	2.22327	0.976	0.711	0.709	2.446	0.694	1	0.915	0.964	1.488	1.904	1.683	1.194	7.36933	2.32	1.10282	1.685	0.675	2.605	1.362	0.819	0.951	1.708	1.223	0.926	0.425	1.166	1.402	0.556	0.798	0.723	0.776	7.50669	1.43464	0.931044
orf19.2277	TPK2	CAL0006348	Catalytic subunit of cAMP-dependent protein kinase (PKA), isoform of Tpk1p; required for wild-type epithelial cell damage and engulfment and oral (not systemic) virulence in mouse; involved in control of morphogenesis and stress response	1.1741	0.182	1.17413	1.38038	1.99153	0.387	0.333	0.215	0.292	0.221	0.422	1.0138	0.324	0.351	0.383	0.457	0.361	0.352	0.647	0.604	0.19	0.361	0.457	0.693	0.783544	0.45	0.444173		0.634	0.505	0.458	0.414	0.37	0.441	1.47	0.72	0.694	0.369	0.704	1.063	0.665	1.354	0.706	0.564716	0.0830828	0.915944
orf19.3888	PGI1	CAL0002184	Putative glucose-6-phosphate isomerase, enzyme of glycolysis; antigenic in human; Efg1p-regulated; induced in biofilm, upon adherence to polystyrene; downregulated by human neutrophils, upon phagocytosis	1.1693	0.28	1.1693	1.07978				0.326	1.49	1.27	2.247	1.35646	0.203	0.253		0.77	1.458	0.455	0.85	1.175	0.446	0.733	1.186	1.508		0.973			0.752			0.525	0.234	0.552	1.147	0.759	1.744	0.363	0.675
orf19.395	ENO1	CAL0004953	Enolase, enzyme of glycolysis and gluconeogenesis; major cell-surface antigen; binds host plasmin/plasminogen; immunoprotective; phagocytosis, biofilm and planktonic growth-induced; farnesol-downregulated; possibly essential; Hap43p-induced	1.1643		1.16432	0.997137					0.208		2.168	0.904042	0.127	0.166			0.184	0.392	0.731	1.029			0.704						0.722			0.364	0.341	0.76	1.806	0.39	3.533	0.171	0.303
orf19.7498	LEU1	CAL0005750	3-isopropylmalate dehydratase; antigenic in humans; decreased expression in hyphae vs yeast cells; alkaline downregulated; upregulated by human whole blood or PMN cells; regulated by Sef1p-, Sfu1p-, and Hap43p	1.1516		1.15164	2.39486	0.503718	2.076	1.919				0.135	0.403492			1.839					0.917						2.787			0.689	1.887	2.745				0.148	0.957	0.37	0.335	0.908
orf19.5068	IRE1	CAL0001725	Putative protein kinase with a role in cell wall regulation; mutant is hypersensitive to caspofungin	1.1465		1.14651	1.69073	1.7435	0.483	0.822		1.459		0.486	1.67744			0.911				1.595	1.227					1.87106	1.046	0.72707		1.781	0.352	0.47				1.24	0.884	0.698	3.155	1.764	0.82	1.163	0.764	1.171	1.32837	0.580839	0.975662
orf19.5389	FKH2	CAL0004415	Forkhead transcription factor; morphogenesis regulator; required for wild-type hyphal transcription, cell separation, and for virulence in cell culture; mutant lacks true hyphae, is constitutively pseudohyphal; upregulated in RHE model	1.1405	1.885	1.14045	1.17563	1.09169	0.885	1.175		0.966	4.138	0.446	1.17294	0.933	1.135	1.161	1.9	1.244	0.723	1.303	0.831		1.805	0.983	4.479		0.4	0.747275		0.639	0.802	1.454	1.25	0.832	1.118	1.372	0.96	1.27	0.671	1.249						0.536993	0.724954
orf19.2023	HGT7	CAL0004358	Putative glucose transporter, major facilitator superfamily; glucose-, fluconazole-, Snf3p-induced, expressed at high glucose; upregulated in biofilm; C. albicans glucose transporter family comprises 20 members; 12 TM regions predicted	1.1388	3.956	1.1388	1.09101	0.555529			1.674	0.43		2.3	0.595274	0.948	0.976			0.869	2.029	1.031	0.981			1.342	4.953		0.95	0.921932	0.162	0.484			1.417	1.597	1.252	5.617	0.606	1.942	0.084	0.446						0.717351	0.377987
orf19.3997	ADH1	CAL0003176	Alcohol dehydrogenase; oxidizes ethanol into acetaldehyde; at yeast, but not hyphal cell surface; soluble in hyphae; immunogenic in human/mouse; complements S. cerevisiae adh1 adh2 adh3 mutation; biofilm-, fluconazole-, farnesol-induced	1.1383		1.1383	1.52147					0.17			1.48129	0.139	0.234			0.296	1.037	1.059	1.028			0.607		4.46118				1.108			0.478	0.296	0.63	5.448	0.738	0.483	0.201	0.344	1.723	2.168	26.403	1.639	2.19853
orf19.3893	SCW11	CAL0002202	Cell wall protein; transcription decreased in mutant lacking ACE2; downregulated in core caspofungin response; expression greater in high iron; possibly an essential gene, disruptants not obtained by UAU1 method; planktonic growth-induced	1.138	0.548	1.138	1.24852	0.129908	0.49	1.755	0.141	0.278	0.317	0.001	0.278912	0.641	1.521	1.086	1.128	0.209	0.174	0.765	0.883	0.088	0.949	0.722	0.777	0.622414	0	0.743055		0.117	0.192	1.323	1.261	0.252	0.918	0.101	1.499	1.84	0.109	1.297	1.053	1.237	9.458	1.48	0.199715	0.170072	1.74662
orf19.1051	HTA2	CAL0001183	Putative histone H2A; farnesol regulated; transcription is downregulated in both intermediate and mature biofilms; Hap43p-induced	1.1159	2.433	1.11587	0.966571	0.542234		0.585	3.604		2.451	0.29	0.814927								1.118				2.257	0.411606	0.094	3.54782	2.572									2.725	0.147	0.736	0.883	0.561	1.697	0.513	0.463475	0.280716	3.87951
orf19.4910	FGR41	CAL0006224	Putative GPI-anchored protein; adhesin-like protein; transposon mutation affects filamentous growth	1.1057	0.701	1.10567	1.02601	0.22017	0.358	0.888	0.142	0.44	0.371	0.001	0.30029	0.548	1.032	0.474	1.546	0.307	0.24	0.28	0.818	0.08	1.002	0.8	0.298		0.003			0.061	0.28	1.121	0.548	0.24	0.533	0.171	1.304	1.224	0.17	1.051	1.247	1.678	7.544	1.361
orf19.6745	TPI1	CAL0004861	Triose-phosphate isomerase; antigenic in mouse or human; mutation affects filamentous growth; biofilm-induced; macrophage-downregulated protein; protein present in exponential and stationary growth phase yeast cultures; possibly essential	1.1013	0.384	1.10133	0.960238				0.715		1.375	3.108	1.09905	0.291	0.444		0.549				0.778	0.53	0.747		1.376		2.315			0.989			0.672			1.103	0.489	1.831	0.183	0.383
orf19.6173	STD1	CAL0006094	Putative transcription factor involved in control of glucose-regulated gene expression; repressed by Rgt1p	1.1001		1.10008	1.22071					1.115		0.479	1.84358	2.013	1.975			1		0.821	0.937						2.471			1.09			1.608			1.085	0.891	0.647	2.246	0.773
orf19.1623	CAP1	CAL0006368	AP-1 bZIP transcription; apoptotic, oxidative stress response/resistance, multidrug resistance; oxidative stress regulates nuclear localization; complements S. cerevisiae yap1 mutant; oralpharyngeal candidasis-, human neutrophil-induced	1.0964	0.672	1.09643	1.57702	1.69372	0.933	0.98	0.185	1.067	0.507	0.381	1.91281	0.838	1.231	1.214	0.35	1.65	0.936	1.449	0.83	0.217	0.2	0.76	0.781	2.60191	0.447	0.63356		1.214	0.712	0.976	1.072	0.702	1.022	1.55	0.913	0.59	3.448	1.119	1.066	1.021	0.587	0.885	2.88095	2.53489	0.446145
orf19.6367	SSB1	CAL0001367	HSP70 family heat shock protein; mRNA in yeast cells and germ tubes; at surface of yeast cells, not hyphae; antigenic in human, mouse systemic infection; macrophage, GCN-induced; possibly essential gene; sumoylation target; Hap43p-induced	1.0956		1.09564	0.79464	0.161103				1.526	2.587	0.32	0.558236	1.357	1.14			1.137	1.421	0.869	1.038			2.85	1.714		0.312	1.64129		0.718			1.083	4.162	3.836	0.781	0.734	2.109	0.437	0.666						0.582652	1.72431
orf19.747	NBP35	CAL0001838	Similar to nucleotide-binding proteins; increased transcription is observed upon benomyl treatment; transcription is induced upon filamentous growth	1.0897		1.08971	1.28748	1.4682	1.047	1.216		4.25		2.457	1.36188	1.844		1.358		5.743		0.976	1.111			0.976			2.996			0.774	1.894	1.759	1.031	1.051		1.308	0.914	1.174	1.418	1.412
orf19.6385	ACO1	CAL0001406	Aconitase; expression greater in high iron; 2 upstream CCAAT motifs; amino acid starvation (3-AT), amphotericin B, phagocytosis, farnesol induced; fluconazole-downregulated; Gcn4p-regulated; Hap43p-repressed; antigenic in infection	1.0611		1.06113	1.01683	0.638759				4		0.483	0.422825	4.091	1.727			2.125	0.938	0.688	0.999			6			7.003			1.519			1.091	9.688	8.188	0.054	1.425	0.23	0.453	0.702
orf19.3623	SMC2	CAL0000340	Protein similar to S. cerevisiae Smc2p, which is a component of the condensin complex involved in mitotic chromosome condensation; induced under hydroxyurea treatment	1.0519		1.05192	1.52756	2.22414						2.321	1.35399								0.97						0.183	1.3774		1.013						0.948	0.858	1.344	0.921	0.933						0.317967	1.5463
orf19.6640	TPS1	CAL0004028	Trehalose-6-phosphate synthase; role in hyphal growth and virulence in mouse systemic infection; upregulated in presence of human neutrophils; macrophage/pseudohyphal-repressed after 16h; stationary phase enriched protein; Hap43p-repressed	1.0463	0.226	1.0463	1.78473		0.281	0.148	0.477	0.217	0.436	2.074	2.83783	0.218	0.378	0.366	0.328	0.599	0.743	1.238	0.779	0.164	0.256	0.444	0.542		0.477		1.895	1.836	0.219	0.254	0.424	0.204	0.407	1.069	0.729	1.249	0.925	1.305
orf19.903	GPM1	CAL0003574	Phosphoglycerate mutase; surface protein that binds host complement Factor H and FHL-1; antigenic in murine/human infection; biofilm-, fluconazole-, or amino acid starvation (3-AT) induced, farnesol-downregulated; biofilm, Hap43p-induced	1.0406	0.387	1.04056	0.663913				0.865	0.127	1.272	0.405	0.728051	0.112	0.251		0.821	0.226	0.663	0.949	0.776	0.184	0.427	0.287	0.84					0.76			0.49	0.174	0.259	1.399	0.431	2.582	0.171	0.23
orf19.6011	SIN3	CAL0005043	Protein similar to S. cerevisiae Sin3p (transcriptional corepressor involved in histone deacetylase recruitment); has paired amphipathic helix PAH1 domain; interacts with ScOpi1p, not CaOpi1p; transposon mutation affects filamentous growth	1.0176		1.01756	1.11598	1.1685	0.523	0.527		0.696		0.41	1.00727			0.932				1.29	0.941						0.349	1.83416	0.866	0.915	0.527	0.925				0.988	0.839	1.233	1.15	1.407						0.815158	1.41301
orf19.24	RTA2	CAL0000522	Putative flippase required for sphingolipid long chain base release; mediates calcineurin-dependent resistance to azoles; stress-associated protein; Ca2+, calcineurin-regulated; ketoconazole, caspofungin induced; Plc1p-regulated	1.0153		1.0153	4.24647	0.715433	0.922	0.738		0.714		21.504	2.13826			1.374					0.681	1.865	0.517				4.053			0.609	2.099	2.906				0.746	1.058	1.603	5.122	1.971
orf19.1288	FOX2	CAL0003065	3-hydroxyacyl-CoA epimerase, required for fatty acid beta-oxidation; upregulated upon phagocytosis; transcription regulated by Mig1p, by white-opaque switching and by DNA methylation; transcriptional activation by oleate requires Ctf1p	1.0012	0.144	1.00123	1.62844		1.453	1.197	0.07		0.335	0.157	3.18716			1.716	1.614				0.73	0.786	0.488		0.362		0.389		2.528		8.359	4.376				0.219	0.899	1.254	5.554	1
orf19.4997	KIS2	CAL0000037	Scaffold protein of Snf1p complex; similar to S. cerevisiae Gal83p and Sip2p; interacts with Snf4p; interaction with Snf1p complex is regulated by carbon source, decreased on ethanol; N-terminal myristoylation; Hog1p-downregulated	0.9888		0.988841	1.08042		2.23	1.104		0.557		0.402	1.60621	1.079	1.134	1.043		0.957	0.729	1.121	0.76			0.583			0.471			0.871	1.63	1.304	1.119	0.843	0.786	1.717	1.782	0.863	1.51	1.786
orf19.2877	PDC11	CAL0005202	Putative pyruvate decarboxylase; antigenic; at hyphal cell surface, not yeast-form cells; regulated by Hap43p, Gcn4p, Efg1p, Efh1p, Hsf1; fluconazole-, farnesol-, biofilm-induced; repressed upon amino acid starvation; sumoylation target	0.9835		0.983521	0.740045					0.651		2.367	0.606644	0.438	0.539			0.94	2.012	1.361	0.919			3.434						0.875			1.011	1.494	3.084	7.532	1.347	2.829	0.175	0.348
orf19.7586	CHT3	CAL0000219	Major chitinase; secreted; functional homolog of S. cerevisiae Cts1p; 4 N-glycosylation motifs; possible O-mannosylation; putative signal peptide; hyphal-repressed; farnesol upregulated in biofilm; regulated by Efg1p, Cyr1p, Ras1p	0.9742	0.357	0.974177	0.797956	0.0931298	0.314	0.714	0.052	0.567	0.25	3.82	0.353589	0.366	0.564	0.601	0.664	0.39	0.175	0.461	0.991	0.103	0.64	0.827	0.32	1.60012	3.541	4.1909		0.097	0.335	0.689	0.374	0.279	0.853			1.467	0.529	1.469	0.912	1.74	20.896	1.122	0.792916	0.319535	2.23935
orf19.4766	ARG81	CAL0004520	Zinc cluster DNA-binding motif transcription factor; required for utilization of ornithine as a nitrogen source and for wild-type resistance to caffeine; required for yeast cell adherence to silicone substrate	0.974		0.974015	1.33729	0.895747				1.487		1.004	0.938767	1.545	2.145	1.527		1.186	0.563	2.121	1.19			0.693		1.97364	0.989	1.14497		1.248	0.836		2.235		1.095	1.186	0.848	0.925	2.412	0.926	0.805	1.054	1.061	1.197	1.48737	0.532023	1.4416
orf19.2496	ATO2	CAL0001662	Putative fungal-specific transmembrane protein; Hap43p-repressed gene; fluconazole-downregulated; late-stage biofilm-induced gene	0.9571	0.291	0.957054	0.932237	4.63298	3.431	0.727	0.549		0.351	2.996	0.544314	1.364	0.579	0.928	1.435	0.209	0.403	0.343	0.893	1.349	0.551	0.791	0.33		2.911			0.787		1.842	0.542	0.776		0.36	1.473	0.216	9.895	3.283
orf19.6924	HTA1	CAL0000204	Histone H2A; reduced mRNA abundance detected in homozygous fkh2 null mutant; amphotericin B repressed; farnesol regulated; RNA abundance regulated by tyrosol and cell density; Hap43p-induced gene	0.9178	0.732	0.917817	0.833567	0.499044	0.597	0.312	1.311	1.126	1.027	0.317	0.651139	0.592	0.445	0.663	2.917	0.465	0.611	0.857	0.726	3.033	1.846	1.142	2.074		0.143	2.77783		0.749	1.275	1.322	0.743	1.189	1.054	0.55	1.039	2.165	0.217	0.472						0.244322	2.38859
orf19.893	PGA17	CAL0002926	Putative GPI-anchored protein; exogenously expressed protein substrate for Kex2p processing in vitro; transcription repressed in response to alpha pheromone in SpiderM medium; macrophage-induced gene; induced in oralpharyngeal candidiasis	0.9147		0.914746	0.842586	0.51331						2.66	1.16672								3.608					7.30357	0.601	1.35581								1.069	1.24	1.259	1353.9	10.014	0.562	0.064	0.176	0.442	21.7196	0.329348	0.864813
orf19.4082	DDR48	CAL0004933	Immunogenic stress-associated protein; regulated by filamentous growth pathways; induced by benomyl, caspofungin, ketoconazole or in azole-resistant strain; Hog1p, farnesol, alkaline downregulated; stationary phase enriched; biofilm-induced	0.9108	0.266	0.91081	1.04326	6.5959			1.554	0.841	0.333		5.05781	0.294	0.026		0.178	0.197	0.182	0.295	1.017	0.067	0.044	0.068	0.222	1.43599	4.122	1.15792		24.342			0.058	0.03	0.045	0.862	2.68	2.08	37.576	1.316	2.647	0.17	6.535	0.255	4.33126	0.64114	3.49435
orf19.5911	CMK1	CAL0003264	Putative calcium/calmodulin-dependent protein kinase II; expression regulated upon white-opaque switching; biochemically purified Ca2+/CaM-dependent kinase is soluble, cytosolic, monomeric, and serine-autophosphorylated; Hap43p-repressed	0.908	0.274	0.907988	1.57765		0.332	0.263	0.391	0.394	0.255	0.403	2.64083	0.3	0.4	0.352	0.462	0.321	0.44	0.854	0.558	0.304	0.639	0.559	0.491		1.16			0.659	0.464	0.442	0.458	0.509	0.871	1.536	0.747	0.501	0.74	0.4
orf19.7021	GPH1	CAL0001970	Putative glycogen phosphorylase with a role in glycogen metabolism; regulated by Ssk1p, Mig1p, Tup1p, Hap43p; fluconazole-induced; localizes to cell surface of hyphae, not yeast cells; stationary phase enriched protein	0.8992	1.233	0.899173	1.03172	2.01778			0.899	0.143	0.893	0.347	2.31212	0.176	0.172			0.256	0.335	0.542	1.023	0.678	1.717	0.253	2.325		0.14			2.802			0.182	0.086	0.201			5.365	2.278	1.187
orf19.3575	CDC19	CAL0005977	Pyruvate kinase; on yeast cell surface; Gcn4p, Hog1p, GlcNAc regulated; induced on polystyrene adherence; downregulated by phagocytosis, farnesol treatment; mutation affects filamentation; stationary phase enriched; biofilm, Hap43p-induced	0.8743	0.923	0.874312	0.594351					0.235	1.109	2.617	0.517334	0.159	0.271			0.295	0.686	0.828	0.987	0.39		0.713	1.329		0.495		0.792	1.323			0.522	0.197	0.524	1.116	0.476	2.879	0.075	0.663
orf19.411		CAL0005571	Protein similar to GTPase regulators; expression greater in low iron; transcriptionally activated by Mnl1p under weak acid stress; Hap43p-, Sfu1p- and Sef1p-regulated; biofilm- and planktonic growth-induced	0.8542		0.854169	0.863999	0.87763	0.718	0.557				0.269	3.0112			0.976					1.207						0.411	0.640456		2.155	0.817	0.738				1.668	0.923	2.544	2.636	0.897						1.43615	0.540761
orf19.5741	ALS1	CAL0001440	Adhesin; ALS family of cell-surface glycoproteins; adhesion, virulence roles; immunoprotective; band at hyphal base; amyloid domain; biofilm-induced; Rfg1p, Ssk1p; strain background affects expression; N-term binds fucose-containing glycans	0.8541	4.875	0.854119	1.13866	0.31306		13.975	5.125		2.25	6.497	0.605151			3.15	40				1.458		122.875		0.75	5.86281	7.811	2.21009	0.268	7.142		65.35				0.783	16.84	0.675	175.049	4.592	0.914	25.089	0.681	9.395	6.17784	16.2675	2.12541
orf19.532	RBR2	CAL0000157	Cell wall protein; expression is repressed by Rim101p; expression is regulated upon white-opaque switching; transcription is repressed in response to alpha pheromone in SpiderM medium; macrophage-induced gene	0.853	0.224	0.852987	0.800491	0.559578	0.594	0.485		0.953		0.578	0.803565			0.445	1.29		0.698	0.721	0.733	0.477	0.421	1.977	0.299	2.36411	0.268	0.102837		0.664	1.19	0.855				1.283	0.447	1.853	2.895	2.461	1.134	0.235	0.616	1.036	1.5043	0.54284	0.338177
orf19.3651	PGK1	CAL0000415	Phosphoglycerate kinase, enzyme of glycolysis; localizes to cell wall and cytoplasm; antigenic in murine/human infection; biofilm, planktonic culture-, Hog1p-, Hap43p-, GCN-induced; downregulated upon phagocytosis	0.8328		0.832787	0.746746					0.102			0.830359	0.106	0.208			0.176	0.552	0.765	1.028			0.263					1.684	0.909			0.374	0.13	0.208	1.377	0.291	2.56	0.328	0.204
orf19.7414	ALS6	CAL0005457	ALS family protein; expression in S. cerevisiae confers adhesion to gelatin; macrophage-induced gene; N-terminal adhesion domain; ALS family includes cell-surface glycoproteins, some with adhesin function	0.8228		0.822848	1.12873	0.743558	0.728	0.747		0.723		0.33	0.966325	0.738	0.581	0.763		0.744	0.634	0.428	1.182			0.793		2.51715	0.473	1.68228		0.957	1.119	0.794	0.561	0.832	0.852	0.889	1.564	1.856	1.16	1.076	0.639	1.124	0.525	1.315	0.694399	0.564277	1.01088
orf19.4833	MLS1	CAL0005353	Malate synthase; glyoxylate cycle enzyme; no mammalian homolog; transcription induced upon phagocytosis by macrophage; regulated upon white-opaque switching; biofilm-repressed; strong oxidative stress induced; stationary phase enriched	0.8182	0.167	0.818201	1.46531		0.186	0.137	0.104	0.227	0.333	0.071	4.96007	0.25	0.25	0.196	0.437	0.136	0.182	0.182	0.808	0.167	0.291	0.364	0.271		0.164			1.62	0.196	0.343	0.313	0.045	0.136	1.295	0.344	0.75	5.683	0.691
orf19.1719	SGA1	CAL0000788	Putative glucoamylase; induced in oralpharyngeal candidasis	0.8147		0.814652	1.99064	2.89178	1.413	1.017		1.409		0.318	1.77093			1.079				1.21	0.463					5.04206	0.931	2.38047	1.863	0.829	1.457	0.982				1.12	0.691	1.7	4.685	2.795	1.087	1.812	2.084	1.2	2.93285	0.769455	3.36544
orf19.5645	MET15	CAL0000641	O-acetylhomoserine O-acetylserine sulfhydrylase; sulfur amino acid biosynthesis; immunogenic; Hog1, biofilm, adherence-induced; brown colony color of mutant in Pb(2+) medium is visual selection marker; induced during chlamydospore formation	0.8075	0.821	0.807502	1.10368	2.03484	0.649	1.196	0.139	0.265	2.012	3.221	0.881693	0.203	0.709			2.46	1.686	0.932	0.987	0.073	0.298	1.54	1.776		0.356		0.29	1.09	0.724		1.006	0.149	0.418	0.593	1.259	0.78	1.296	1.736
orf19.6578		CAL0003288	Predicted membrane transporter, member of the vesicular neurotransmitter (VNT) family, major facilitator superfamily (MFS); downregulated in core caspofungin response; induced in oralpharyngeal candidasis	0.7949	1.266	0.794885	1.68447	2.36354	4.351	1.692	0.599	1.453	1.103	0.195	1.63655	2.752	1.226	1.111	2.6	0.727	0.478	0.562	0.684	5.873	2.505	1.286	0.561	21.7728	2.077	0.728163		0.64		2.137	1.349	0.942	0.837	0.758	0.84	1.262	10.468	4.61	1.641	1.64	2.117	1.721	8.55005	1.19656	0.702859
orf19.6540	PFK2	CAL0003180	Phosphofructokinase beta subunit, a Pfk1p-Pfk2p heteromultimer; activated by fructose 2,6-bisphosphate, AMP, inhibited by ATP; downregulated upon phagocytosis or hyphal growth; fluconazole-induced; stationary-phase enriched; biofilm-induced	0.7817	2.07	0.781715	0.716858	0.564297	2.678	2.015	1.626		4.589	0.195	0.546004				2.032				1.021	0.494	2.935		3.085	1.07159	0.176	0.622229			1.243	4.323				1.975	0.499	0.847	0.178	0.588	1.597	1.886	2.989	1.398	0.437284	0.300854	0.357611
orf19.7313	SSU1	CAL0004538	Protein similar to S. cerevisiae Ssu1p sulfite transport protein; transposon mutation affects filamentous growth; regulated by Gcn2p and Gcn4p; induced by nitric oxide; Hap43p-repressed; biofilm-induced	0.7671		0.767146	2.18669	1.34905				0.801		10.858	2.22532	0.932	0.743	1.085		0.518	0.896	0.704	0.995			0.732			26.333			0.81	2.33	1.714	1.716	0.706	0.644	1.607	1.061	0.353	3.793	1.772
orf19.3038	TPS2	CAL0001393	Trehalose-6-phosphate (Tre6P) phosphatase; mutant heat sensitive, has Tre6P accumulation, decreased mouse virulence; possible drug target; two conserved phospohydrolase motifs; no mammalian homolog; Hap43p-repressed gene; biofilm-induced	0.7537	0.198	0.7537	0.941398	1.24978	0.634	0.387	0.196	0.383	0.437	0.448	2.80075	0.329	0.446	0.625	0.752	0.468	0.86	0.869	1.07	0.418	0.755	0.806	0.486		0.429	0.710937	1.762	1.608	0.756	1.006	0.456	0.441	0.743	1.218	0.959	0.512	0.735	0.961						0.559928	0.848477
orf19.5736	ALS5	CAL0001426	ALS family adhesin; highly variable; expression in S. cerevisiae causes adhesion to human epithelium, endothelium or ECM, endothelial invasiveness by endocytosis and, at high abundance, ECM-induced aggregation; can form amyloid fibrils	0.7536		0.753634	1.04885	0.617276	1.465	1.902		12.092		0.343	0.790093	8.085	2.521	1.376		12.446	7.154	3.062	1.265			1.723		1.34665	0.477	0.542979		4.432	3.006	1.332	0.638	7	2.062	0.991	1.081	0.967	2.187	1.036	0.697	1.876	0.84	2.013	0.231112	0.866732	0.581819
orf19.778	PIL1	CAL0001950	Eisosome component with a predicted role in endocytosis; echinocandin-binding protein; localizes to cell surface of hyphae, but not yeast-form cells; biofilm induced; fungal-specific (no human/murine homolog); Hap43p-induced	0.7305	0.258	0.730507	0.777008	2.09782	0.51	0.354	0.124	0.329	0.374	0.111	1.38867	0.211	0.216	0.312	1.275	0.228	0.215	0.357	0.958	0.741	0.685	0.607	0.718	1.45223	0.141	4.29336		0.703			0.248	0.255	0.374			3.829	0.455	1.379	1.472	0.845	2.33	0.682	1.0612	0.485941	2.35911
orf19.6686	ENP2	CAL0004137	Putative nucleolar protein; essential; S. cerevisiae ortholog is essential; heterozygous mutation confers resistance to 5-fluorocytosine (5-FC), 5-fluorouracil (5-FU), and tubercidin (7-deazaadenosine); Hap43p-induced	0.7253		0.725324	1.03771	1.22733						0.261	0.772729								1.077						0.358			1.45						0.784	0.611	4.091	3.006	0.89
orf19.5521	ISA1	CAL0006111	Possible role in iron-sulfur cluster biogenesis or cytoplasm-to-mitochondrion iron transport; alkaline downregulated; expression greater in high iron; regulated by Sef1p, Sfu1p, and Hap43p	0.691		0.691013	1.03286	1.83896	2.258	3.68				0.362	0.657976			3.305		1.071		1.196	1.192						3.979			1.403	2.137	2.848				0.126	1.544	0.397	2.535	0.804
orf19.4384	HXT5	CAL0001148	Putative sugar transporter; transcription upregulated in response to treatment with ciclopirox olamine; Snf3p-induced; alkaline downregulated; shows colony morphology-related gene regulation by Ssn6p; possibly essential gene	0.6838		0.683831	1.30171	3.66982	2.471	1.468				0.227	6.09592			1.4	4.765				0.144	3.471		3.369			2.164			0.781	7.147	6.528				0.751	1.301	0.814	3.846	1.397
orf19.7400	ALS7	CAL0005421	ALS family protein; hypermutable contingency gene; growth-regulated, downregulated in biofilm; two variable repeat regions; expression in S. cerevisiae does not confer adhesiveness; ALS family includes adhesins, cell-surface glycoproteins	0.6747		0.674701	1.0035	0.946287	0.579	0.537				1.581	1.33811								0.711					1.9748	1.204	0.821158		0.933	1.572	0.687				0.938	1.046	0.776	0.682	1.049	0.684	0.978	0.571	1.087	1.38018	0.851161	0.889336
orf19.6182	ZCF34	CAL0006117	Transcription factor with zinc cluster DNA-binding motif; null mutant displays fluconazole sensitivity; Hap43p-repressed gene; mutants display decreased colonization of mouse kidneys; required for yeast cell adherence to silicone substrate	0.6588		0.658825	0.882262	0.724906		0.518		0.779		0.344	1.04028					0.515			1.137			1.221			0.398			0.73	0.902	0.538				1.028	0.926	0.603	1.126	1.162
orf19.3967	PFK1	CAL0003055	Phosphofructokinase alpha subinit, Pfk1p-Pfk2p heteromultimer; activated by fructose 2,6-bisphosphate, AMP, inhibited by ATP; activity reduced on hyphal induction; phagocytosis-downregulated; fluconazole-induced; biofilm-induced	0.6208	0.613	0.620776	0.560572		0.939	0.668	0.72	0.266	0.833	0.351	0.618832		0.838	1.149	0.462			1.298	0.763	0.166	0.641		1.052		0.326			3.856	0.6	0.927			0.532	1.269	0.485	0.806	0.373	0.544	1.442	1.95	1.756	1.589
orf19.5742	ALS9	CAL0001441	ALS family cell-surface glycoprotein; expressed during infection of human epithelial cells; confers laminin adhesion to S. cerevisiae; highly variable; some with adhesin function; putative GPI-anchor; Hap43p-repressed	0.6186		0.618632	0.992651	0.95017	0.421	0.37				0.367	1.00267			0.613	0.367				0.828	0.423	0.33		1.119	2.57804	0.431	0.656436			0.897	0.659				1.198	1.223	0.394	3.651	0.99	0.594	1.071	1.198	1.097	0.87406	1.26452	0.509199
orf19.5732	NOG2	CAL0001419	Putative nucleolar GTPase; expression decreases in response to prostaglandins; Hap43p-induced, biofilm-induced	0.6032		0.603165	0.871967	1.02453		4.606				0.297	0.663964			3.061					1.16						0.47			1.437	1.364					0.855	0.752	5.181	2.116	0.947
orf19.5818	SUR2	CAL0002282	Putative ceramide hydroxylase; predicted enzyme of sphingolipid biosynthesis; biofilm- and planktonic growth-induced; regulated by Tsa1p, Tsa1Bp under H2O2 stress conditions	0.5333	0.261	0.533323	0.731313	0.382839	1.013	0.686	0.675	0.606	1.233	0.426	1.78168	0.486	0.708	1.423	0.263	1.037	1.806	2.203	0.988	0.348	0.478	0.552	1.782		0.429			2.075	1.241	0.56	0.776	0.643	0.849	1.665	1.037	0.491	6.154	1.672
orf19.4618	FBA1	CAL0003619	Putative fructose-bisphosphate aldolase, enzyme of glycolysis; antigenic in murine/human infection; regulated by yeast-hyphal switch; induced by Efg1p, Gcn4p, Hog1p, biofilm, planktonic growth, or fluconazole; phagocytosis-repressed	0.5271		0.527079	0.600605					0.077		2.428	0.460224	0.146	0.265			0.231	1.264	0.791	0.871			0.363			0.971			1.055			0.497	0.22	0.264	1.976	0.452	2.398	0.196	0.436
orf19.3895	CHT2	CAL0002204	GPI-linked chitinase required for normal filamentous growth; downregulated in core caspofungin response; fluconazole, Cyr1p-, Efg1p-, pH-regulated; mRNA binds She3p, is localized to yeast-form buds and hyphal tips	0.5172		0.51724	0.275234	1.54946			1.987	1.029	4.983	3.4	5.24649	0.678	0.345	0.581		1.39	1.595	0.31	0.906			5.805	0.341	6.84883	0.307	6.01519	4.487	1.15			0.253	12.471	5.443	0.041	1.555	1.812	0.019	0.855	1.77	10.401	12.114	4.281	0.440034	0.0915584	15.0253
orf19.1193	GNP1	CAL0002160	Protein similar to asparagine and glutamine permease; fluconazole, caspofungin induced; transcription is regulated by Nrg1, Mig1, Tup1, Gcn2, Gcn4, and alkaline regulated by Rim101; biofilm-induced; repressed during chlamydospore formation	0.5155	0.214	0.515495	0.699255	0.378814		1.067	0.305	0.399	0.208	0.308	0.889261	1.058	0.729	1.064	0.417	0.299	0.401	0.377	2.078	0.998	0.759	1.342	0.498	10.2578	0.438	1.42277		0.412			0.735	0.792	0.66	1.439	0.95	0.583	1.642	4.086	1.284	2.386	5.607	1.915	3.45603	2.44746	0.971407
orf19.6232	NPR1	CAL0000475	Predicted serine/threonine protein kinase, involved in regulation of ammonium transport; induced in core stress response; Hap43p-repressed gene	0.4756		0.475609	0.79773	0.75697	0.578	0.504	0.842	0.699		0.451	0.628303	0.584	0.638	0.578	1.579	0.9	0.583	0.907	0.757			0.785			0.96	0.887735		0.656	1.169	0.917	0.687	0.886	0.842	0.747	0.838	0.44	0.902	1.739						1.18345	0.929019
orf19.238	CCP1	CAL0003960	Similar to cytochrome-c peroxidase N terminus; negatively regulated by Rim101p or alkaline pH; transcription induced by interaction with macrophage or low iron; oxygen-induced activity; regulated by Sef1p-, Sfu1p-, and Hap43p	0.4663	0.34	0.466298	1.61645	6.00154	0.401	0.663	0.118	0.23	0.448	0.444	0.148606	0.191	0.362	0.693	0.217	0.345	0.828	1.506	0.734	0.148	0.148	0.54	1.347		2.759			1.996	0.193	0.389	0.461	0.172	0.287			0.131	2.821	0.579
orf19.4318	MIG1	CAL0000926	Transcriptional repressor; regulates genes for carbon source utilization; Tup1p-dependent, -independent functions; upregulated in biofilm and planktonic cultures; hyphal downregulated; Hap43p and caspofungin repressed	0.4512	0.633	0.451204	0.661718		1.301	1.907	0.755	0.69		0.324	0.921693	2.009	2.278	1.053	0.633	1.753		0.874	1.047	1.204	0.796	1.592	2.02		0.964		0.449	0.517	1.097	1.482	1.969	0.874	0.989	1.643	0.891	0.474	2.916	0.933
orf19.2871	SDH12	CAL0005198	Succinate dehydrogenase; soluble protein in hyphae; macrophage-downregulated protein level; downregulated by Efg1p; repressed by nitric oxide; protein present in exponential and stationary growth phase yeast cultures; Hap43p-repressed gene	0.4506	3.542	0.450621	0.751956	0.516199	2.3	2.063	1.686	2.5	1.786	2.555	0.442565	1.643	1.456	1.673	6.034	1.45	1.25	1.125	1.027	4.32	6.251	3.275	0.615		5.933			0.816		2.696	1.497	4.05	4.95	0.057	1.423	0.155	0.673	0.923
orf19.5714	SAP1	CAL0001375	Secreted aspartyl proteinase; acts in utilization of protein as nitrogen source; assessment of virulence role complicated by URA3 effects; regulated by growth phase, alpha-pheromone; produced by opaque cells	0.4397		0.439717	1.35019	1.18281	0.493					0.415	1.07964			0.562					1.159					4.46281	0.355	0.955258			0.966	0.526						0.832	3.405	1.714	0.454	1.201	0.766	0.765	0.85047	1.10144	0.611006
orf19.610	EFG1	CAL0000906	bHLH transcription factor; required for white-phase cell type, biofilm formation, hyphal growth, cell-wall gene regulation; roles in adhesion, virulence; Cph1 and Efg1 have role in host cytokine response; binds E-box; T206 phosphorylation	0.4386	0.489	0.438587	0.701423	0.932709	0.431	0.534		0.263	1.093	0.266	0.648651	0.442	0.467	0.631	0.924	0.462	0.301	0.597	1.142	0.529	0.875	0.855	1.302	2.00912	0.287	0.559702		0.529	0.677	0.907	0.515	0.613	0.543	0.421	1.162	1.262	1.09	1.101	1.263	1.117	0.985	1.321	1.18072	0.477531	0.553477
orf19.6660		CAL0004080	Putative protein of unknown function; mRNA binds to She3p; Hap43p-repressed gene; biofilm-induced	0.4333		0.433252	0.331845	1.18274	0.158	0.3				0.189	0.447768			0.328					0.936					1.0888	0.359	0.389159		0.71	0.058					1.303	1.07	0.47	0.56	0.736	0.983	0.784	0.877	0.637	0.515802	2.88821	0.402729
orf19.638	FDH1	CAL0000982	Formate dehydrogenase, oxidizes formate to produce CO2; Mig1p regulated; induced by macrophages; fluconazole-downregulated; downregulated by Efg1p under yeast, not hyphal, growth conditions; predicted cytosolic; stationary phase enriched	0.4212	0.254	0.421214	0.772196	11.9189	0.585	0.502	0.127		0.365	3.731	10.3732			0.312	1.071				1.427	0.31	0.722		0.452	0.621114	8.389	3.04151			0.784	1.096				0.847	1.005	1.224	6.736	1.831	1.902	0.33	8.097	0.406	1.18714	1.24176	0.471514
orf19.409		CAL0005548	Plasma membrane-localized protein; similar to S. cerevisiae Aim38p; Hap43p-repressed gene; late-stage biofilm-induced gene; induced in oralpharyngeal candidasis	0.4099	3.597	0.409859	0.626452	0.376565	2.366	4.02	0.829	2.089	4.557	2.282	0.944471	2.447	2.459	2.94	3.683	2.532	2.671	6.532	1.32	2.924	2.702	1.063	4.246	3.75054	2.617	0.374599		1.531	1.796	2.896	2.6	1.595	1.506	1.499	1.137	0.467	0.467	0.284	0.944	1.512	0.763	1.294	2.3364	3.76196	0.449232
orf19.3122	ARR3	CAL0002260	Protein not essential for viability; similar to S. cerevisiae Arr3p, an arsenite transporter of the plasma membrane required for resistance to arsenic compounds; benomyl-induced; Gcn4p-regulated; Hap43p-repressed	0.4087		0.408727	1.63931	0.777127	1.256	1.424		2.03		0.444	1.34335	1.584	1.818	1.778		1.711	2.112	1.204	0.987			2.572			2.435			0.762	1.564	1.387	1.766	1.357	1.628	1.274	0.991	0.402	5.344	1.367
orf19.4651	PGA53	CAL0003718	GPI-anchored cell surface protein of unknown function; greater mRNA abundance observed in a cyr1 homozygous null mutant than in wild type	0.395	0.33	0.39496	0.354191	1.64063		1.628	0.097	0.476	0.558	2.951	0.269932	0.534	0.562	1.899		0.289	0.335	0.343	0.931	1.223	1.137	1.786	0.274	0.86857	0.979	1.64689		0.524				0.835	1.248	0.793	1.067	1.763	0.656	0.634	2.143	0.88	3.34	0.866	0.357104	0.105512	1.07158
orf19.6928	SAP9	CAL0000212	Secreted aspartyl protease; roles in adhesion, cell surface integrity; induced by antifungal drugs, stationary phase, or in white-phase cells; farnesol-downregulated in biofilm; autocatalytic processing; GPI-anchor; N-glycosylated	0.3926	0.138	0.392553	1.05517	0.313787	0.621	0.451	0.156	0.477	0.17	0.45	0.755253	0.905	0.509	0.398	0.523	0.381	0.328	0.334	1.267	0.461	0.381	0.806	0.295	1.74503	2.547	1.14299		0.49	1.573	0.951	0.668	0.452	0.515	1.548	0.911	1.072	6.004	1.116	1.285	1.491	1.8	1.305	1.03258	2.81826	1.52888
orf19.1415	FRE10	CAL0004487	Major cell-surface ferric reductase under low-iron conditions; 7 transmembrane regions and a secretion signal predicted; repressed by Tup1p, Rim101p, Ssn6p, Hog1p, caspofungin; ciclopirox olamine induced; not required for filamentous growth	0.3818	0.024	0.381822	0.243439	1.30483	0.288	0.167	0.022	0.081	0.052	2.575	0.377478	0.152	0.103	0.178	0.844	0.074	0.066	0.205	0.591	0.246	0.133	0.41	0.073		2.493			1.375	0.451	0.539	0.112	0.757	0.23	0.765	1.646	0.88	0.652	1.377
orf19.2475	PGA26	CAL0001610	GPI-anchored adhesin-like protein of the cell wall, role in cell wall integrity; required for normal virulence; transcriptionally regulated by iron; expression greater in high iron; induced during cell wall regeneration; Hap43p-repressed	0.3762		0.376236	1.25895	1.3498	0.067	0.036				0.492	1.27484			0.04	0.626				1.025	0.821	0.447				0.199			0.34	0.664	0.344				0.275	0.861	0.202	0.08	1.052
orf19.5005	OSM2	CAL0001569	Putative mitochondrial fumarate reductase; regulated by Ssn6p, Gcn2p, and Gcn4p; Hog1p-downregulated; stationary phase enriched protein; Hap43p-repressed gene	0.3728	0.086	0.372756	0.57509	1.41872	0.528	0.363	0.158	0.667	0.09	0.287	0.467539	0.846	0.673	0.318	0.428	0.427	0.427	0.893	0.684	0.19	0.274	1.133	0.27		2.22			0.722	0.951	1.138	0.846	0.32	1.013	0.906	1.001	0.141	1.349	1.415
orf19.2462	PRN3	CAL0001581	Protein similar to pirin; transcriptionally activated by Mnl1p under weak acid stress; Hap43p-repressed gene	0.3693		0.36932	2.57221	6.15388	1.512			2.161		1.038	1.60532					3.903		2.129	0.941						3.711			1.286		0.832	5.56			1.281	1.017	0.198	13.285	1.595
orf19.5958	CDR2	CAL0003382	Multidrug transporter, ATP-binding cassette (ABC) superfamily; transports phospholipids, in-to-out direction; overexpressed in azole-resistant isolates; repressed in young biofilms	0.368		0.367976	1.12388	1.13025	1.135	1.006		1.331		0.929	1.00856	0.976	1.122	1.431		2.441	1.427	1.046	1.198			2.251		2.5862	2.107	0.638258		0.505	2.71	1.804	0.927	2.663		0.812	1.025	0.854	2.951	0.95	0.587	1.377	0.415	1.071	0.50388	0.146499	0.981443
orf19.5348	TPS3	CAL0004319	Putative regulatory subunit of trehalose-phosphate synthase; regulated by Efg1p; biofilm-repressed expression; biofilm-induced in another study; regulated by Tsa1p, Tsa1Bp under H2O2 stress conditions	0.3658	0.063	0.365761	0.767606		0.08	0.054	0.183		0.11	0.304	1.85269			0.097	0.139				0.833	0.072	0.102		0.292		0.334				0.132	0.085				1.408	0.734	0.771	1.272	0.926
orf19.6321	PGA48	CAL0001286	Putative GPI-anchored; adhesin-like protein; similar to S. cerevisiae Spi1p, which is induced at stationary phase; transcriptionally regulated by iron; expression greater in high iron; late-stage biofilm-induced	0.3623	0.541	0.362325	0.42587	0.173731	0.616	0.885	0.316		0.692	14.613	0.771553			0.709	1.649				1.066	0.411	1.941		0.74	3.28947	6.239	0.404361			0.985	1.374				0.505	1.436	0.562	0.373	1.37	1.492	1.846	0.834	1.461	1.85742	0.344346	0.609931
orf19.6229	CAT1	CAL0000462	Catalase; resistance to oxidative stress, neutrophils, peroxide; role in virulence; regulated by iron, ciclopirox, fluconazole, carbon source, pH, Rim101p, Ssn6p, Hog1p, Hap43p, Sfu1p, Sef1p, farnesol, core stress response	0.3525	0.102	0.352454	0.802824	1.63917	0.473	0.252	0.087	0.511	0.232	0.003	0.245801	0.65	0.411	0.252	1.357	0.341	0.483	0.34	0.813	0.708	0.57	1.272	0.207	5.52741	0.295	3.13924		0.658	1.394	0.916	0.625	0.379	0.757	0.065	0.802	0.131	4.772	0.59	1.228	0.648	1.534	0.515	5.28992	1.33375	1.721
orf19.5716	SAP4	CAL0001377	Secreted aspartyl proteinase; sap4 sap5 sap6 triple mutant is defective in protein utilization for nitrogen; assessment of virulence role complicated by URA3 effects; expressed during mucosal and systemic infections; N-glycosylated	0.3386		0.338581	0.951903	0.701026	2.559			168		24.077	6.45192	27.353	5.118			50.083	18.833	6.667	5.554			0.833		87.4737	6.001	4.64696	22.608	6.588	0.576		1.647	0.75	1.167			1.486	502.005	5.242	1.028	0.099	0.895	1.44	17.9392	0.861496	8.67247
orf19.4777	DAK2	CAL0004557	Putative dihydroxyacetone kinase; transcription decreases upon yeast-hyphal switch; fluconazole-induced; caspofungin repressed; protein enriched in stationary phase yeast cultures; biofilm- and planktonic growth-induced gene	0.3169	0.787	0.316877	0.466139	0.510203	0.387	0.432	1.18		1.219	0.406	0.36237			0.492	0.606				0.796	0.324	0.908		1.603	0.580324	0.4	0.416714	1.402	3.617	0.214	0.311				1.005	0.821	0.859	0.299	0.534	1.207	1.024	1.188	0.883	0.32446	0.0412963	0.370634
orf19.999	GCA2	CAL0003852	Predicted extracellular glucoamylase, promotes biofilm matrix formation; transcript induced by ketoconazole; possibly an essential gene, disruptants not obtained by UAU1 method	0.3098	0.153	0.309823	0.402309	0.353159	0.688	0.276	0.185		0.522	0.024	1.03371			0.411	2.049				0.287	0.788	0.808		0.444	1.99514	0.986	0.24435		4.823	3.258	1.718				1.061	1.054	0.58	39.516	1.666	0.779	0.6	1.048	0.923	2.5523	0.143385	0.805955
orf19.449		CAL0005709	Putative phosphatidyl synthase; stationary phase enriched protein; transcription reduced upon yeast-hyphal switch; Hap43p-repressed gene; biofilm-induced	0.2994	0.692	0.299375	0.52781	0.488717	3.057	2.598	0.265		1.065	0.179	1.81679			2.213	0.94				1.557	0.602	0.933		1.126	5.36556	2.241	0.251105	3.35	1.053	2.285	3.733				1.015	0.876	0.476	6.681	1.065	1.844	2.787	1.935	1.218	1.18013	1.01935	0.371553
orf19.691	GPD2	CAL0001161	Surface protein similar to glycerol 3-P dehydrogenases; binds host Factor H, FHL-1 and plasminogen; regulated by Ssn6p, Nrg1p, Efg1p; induced by cell wall regeneration, macrophage/pseudohyphal growth, core stress response; biofilm induced	0.2819		0.281939	0.178727	0.591328	2.045	1.144	2.82	5.568	0.613	2.485	0.0599316	2.367	1.689	1.382	0.637	2.281	1.647	2.556	1.857		0.327	1.642	1.53	0.564759	2.882	1.62982	0.172	1.933	0.739	0.749	1.583	1.427	1.834	3.047	0.952	0.68	4.196	1.28	1.16	2.564	0.41	1.623	0.301854	1.10693	0.92056
orf19.2803	HEM13	CAL0005027	Coproporphyrinogen III oxidase; antigenic; localizes to yeast cell surface, not hyphae; iron-regulated expression; macrophage-downregulated; not Rfg1p regulated, farnesol-induced; possibly essential; Hap43p-repressed gene; biofilm-induced	0.275	0.318	0.27497	0.46659	0.242287	0.584	0.28	2.679	0.932	0.688	4.892	0.293486	0.543	0.657	0.349	0.484	1.153	2.559	2.271	0.414	0.384	0.601	0.932	1.547		2.436			4.431	0.638	0.56	0.476	0.712	1.305			0.538	0.277	0.804
orf19.388	CAF16	CAL0004927	ABC family protein, predicted not to be a transporter; caspofungin repressed; Hap43p-repressed	0.2654	0.212	0.265395	0.994129	1.17052	0.341	0.509				3.185	1.09154			0.548	0.198			1.103	0.9		0.244				2.339		1.138	1.194	0.445	0.508	0.944			0.985	0.937	0.413	0.381	0.756
orf19.4555	ALS4	CAL0002789	GPI-anchored adhesin; role in adhesion, germ tube induction; growth, temperature regulated; expressed during infection of human buccal epithelial cells; repressed by vaginal contact; biofilm induced; repressed during chlamydospore formation	0.2649	0.003	0.264895	0.321315	0.389748	0.012	0.014	0.002	0.169	0.004	0.001	0.24669	0.303	0.254	0.011	0.008	0.204	0.154	0.119	0.983	0.278	0.012	0.134	0.023	1.16464	0	2.6441		1.188	0.306	0.011	0.139	0.388	0.174	2.956	1.242	2.525	1.375	0.114	1.618	0.707	5.827	0.379	0.781215	0.554654	1.18902
orf19.1097	ALS2	CAL0001283	ALS family protein; role in adhesion, biofilm formation, germ tube induction; expressed at infection of human buccal epithelial cells; putative GPI-anchor; induced by ketoconazole, low iron and at cell wall regeneration; regulated by Sfu1p	0.2559		0.255873	0.741372	0.927752			1.73		1.124		0.540379				0.266				1.107	1.159	0.333		0.185	7.50928		2.22951		1.281						3.076	1.192	1.403	0.274	0.141	0.751	1.179	0.922	1.327	2.35313	1.53022	0.543878
orf19.3708	SAP2	CAL0001073	Major secreted aspartyl proteinase, involved in utilization of protein as nitrogen source; assessment of virulence role complicated by URA3 effects; immunoprotective; regulated by growth, albumin, drugs, white cell-type; biofilm-induced	0.2554		0.255411	0.527059	1.18473						0.166	0.859517								1.115					1.47076	0.001	1.10535										3.522	29.097	1.682	0.524	0.308	1.26	0.63	1.11531	0.850882	0.654236
orf19.5626		CAL0000590	Protein of unknown function; biofilm-induced gene; Plc1-regulated; induced by Mnl1 under weak acid stress	0.2476	1.024	0.247623	0.364688	0.801383	3.971	4.691	0.414	1.313	1.138	0.271	0.53805	5.145	4.018	2.621	2.325	1.042	1.479	1.521	0.598	4.8	2.194	1.75	1.981	2.49424	2.23	0.16568		0.398	6.095	4.425	3.577	0.896	1.5	1.119	1.121	0.92	1.415	0.65	1.709	2.177	1.277	1.163	1.09975	0.341642	0.278052
orf19.6336	PGA25	CAL0001302	Putative GPI-anchored adhesin-like protein; fluconazole-downregulated; induced in oralpharyngeal candidasis	0.2239		0.223915	0.235758	0.466353				0.767		5.676	0.947129	0.969	0.703			0.467	1.35	0.517	1.497			1.167		4.68537	5.093	3.64548		0.866			0.953	1.3	1.05	1.433	1.632	1.509	153.086	1.648	0.574	0.093	0.067	0.554	7.27906	0.704119	1.18098
orf19.7150	NRG1	CAL0002995	Transcriptional repressor; regulates chlamydospore development, hyphal gene induction, virulence genes, and genes involved in rescue/stress responses; effects both Tup1-dependent (major) and -independent (minor) regulation; biofilm-induced	0.2226	0.576	0.222555	0.372371	0.671301	0.933	1.889	0.217	0.233	0.703	0.137	0.226052	0.769	1.187	1.217	2.017	0.354	0.344	0.99	0.652		1.671	1.525	1.038	0.902075	0.229	0.201114		0.066	1.413	1.95	1.432	0.877	1.403	0.967	0.449	0.747	0.472	0.422	0.945	1.397	2.946	1.018	0.482806	0.136507	0.352852
orf19.4773	AOX2	CAL0004548	Alternative oxidase; induced by antimycin A, some oxidants; growth and C source-regulated; 1 of 2 isoforms; role in cyanide-resistant respiratory pathway absent from S. cerevisiae; Hap43-repressed; repressed during chlamydospore formation	0.2145	2.747	0.214482	0.157554	5.38828	6.079	5.439	1.203		4.715	0.248	0.521776			2.26	9.527				2.663	7.624	3.736		23.41	0.114748	0.47	0.324905			16.43	7.088				0.722	1.051	0.179	2.881	0.167	0.877	0.068	2.632	0.097	0.429858	40.2321	0.46427
orf19.1067	GPM2	CAL0001210	Putative phosphoglycerate mutase; decreased expression in hyphae compared to yeast-form cells; macrophage/pseudohyphal-repressed; induced by high levels of peroxide stress, farnesol-induced; biofilm- and planktonic growth-induced gene	0.2008	0.167	0.200782	0.563699	1.05786	0.463	0.555	0.291	0.236	0.276	0.209	0.767336	0.304	1.008	1.011	0.142	0.605	1.662	1.541	0.929	0.171	0.229	0.401	0.562		0.23			2.767	0.885	0.676	1.232	0.478	0.433	0.732	0.792	0.742	0.46	0.777
orf19.5612	BMT4	CAL0000558	Putative beta-mannosyltransferase, required for elongation of beta-mannose chains on the acid-labile fraction of cell wall phosphopeptidomannan; 9-gene family member; regulated by Tsa1p, Tsa1Bp; biofilm-induced gene	0.1914		0.191448	0.0948023	0.289042	0.026	0.08		0.183		0.253	0.551866	0.139	0.267	0.078		0.283	0.209	0.513	2.113			0.243			0.064			0.595	0.047	0.129	0.271	0.204	0.235	0.423	0.58	1.437	0.971	0.782
orf19.3668	HGT2	CAL0000439	Putative glucose transporter of the major facilitator superfamily; the C. albicans glucose transporter family comprises 20 members; 12 probable membrane-spanning segments; expressed in rich medium with 2% glucose	0.1795	0.125	0.17946	0.123935	0.0776258	2.465	2.121	0.073	3.286	0.28	0.001	2.66689	18	6.222	2.404	2.509	0.968	0.825	0.54	0.227	5.678	1.669	2.222	0.48		4.735		4.162	0.92	54.182	14.051	4.556	1.143	1.413	4.419	3.307	1.454	25.158	1.567
orf19.1048	IFD6	CAL0001158	Aldo-keto reductase family member; similar to aryl alcohol dehydrogenases; increased protein correlates with MDR1 overexpression (but not CDR1 or CDR2) in fluconazole-resistant clinical isolates; farnesol regulated; possibly essential gene	0.1779	0.045	0.1779	6.97611	89.4712	0.032	0.016			0.045	0.172	4.57488			0.032	0.045				6.995	0.045			0.136	0.857143	0.049	0.67959		2.859	0.041	0.048				5.767	0.596	1.308	31.099	1.546	0.915	0.277	7.116	0.093	3.63614	0.105687	1.58124
orf19.4941	TYE7	CAL0006300	bHLH transcription factor involved in control of glycolysis; required for biofilm formation; hyphally regulated by Cph1p, Cyr1p; flucytosine, Hog1p induced; amphotericin B, caspofungin repressed; induced in biofilm and planktonic growth	0.1602	6.702	0.160216	0.463773	0.192893	1.462	2.91	0.375		3.815	2.545	0.372874	1.684	2.658	2.079	3.369	1.282		1.227	0.776	2.042	4.069		2.296	0.678138	3.177	0.158474		1.015	1.125	2.746	1.632	1.124	1.271	6.28	0.889	2.189	0.524	0.469	1.657	1.611	16.414	0.892	0.601437	0.242051	0.148911
orf19.4099	ECM17	CAL0004978	Enzyme of sulfur amino acid biosynthesis; putative role in regulation of cell wall biogenesis; upregulated in biofilm; possibly adherence-induced; regulated by Tsa1p/Tsa1Bp in H2O2 stress; Gcn4p-regulated; Tbf1p-activated; Hap43p-repressed	0.1595		0.15949	0.482643	0.628583				0.338		0.447	0.388346	0.424	1.576			0.817	2.379	1.461	0.995			0.717			0.391		0.336	1.419			2.099	0.361		0.081	1.464	0.191	3.577	1.062
orf19.2990	XOG1	CAL0006153	Exo-1,3-beta-glucanase; 5 glycosyl hydrolase family member; affects sensitivity to chitin and glucan synthesis inhibitors; not required for yeast-to-hyphal transition or for virulence in mouse systemic infection; Hap43p-induced gene	0.144	0.049	0.144027	1.39809	0.66595	0.516	0.174	0.048	0.767	0.024	5.4898e+07	0.809454	0.639	0.415	0.179	0.096	0.705	0.415	0.523	0.727	0.03	0.036	1	0.106		226.395		0.204	0.819	0.117	0.124	0.316	0.878	1.036	6.052	0.509	4.117	7.451	2.817
orf19.3749	IFC3	CAL0001204	Oligopeptide transporter; transcriptionally induced upon phagocytosis by macrophage, by BSA or peptides; fluconazole-induced; upregulated by Rim101p at pH 8; virulence-group-correlated expression; no human/murine homolog; Hap43p-repressed	0.1389	0.084	0.138925	1.04305	1.09562	0.114	0.076	0.073	0.216	0.071	0.284	0.912253	0.25	0.341	0.098	0.773	0.275	0.431	0.569	0.828	0.267	0.306	0.882	0.073		0.531			2.054	0.412	0.581	0.636	0.098	0.392	1.178	1.105	0.182	10.243	2.288
orf19.2344	ASR1	CAL0000739	Putative heat shock protein; transcription regulated by cAMP, osmotic stress, ciclopirox olamine, ketoconazole; negatively regulated by Cyr1p, Ras1p; colony morphology-related regulation by Ssn6p; stationary phase enriched; Hap43p-induced	0.1389	0.004	0.138928	0.353272	0.509433	0.036	0.009	0.004	0.155	0.004		0.70475	0.106	0.053	0.027	0.006	0.119	0.155	0.143	0.645	0.004	0.004	0.167	0.024		0.12			1.973	0.027	0.071	0.083	0.226	0.214	0.963	0.981	3.375	11.695	0.907
orf19.1354	UCF1	CAL0003857	Hap43p-repressed gene; mRNA binds She3p; transcription induced in high iron, decreased upon yeast-hyphal switch; downregulation correlates with clinical development of fluconazole resistance; Ras1p-regulated; biofilm-induced gene	0.1328	0.37	0.132757	0.98705	0.428596	0.892	0.598	0.737		0.418	0.23	4.07018			0.49	0.478				0.679	0.908	0.769		1.031	4.47831	1.533	0.332881			0.98					1.19	0.767	0.534	1.662	0.408	1.726	1.767	2.168	0.865	2.94114	0.247578	0.492483
orf19.125	EBP1	CAL0003035	NADPH oxidoreductase; interacts with phenolic substrates such as 17beta-estradiol; possible role in estrogen response; induced by oxidative, weak acid stress, nitric oxide, benomyl, GlcNAc; activated by Cap1p, Mnl1p; Sko1p; Hap43p-repressed	0.1328		0.132756	0.297924	0.11585	0.26	0.379		0.513		19.673	0.206045	0.394	0.756	0.62		1.133	1.763	2.86	1.055			0.452	1.112		21.229			2.133	0.106	0.157	0.772	0.326	0.305	0.684	0.682	0.349	0.774	1.571
orf19.6081	PHR2	CAL0005209	Glycosidase; role in cell wall structure; may act on beta-1,3-glucan prior to beta-1,6-glucan linkage; role in vaginal not systemic virulence (low pH not neutral); low pH, high iron, fluconazole, Hap43p-induced; Rim101p-downregulated at pH8	0.1296	0.081	0.129601	0.145496	0.0778922	0.087	0.202	0.157	0.418	0.184	7.821	0.317851	0.196	0.186	0.238	0.308	0.604	0.868	1.121	1.075	0.614	0.287	0.912	0.839	1.31881	2.535	0.372915		0.845	1.156	0.781	0.261	0.857	1.055	0.236	1.321	3.066	0.573	2.02	0.678	0.142	1.016	1.272	1.90474	2.45082	0.885827
orf19.220	PIR1	CAL0003915	1,3-beta-glucan-linked structural cell wall protein; N-mannosylated, O-glycosylated by Pmt1p; tandem repeats; cell wall defect in heterozygous mutant; hyphal repressed; Hog1p, fluconazole, hypoxia induced; iron, Efg1p, Plc1p, temp regulated	0.1261	0.051	0.126118	0.300717	0.170096			0.009	0.279	0.13	1.018	0.289206	0.152	0.261		1.28	0.224	0.14	0.231	0.368	0.24	1.018	0.653	0.461	0.356206	0.986	0.100278		0.346			0.291	0.223	0.747	0.156	0.859	1.015	0.317	0.251	0.972	1.131	4.116	1.574	0.298802	0.65422	0.300997
orf19.2107.1	STF2	CAF0006934	Protein involved in ATP biosynthesis; decreased expression in hyphae vs yeast-form cells; downregulated by Efg1p, Hap43p; transcription upregulated in clinical isolates from HIV+ patients with oral candidiasis; biofilm-induced	0.1257	0.393	0.125744	0.372754	0.122859	0.552	0.582	0.296		0.63	0.233	0.815323			0.746	4.476				1.098	0.773	2.479		1.68	6.60766	0.461	0.516622			1.09	1.343				1.515	0.669	0.398	3.227	0.764	1.45	4.978	1.413	2.156	1.9101	0.328766	0.813085
orf19.2608	ADH5	CAL0003363	Putative alcohol dehydrogenase; regulated by white-opaque switching; fluconazole-induced; antigenic in murine infection; regulated by Nrg1p, Tup1p; Hap43p-repressed, macrophage-downregulated protein; biofilm- and planktonic growth-induced	0.1231	0.055	0.123136	0.417292	0.084673			0.225	0.296	0.097	2.987	0.576834	0.151	0.085		0.363	0.096	0.239	0.384	0.403	0.529	0.205	0.374	0.803	1.2803	3.197	0.303007		5.374			0.107	0.086	0.231	1.642	1.457	0.545	9.086	0.381	2.799	2.414	11.732	1.212	0.79684	0.465462	0.493298
orf19.4151	SPO1	CAL0005743	Protein similar to phospholipase B; fungal-specific (no human or murine homolog)	0.1138		0.113838	0.48325	1.13975						0.949	1.30271								1.172						0.37			0.347						0.603	1.188	8720.61	7.05	0.853
orf19.5302	PGA31	CAL0004244	Cell wall protein; putative GPI anchor; expression is regulated upon white-opaque switching; induced by Congo Red and by cell wall regeneration	0.1023		0.10232	0.730945	1.20672	9.1	2.1				3.77e+65	2.21065			4.8	1.113				0.667						1.73e+161				2.3	3				1.016	0.886	1.017	9.605	2.529	0.443	0.964	0.473	0.553
orf19.1868	RNR22	CAL0001735	Putative ribonucleoside diphosphate reductase; shows colony morphology-related gene regulation by Ssn6p; RNA abundance regulated by tyrosol and cell density; Hap43p-repressed gene; biofilm- and planktonic growth-induced	0.0978	0.037	0.0977853	0.295969	0.0609985	0.206	0.085	0.404		0.292	0.215	0.27624			0.593	0.059				0.482	0.036	0.086		1.008	5.13327	0.031	0.308607		2.488	0.089	0.102	0.673			1.528	1.004	0.27	2.277	0.697	1.619	2.968	20.708	2.573	2.8447	0.323946	0.536831
orf19.2108	SOD6	CAL0005271	Copper- and zinc-containing superoxide dismutase; expression regulated during planktonic growth; member of a gene family that includes SOD1, SOD4, SOD5, and SOD6; gene may contain an intron; Hap43p-repressed; biofilm-induced	0.0918		0.0917682	0.366302	0.371969				1.313		0.852	0.569311	1.407							0.947			1.188		6.33832	1.359	0.385021		0.893	0.835	0.796	1.121		1.172	0.977	0.931	0.255	1.026	1.032	1.99	8.398	1.004	4.225	0.837914	1.1693	0.679376
orf19.3707	YHB1	CAL0001071	Nitric oxide dioxygenase, acts in nitric oxide scavenging/detoxification; role in virulence in mouse; transcription activated by NO, macrophage interaction; hyphal downregulated; mRNA binds to She3p; Hap43p-repressed	0.0859	12.187	0.0859232	0.175995	0.0539176	20.783	19.26	9.147	10.685	13.287	27.834	0.411125	21.382	19.978	9.959	11.253	14.082	10.144	8.107	0.878	25.86	10.787	7.235	18.753	20.4622	33.218	0.725476	1.176	1.892	16.565	13.739	16.411	6.683	10.46	0.584	1.111	0.083	1.588	0.406	2.465	1.994	5.361	1.119	8.29481	5.26047	0.995778
orf19.7208	CSK1	CAL0003743	Putative mitogen-activated protein (MAP) kinase with an unknown role; null mutant produces wrinkled colonies; similar to S. cerevisiae Smk1p, which is a protein kinase required for sporulation	0.0853		0.0853158	0.793298	0.978194						0.846	1.19625								0.874						1.536									1.091	0.934	11617.9	0.637	1.246
orf19.1862		CAL0001729	Possible stress protein; increased transcription associated with CDR1 and CDR2 overexpression or fluphenazine treatment; transcription regulated by Sfu1p, Nrg1p, Tup1p; stationary phase enriched protein	0.0716	0.015	0.0715812	0.32344	3.06511	0.042	0.018	0.008	0.072	0.032	0.074	0.218751	0.051	0.046	0.046	0.035	0.048	0.145	0.265	0.516	0.017	0.024	0.036	0.129	0.927605	0.152	0.30188		5.145	0.036	0.056	0.147	0.024	0.048	2.948	0.708	0.518	10.951	0.224	1.464	1.243	9.74	0.54	0.650624	0.0463028	0.663099
orf19.23	RTA3	CAL0000521	Similar to S. cerevisiae Rta1p (role in 7-aminocholesterol resistance) and Rsb1p (flippase); putative membrane protein; putative drug-responsive regulatory site; induced by fluphenazine, estradiol, ketoconazole, caspofungin	0.0714		0.0713748	0.106032	0.241223	0.039	0.079				0.073	0.130744			0.05					1.984						0.088	0.956762		1.024	0.253	0.245				0.5	0.617	1.633	0.619	2.251						0.397942	2.20358
orf19.2593	BIO2	CAL0002565	Putative biotin synthase; transcriptionally upregulated in high iron; transcription downregulated by treatment with ciclopirox olamine; upregulated in clinical isolates from HIV+ patients with oral candidiasis; Hap43p-repressed	0.065		0.0649562	2.3022	1.67998	0.161	0.139		0.106		4.351	1.35548	0.322	0.167	0.258	0.364		0.176	0.271	0.799			0.294			3.672		2.835	2.371	0.146	0.256	0.403			0.601	1.051	0.089	2.884	0.415
orf19.6595	RTA4	CAL0003337	Protein similar to S. cerevisiae Rsb1p, involved in fatty acid transport; transposon mutation affects filamentous growth; alkaline downregulated; caspofungin induced; possibly an essential gene; Hap43p-repressed	0.0567		0.0567133	2.80702	5.96206						1.137	6.92647			0.418					0.92						1.708				0.405					0.737	0.933	0.785	3.566	1.662
orf19.7514	PCK1	CAL0006389	Phosphoenolpyruvate carboxykinase; regulated by hyphal switch, carbon source, Hap43p; repressed on glucose; induced by fluconazole, phagocytosis, H2O2, biofilm formation; induced in oralpharyngeal candidasis	0.0519	9.665	0.0519403	0.599568	0.101859	31.5	11.542	8.012	12.342	3.474	0.356	3.07535	14	5.333	2.75	55.154	5.61	2.244	1.122	0.791	36.959	49.468	17.578	1.169	45.1696	1.174	0.987871	2.205	1.84		27	2	18.7	15.708	1.152	0.682	0.121	5.467	0.333	1.019	2.299	1.08	1.511	10.4262	7.53102	0.837303
orf19.5437	RHR2	CAL0005236	Glycerol 3-phosphatase; roles in osmotic tolerance, glycerol accumulation in response to salt; required for biofilm formation; highly biofilm-induced; regulated by macrophage, stress, yeast-hyphal switch, pheromone, GCN4, HOG1, NRG1, TUP1	0.0465	0.555	0.0464813	0.0675314	0.105203	1.263	0.539	2.301	1.354	0.921	10.756	0.082621	0.428	0.546	0.819	0.475	1.203	1.474	1.595	1.389	0.803	1.296	1.505	0.96				0.083	3.555	0.652	0.426	0.367	1.286	1.393	3.598	1.463	0.717	0.991	1.298	1.776	11.087	1.59	4.086
orf19.1413	YFH1	CAL0004482	Frataxin; may be required for iron storage or delivery; role in oxidative stress resistance; transcription regulated by Nrg1p, repressed if iron absent, induced by macrophage interaction; Hap43p-repressed gene	0.0458		0.0458348	1.59237	0.906313	1.058	1.266		1.816		2.339	0.945965	1.46	1.927	1.5		4.074	2.323	2	0.879			2.415			2.343			1.054	0.76	0.735	2.088			0.663	0.824	0.357	0.908	0.861
orf19.1238	TUB4	CAL0002884	Putative gamma-tubulin; induced upon adherence to polystyrene; transcription is regulated by Nrg1p and Mig1p; periodic mRNA expression, peak at cell-cycle S/G2 phase	0.0455		0.0454529	1.53077	1.12481						0.434	1.48953								0.951						0.225									0.891	0.879	11464.5	0.398	1.214
orf19.2467	PRN1	CAL0001587	Protein with similarity to pirins; increased transcription is observed upon benomyl treatment and in response to alpha pheromone in SpiderM medium; transcriptionally activated by Mnl1p under weak acid stress	0.0435		0.043469	0.609742	2.98014	1.771	1.886		1.197		3.178	0.663086		1.4	1.739		1.855		1.009	1.152			1.556			5.336			0.893	1.042	1.153	2.082			0.483	1.108	0.726	15.946	2.329
orf19.3369	MOH1	CAL0004179	Protein similar to S. cerevisiae Moh1p; transcription is induced in response to alpha pheromone in SpiderM medium; transcriptionally activated by Mnl1p under weak acid stress; possibly essential gene (UAU1 method); biofilm-induced	0.0433		0.0432813	0.472931	0.67855	0.161	0.086	0.031			9.522	1.07294			0.082	0.055				0.549		0.025		0.7		9.614			0.766	0.216	0.088				1.106	1.143	0.752	48.534	2.062
orf19.670.2		CAF0006908	Protein of unknown function; hypoxia, Hap43-repressed; ketoconazole induced; induced in oralpharyngeal candidasis; Tye7-regulated during late-stage biofilm formation	0.0425	1.754	0.0424646	0.464661	0.165007	31.797	46.89	0.351		4.023	0.297	3.59765			30.127	40.312				1.409	34.944	12.093		16.557	26.0132	5.284	0.481887	1.383		83.797	95						0.278	3.922	0.228	1.463	3.292	0.47	0.818	10.1368	2.23809	0.699596
orf19.5288	IFE2	CAL0003653	Putative alcohol dehydrogenase; decreased expression in hyphae compared to yeast-form cells; Efg1p-regulated; fluconazole-induced; Hog1p-induced; increased expression in response to prostaglandins	0.0219	0.864	0.0219248	0.109889	0.0260164	1.586	0.71	0.765	0.313	1.019	0.086	0.637565	0.623	0.667	0.855	1.449	0.53	2.265	1.325	1.166	1.308	2.532	0.747	1.771	6.4765	0.261		4.377	2.488	1.682	2.033	1.058	0.301	0.735	1.305	0.995	0.483	1.88	1.597	1.82	64.183	35.939	10.818	0.621031
orf19.5811	MET1	CAL0002271	Putative uroporphyrin-3 C-methyltransferase, methionine biosynthesis enzyme; upregulated by human whole blood or polymorphonuclear (PMN) cells; Hog1p-induced; fungal-specific (no human or murine homolog); Hap43p-repressed	0.0213		0.0212546	0.508969	0.67423	1.212	3.833		0.7		0.354	0.663283		3.324	11.375		0.97	2.94	3.58	0.912			1.33			0.323		0.389	1.637	1.39	5.098	5.592			0.53	1.212	0.414	1.602	1.247
orf19.4747	HEM14	CAL0004457	Putative protoporphyrinogen oxidase involved in heme biosynthesis; predicted Kex2p substrate; transcription is regulated by iron; mRNA levels are decreased in a yfh1 null mutant; Hap43p-repressed	0.0192		0.0191754	0.664472	0.997627	0.635	0.521		0.76		1.07	0.380318		0.636	0.462		1.381		1.604	0.726						2.941		0.638	1.468	0.452	0.423				0.62	1.042	0.166	0.801	0.678
orf19.4682	HGT17	CAL0003818	Putative glucose transporter of the major facilitator superfamily; the C. albicans glucose transporter family comprises 20 members; 12 probable membrane-spanning segments; induced at low (0.2%, compared to 2%) glucose in rich media	0.0166	0.688	0.0165906	0.0647978	0.161239	94.725	30.75	0.325	4.163	1.95	0	0.173888	8.636	6.227	49.15	25.931				0.041	20.906	14.4	10.349	1		2.377			0.884	403.2	198.675	8.136	0.837	10.419	0.86	0.522	0.525	58.474	0.853
orf19.508	QDR1	CAL0000052	Putative antibiotic resistance transporter; regulated by white-opaque switching, Nrg1, Tup1; Hap43, caspofungin repressed; early-stage biofilm and planktonic growth-induced gene; repressed during chlamydospore formation	0.0146	0.268	0.0145771	0.287753	0.142315	0.318	0.401	0.267		0.291	10.567	0.202387			0.605	0.277				0.523	0.759	0.495		0.853		1.676		0.09	0.445	0.379	0.534				2.187	1.118	0.321	0.154	1.027
orf19.2693	GST2	CAL0003548	Putative glutathione S transferase; increased transcription upon benomyl treatment and in populations of cells exposed to fluconazole over multiple generations; regulated by Nrg1p, Tup1p; induced by nitric oxide; stationary phase enriched	0.0107	0.073	0.0106736	0.393893	6.91902	0.048	0.047		0.104		0.397	0.723514	0.077	0.12	0.07	0.04	0.129	0.463	0.468	0.311			0.052			0.358			3.168	0.02	0.038	0.147	0.022	0.036	1.044	0.989	1.33	4.489	0.467
orf19.3618	YWP1	CAL0000321	Secreted yeast cell wall protein; possible role in dispersal in host; mutation causes increased adhesion and biofilm formation; stable propeptide; regulated by growth phase, phosphate, Ssk1p, Ssn6p, Efg1p, Efh1p, Hap43p; mRNA binds to She3p	0.0101	0.007	0.0100607	0.0556924	0.0316395			0.01	0.024	0.053		0.0231341	0.016	0.026		1.872	0.032	0.04	0.071	0.105	0.568	0.846	0.286	0.152	0.190868		0.489312		0.059			0.08	0.27	0.175	3.442	0.076	2.61	0.047	0.207	0.404	1.322	14.123	2.464	0.154222	0.0233306	0.682949
orf19.1691		CAL0000188	Plasma-membrane-localized protein; filament induced; Hog1p-, ketoconazole-, fluconazole- and hypoxia-induced; regulated by Nrg1p, Tup1p, Upc2p; increased expression in response to prostaglandins; biofilm- and planktonic growth-induced	0.0071	0.019	0.00706114	0.0834475	0.0113329	0.239	0.01	0.58		0.027	2.446	0.0415975			0.015	0.011				0.101	0.125	0.044		0.301	0.174998		0.52608	0.106	15.671	0.055	0.01				1.004	1.061	1.042	0.03	1.803	1.939	1.734	10.625	2.135	0.258364	0.0425017	0.562236
orf19.5025	MET3	CAL0001619	ATP sulfurlyase; role in sulfate assimilation; repressed by Met or Cys, Sfu1p, or in fluconazole-resistant isolate; strongly induced on biofilm formation, even in presence of Met and Cys; Hog1p-, caspofungin-, white phase-induced	0.006		0.00601968	0.0415969	0.192631	0.135	0.819				0.298	0.0413967			2.495					0.616						0.212		0.082	1.242	0.096	2.104				0.272	0.745	2.439	4.095	1.769
orf19.822	HSP21	CAL0002678	Small heat shock protein involved in stress response and virulence; detected in some, not all, biofilm extracts; fluconazole-downregulated; transcription induced in cyr1 or ras1 mutants; stationary phase enriched protein	0.0057	0.035	0.00573127	0.381566	1.32475			0.021	0.01	0.045	2.042	1.01974	0.021	0.012		0.031	0.02	0.02	0.212	0.945	0.03	0.051	0.01	0.349		2.394			3.023			0.012	0.01	0.01	2.963	0.664	0.248	228.551	1.743
orf19.4526	HSP30	CAL0002694	Putative heat shock protein; fluconazole-downregulated; amphotericin B induced	0.0029	0.008	0.0029001	0.0118257	0.227643	0.027	0.012	0.012	0.032	0.006	0.406	0.141291	0.065	0.032	0.012	0.008	0.032	0.032	0.096	3.166	0.01	0.004	0.032	0.013		1.602		1.653	0.896	0.039	0.015	0.065	0.032	0.048	0.928	1.001	1.045	276.801	12.227
orf19.5674	PGA10	CAL0000715	Plasma membrane protein of heme-iron utilization; allows utilization of hemin and hemoglobin as iron sources in host tissues; predicted GPI anchor; biofilm, hypoxia, ketoconazole, ciclopirox, or hyphal-induced; upregulated by Rim101p at pH8	0.0025	0.006	0.00250131	0.0292978	0.0135113			0.215	0.166	0.009	1.633	0.0563617	0.154	0.068		0.009	0.158	0.157	0.242	0.843	0.02	0.018	0.116	0.013		0.468		7.937	6.681			0.058	0.138	0.111	20.06	1.308	0.173	0.475	1.215
orf19.5079	CDR4	CAL0001762	Putative transporter of ATP-binding cassette (ABC) superfamily; biofilm, fluconazole, Sfu1p, Hog1p, core stress response induced; caspofungin repressed; fluconazole resistance is not affected by mutation or correlated with expression	0.0018	0.007	0.00176607	0.0633637	0.021595	0.045	0.033	0.012	0.034	0.027	0.008	0.740114			0.09	0.197	0.052	0.112	0.37	1.256	0.07	0.087	0.284	0.114		0.048			0.617	0.451	0.328		0.095	0.172	0.66	1.066	1.05	0.933	1.295
[truncated: 206 more columns]

## Sheet: Late
				48h/12h	kidney 48h/12h	YNB acetate 2hr	ume6 30C 2hr/ Zero (OD600 = 8.5) inverse	kidney 12h/0h inverse	Macrophage co-culture SC5314 3hr	YNB acetate 1hr	ume6 30C 3hr/ Zero (OD600 = 10.5)	ume6 30C 3hr/ Zero (OD600 = 8.5) inverse	ume6 30C 5hr/ Zero (OD600 = 10.5)	ume6 37C Serum 2hr / Zero (OD600 = 8.5) inverse	ume6 37C Serum 3hr / Zero (OD600 = 8.5) inverse	WT 30C 1hr/ Zero (OD600 = 8.5) inverse	WT 30C 2hr/ Zero (OD600 = 8.5) inverse	WT 30C 3hr/ Zero (OD600 = 10.5) inverse	WT 30C 3hr/ Zero (OD600 = 8.5) inverse	sko1/wt (in caspofungin)	Biofilm/yeast (RNAseq, Nobile)	caspo/untreated (kidney 24hr)	kidney 24h/0h inverse	RPMI 37C/inoculum inverse	Macrophage co-culture cph1 efg1 2hr	Macrophage co-culture cph1 efg1 3hr	Macrophage co-culture SC5314 1hr	Macrophage co-culture SC5314 2hr	YNB no carbon 2hr	YNB no nitrogen no carbon 2hr	nrg1 / wt	rfg1 / wt	Oxidative stress (5mM H2O2/untreated)	ace2/WT in hyphal form inverse	ume6 30C 1hr/ Zero (OD600 = 8.5) inverse	ume6 30C 2hr/ Zero (OD600 = 8.5)	ume6 30C 3hr/ Zero (OD600 = 8.5)	ume6 37C Serum 1hr / Zero (OD600 = 8.5) inverse	ume6 37C Serum 3hr / Zero (OD600 = 8.5)	ume6 37C Serum 5hr / Zero (OD600 = 10.5)	WT 37C Serum 1hr / Zero (OD600 = 8.5) inverse	WT 37C Serum 2hr / Zero (OD600 = 10.5) inverse	WT 37C Serum 3hr / Zero (OD600 = 10.5) inverse	WT 37C Serum 5hr / Zero (OD600 = 10.5) inverse	zap1 / comp	hap43/wt (in iron deplete)	sef1 / WT (in low iron)	cbk1 / WT (spider) inverse	snf5 / WT (spider) inverse
				Query	this study	15470236	18216277	this study	15470236	15470236	18216277	18216277	18216277	18216277	18216277	18216277	18216277	18216277	18216277	18434592	22265407	this study	this study	this study	15470236	15470236	15470236	15470236	15470236	15470236	15814840	15814840	16339080	16998073	18216277	18216277	18216277	18216277	18216277	18216277	18216277	18216277	18216277	18216277	19529758	21592964	21843869	22359502	22359502
				248	27	3	11	28	8	4	9	10	6	11	9	14	10	18	9	5	53	5	9	11	4	2	10	14	2	2	7	0	7	0	13	5	6	7	3	3	9	30	22	7	2	4	2	12	14
			up 10	27	27	2	4	19	3	2	4	3	3	3	3	4	3	6	3	3	8	1	4	4	1	1	4	6	2	2	0	0	1	0	4	3	3	3	0	2	3	6	5	2	1	1	0	3	2
					<1e-10	0.032051	0.0217546	<1e-10	0.0446125	0.0597857	0.00971414	0.0822434	0.0185364	0.104927	0.0620616	0.0521992	0.0822434	0.00708173	0.0620616	0.00999966	0.191966	0.440841	0.00971414	0.0217546	0.371268	0.206282	0.0149708	0.00156896	0.0114601	0.0114601	1	1	0.558423	1	0.0403126	0.00999966	0.0185364	0.0300715	1	0.032051	0.0620616	0.0872958	0.0739598	0.170246	0.206282	0.371268	1	0.129843	0.464512
				248	49	8	27	49	18	10	19	19	14	27	19	33	24	31	15	21	91	19	18	29	13	7	24	20	7	7	21	18	32	0	36	14	12	33	10	10	34	53	37	19	7	20	5	24	29
			up 4	49	49	5	10	34	11	6	8	8	7	10	8	12	10	14	7	10	27	8	10	15	7	5	12	11	3	3	6	9	11	0	9	6	6	8	6	5	9	16	12	9	4	8	4	10	9
					<1e-10	0.0087166	0.0210634	<1e-10	6.91381e-05	0.00498947	0.0173891	0.0173891	0.00879119	0.0210634	0.0173891	0.0129216	0.00806787	0.000492292	0.0139638	0.00238477	0.00270434	0.0173891	0.000484903	3.6183e-05	0.00518884	0.00384715	0.000429503	0.000263772	0.141043	0.141043	0.213734	0.00269077	0.0280111	1	0.258756	0.0369398	0.0157897	0.313156	0.00498947	0.0283506	0.201148	0.0282408	0.0347135	0.00433078	0.0299258	0.024536	0.00587066	0.00806787	0.0885418
				248	96	22	40	79	40	36	41	46	42	51	52	54	38	59	36	49	127	66	45	45	32	35	65	46	24	26	49	41	52	9	54	27	27	58	22	25	63	81	68	59	17	49	23	36	51
			up 2	96	96	16	22	61	21	23	23	25	24	29	30	27	21	32	23	31	60	45	33	29	18	19	26	23	16	14	28	22	26	7	25	11	12	31	13	14	30	40	33	29	13	27	13	19	27
					<1e-10	0.000773944	0.017327	<1e-10	0.0388082	0.00087265	0.0106376	0.0130459	0.00637466	0.00257862	0.00148428	0.0393991	0.0189612	0.00426922	0.00087265	9.39779e-05	0.00341536	1.35831e-08	2.07347e-07	0.000105382	0.0244942	0.0330215	0.45794	0.0587108	0.00343761	0.0732017	0.00284377	0.0250726	0.0436143	0.0187405	0.128265	0.486941	0.327082	0.00696537	0.0353277	0.0504012	0.0635598	0.0120754	0.0361548	0.0423067	0.00124723	0.00727834	0.0545026	0.0467909	0.0152951
				248	13	32	27	69	44	23	48	27	31	25	22	24	20	39	30	4	55	12	86	74	35	24	47	37	47	37	13	22	13	4	30	40	46	30	52	41	35	28	28	23	22	50	28	10	15
			down 2	13	13	2	3	5	1	2	3	1	3	1	1	3	2	1	2	0	6	3	4	5	1	2	0	2	5	4	3	1	2	2	3	1	1	3	3	3	3	0	0	1	0	3	4	1	3
					<1e-10	0.519392	0.156702	0.277952	0.926428	0.343983	0.476883	0.785257	0.21216	0.757779	0.71043	0.119229	0.282181	0.898243	0.482464	1	0.0433313	0.0189149	0.719697	0.338193	0.86885	0.364416	1	0.605006	0.0764547	0.110593	0.0238298	0.71043	0.142639	0.0143831	0.197796	0.904572	0.935527	0.197796	0.537389	0.366575	0.272149	1	1	0.727087	1	0.507468	0.0455791	0.422324	0.0356019
				248	3	10	14	37	12	5	29	12	10	13	10	12	10	21	10	0	26	0	48	40	12	7	20	14	18	11	5	4	4	1	14	27	19	20	19	14	19	15	16	14	11	22	8	3	6
			down 4	3	3	0	0	0	0	0	0	0	0	0	0	1	0	0	0	0	1	0	0	0	0	0	0	0	0	0	1	0	0	0	0	0	0	1	0	0	2	0	0	0	0	0	0	0	1
					3.98169e-07	1	1	1	1	1	1	1	1	1	1	0.138784	1	1	1	1	0.283718	1	1	1	1	1	1	1	1	1	0.0595084	1	1	1	1	1	1	0.223779	1	1	0.0159777	1	1	1	1	1	1	1	0.0711194
				248	0	1	5	23	5	1	13	6	1	4	3	3	4	9	4	0	6	0	22	18	3	4	4	8	1	1	4	0	1	0	5	11	10	12	9	3	12	9	8	9	6	10	3	0	1
			down 10	0	0	0	0	0	0	0	0	0	0	0	0	0	0	0	0	0	0	0	0	0	0	0	0	0	0	0	0	0	0	0	0	0	0	0	0	0	0	0	0	0	0	0	0	0	0
					1	1	1	1	1	1	1	1	1	1	1	1	1	1	1	1	1	1	1	1	1	1	1	1	1	1	1	1	1	1	1	1	1	1	1	1	1	1	1	1	1	1	1	1	1
orf19.5079	CDR4	CAL0001762	Putative transporter of ATP-binding cassette (ABC) superfamily; biofilm, fluconazole, Sfu1p, Hog1p, core stress response induced; caspofungin repressed; fluconazole resistance is not affected by mutation or correlated with expression	419.074	419.074	0.997		566.228	0.518	1.257	0.328					10.571	5.814	5.075	3.524	2.922	0.933	13.6583	15.7819	46.3069	0.918	0.759	0.993	0.812	1.01	1.097	0.617	0.365	4.1	1.5108						0.541	29.07	140.221	37.512	8.793	0.796	0.952	0.405
orf19.822	HSP21	CAL0002678	Small heat shock protein involved in stress response and virulence; detected in some, not all, biofilm extracts; fluconazole-downregulated; transcription induced in cyr1 or ras1 mutants; stationary phase enriched protein	177.925	177.925	83.636	121.5	174.482	29.593	60.497		121.5		81	81	99	99	31.898	99	2.584	228.551	1.19835	2.62078	0.754857	2.993	2.897	21.92	10.076	37.071	52.277	3.023		3.2	2.02184	121.5	0.008	0.008	48.6	0.012		99	28.944	22.222	2.862	1.059	4.035	0.897
orf19.6595	RTA4	CAL0003337	Protein similar to S. cerevisiae Rsb1p, involved in fatty acid transport; transposon mutation affects filamentous growth; alkaline downregulated; caspofungin induced; possibly an essential gene; Hap43p-repressed	122.131	122.131	0.639		17.6326	0	1.298			2.34							1.375	3.566	1.72337	0.35625	0.167727	0	0.459	0	0	0.576	0.585			1.1	1.21374						0.657					1.087	1.273	1.237
orf19.670.2		CAF0006908	Protein of unknown function; hypoxia, Hap43-repressed; ketoconazole induced; induced in oralpharyngeal candidasis; Tye7-regulated during late-stage biofilm formation	84.7211	84.7211			23.549			95		28.712					0.025		9.817	3.922	3.87045	2.15211	6.06036																40.983		0.57	0.249	0.06	0.71	3.593	2.989	16.797	0.47
orf19.2693	GST2	CAL0003548	Putative glutathione S transferase; increased transcription upon benomyl treatment and in populations of cells exposed to fluconazole over multiple generations; regulated by Nrg1p, Tup1p; induced by nitric oxide; stationary phase enriched	67.7854	67.7854	1.14	35.154	93.6893	0.977	1.139	0.038	19.042	0.365	8.309	6.821	45.375	27.923	24.75	19.105	0.689	4.489	1.2453	2.53876	0.144529	0.771	1.538	1.445	1.974	1.106	1.182	3.168	1.796	5.3	1.88182	39.996	0.028	0.053	13.057	0.147	0.422	9.578	13.655			3.215	0.752	0.845
orf19.7514	PCK1	CAL0006389	Phosphoenolpyruvate carboxykinase; regulated by hyphal switch, carbon source, Hap43p; repressed on glucose; induced by fluconazole, phagocytosis, H2O2, biofilm formation; induced in oralpharyngeal candidasis	59.2092	59.2092	0.522	0.052	19.2529	11.638	1.277	27	0.071	3.25	0.188	0.5	0.053	0.064	0.018	0.057	20.739	5.467	3.64684	1.66787	9.8175	3.816	0.715	21.816	28.023	0.462	0.453	1.84	0.423	1.7	0.257745	0.034	19.333	14	0.071	2	2.5	0.081	0.103	0.288	0.856	1.263	8.266	1.591	0.897	1.08
orf19.4526	HSP30	CAL0002694	Putative heat shock protein; fluconazole-downregulated; amphotericin B induced	48.7194	48.7194	19.391	15.5	344.815	1.391	18.609	0.015	15.5	0.637	31	15.5	31.25	20.833	123.333	31.25	1.043	276.801	1.50366	84.5616	4.39284	3.373	1.187	1.75	1.668	18.447	23.074	0.896		1	0.819068	10.333	0.065	0.065	15.5	0.065	0.108	31.25	123.333	162.876	75.667	0.316	0.957	0.947
orf19.1238	TUB4	CAL0002884	Putative gamma-tubulin; induced upon adherence to polystyrene; transcription is regulated by Nrg1p and Mig1p; periodic mRNA expression, peak at cell-cycle S/G2 phase	32.7709	32.7709	0.663		22.0008	1.076	0.774										0.873	0.398	1.15142	0.653266	0.889042	0.897	0.49	1.491	0.802	0.467	0.525			1												1.052	0	0.592
orf19.5811	MET1	CAL0002271	Putative uroporphyrin-3 C-methyltransferase, methionine biosynthesis enzyme; upregulated by human whole blood or polymorphonuclear (PMN) cells; Hog1p-induced; fungal-specific (no human or murine homolog); Hap43p-repressed	31.2066	31.2066	0.893		47.0486	1.019	1.033	5.098	0.316	2.145	0.301	0.179				0.752	1.12	1.602	1.03076	1.96476	1.48317	1.128	1.085	0.999	0.898	0.563	0.512	1.637	3.408	0.4	1.31614	0.934		3.169		5.592	14.761	1.429				1.097	2.414	2.926
orf19.1354	UCF1	CAL0003857	Hap43p-repressed gene; mRNA binds She3p; transcription induced in high iron, decreased upon yeast-hyphal switch; downregulation correlates with clinical development of fluconazole resistance; Ras1p-regulated; biofilm-induced gene	30.6588	30.6588			7.53255										2.093		34.441	1.662	3.11876	1.01312	2.3332									9.5	1.3369						0.917		2.705	2.391	0.97	1.473	1.873	0.685	70.082	2.168
orf19.5288	IFE2	CAL0003653	Putative alcohol dehydrogenase; decreased expression in hyphae compared to yeast-form cells; Efg1p-regulated; fluconazole-induced; Hog1p-induced; increased expression in response to prostaglandins	29.0796	29.0796	2.455	1.03	45.6104	9.016	3.603	2.033	1.062	4.931	1.5	0.945	3.32	1.361	0.69	1.339	12.844	1.88	8.7173	9.10012	38.4373	15.47	12.686	20.462	17.727	3.409	3.229	2.488	0.685	3.2	1.31148	1.302	0.971	0.942	1.605	1.058	2.023	3.192	1.158	0.981	0.565	0.858	2.07	2.51	188.443	35.939
orf19.1048	IFD6	CAL0001158	Aldo-keto reductase family member; similar to aryl alcohol dehydrogenases; increased protein correlates with MDR1 overexpression (but not CDR1 or CDR2) in fluconazole-resistant clinical isolates; farnesol regulated; possibly essential gene	25.7161	25.7161	1.187		5.62115	1.612	1.834	0.048		0.204					22		1.03	31.099	1.55976	0.143346	0.0111768	1.99	2.214	0.551	1.514	1.403	1.251	2.859	4.974	1.4							0.127		22	22	7.333	0.143	0.764	2.014	1.052	7.116
orf19.3369	MOH1	CAL0004179	Protein similar to S. cerevisiae Moh1p; transcription is induced in response to alpha pheromone in SpiderM medium; transcriptionally activated by Mnl1p under weak acid stress; possibly essential gene (UAU1 method); biofilm-induced	24.79	24.79			23.1047			0.088		0.768					18.143		1.346	48.534	0.998834	2.11448	1.47373							0.766	0.433	5.6	1.19275						0.56				1.429	1.821	1.33	1.284
orf19.638	FDH1	CAL0000982	Formate dehydrogenase, oxidizes formate to produce CO2; Mig1p regulated; induced by macrophages; fluconazole-downregulated; downregulated by Efg1p under yeast, not hyphal, growth conditions; predicted cytosolic; stationary phase enriched	24.627	24.627			2.37409			1.096		0.307					0.933		4.183	6.736	3.402	1.29501	0.0839003									1.2	0.675128						0.472		3.938	2.739	2.211	0.701	0.817	0.35	2.891	8.097
orf19.5674	PGA10	CAL0000715	Plasma membrane protein of heme-iron utilization; allows utilization of hemin and hemoglobin as iron sources in host tissues; predicted GPI anchor; biofilm, hypoxia, ketoconazole, ciclopirox, or hyphal-induced; upregulated by Rim101p at pH8	22.5329	22.5329	2.578	11.113	399.791	0.395	2.844		9.535		14.763	17.379	7.268	9.001	113.401	8.604	1.372	0.475	1.87313	34.1322	74.0121	0.349	0.249	0.615	0.647	0.966	1.475	6.681	6.534	1.5	3.57526	10.916	0.09	0.105	6.492	0.058		6.032	154.247	107.66	78.904	1.186	5.775	0.337
orf19.5302	PGA31	CAL0004244	Cell wall protein; putative GPI anchor; expression is regulated upon white-opaque switching; induced by Congo Red and by cell wall regeneration	21.6052	21.6052			9.77323			3		2.2					0.899		0.525	9.605	4.52978	1.36809	0.82869									1	1.16973						0.9					1.5	0.983	0.952	1.02	0.473
orf19.2593	BIO2	CAL0002565	Putative biotin synthase; transcriptionally upregulated in high iron; transcription downregulated by treatment with ciclopirox olamine; upregulated in clinical isolates from HIV+ patients with oral candidiasis; Hap43p-repressed	20.8675	20.8675	1.479	7.2	15.395	0.941	1.252	0.256	3	0.439	6	2.484			2.75	3.4	0.849	2.884	0.486676	0.434367	0.595244	1.363	1.666	1.842	1.456	0.904	1.209	2.371	3.386	1	1.27226	2.92	0.139	0.333	3.109	0.403	0.645	9.444				1.252	11.203	1.747
orf19.1413	YFH1	CAL0004482	Frataxin; may be required for iron storage or delivery; role in oxidative stress resistance; transcription regulated by Nrg1p, repressed if iron absent, induced by macrophage interaction; Hap43p-repressed gene	20.6386	20.6386	1.015		21.8175	5.67	1.124	0.735		0.857	0.519	0.479				0.414	1.064	0.908	1.08188	0.627995	1.10337	4.216	3.995	2.606	13.894	2.099	1.957	1.054	0.795	1	1.25376	1.292			0.685	2.088	1.635	0.551				1.137	2.804	1.544
orf19.4747	HEM14	CAL0004457	Putative protoporphyrinogen oxidase involved in heme biosynthesis; predicted Kex2p substrate; transcription is regulated by iron; mRNA levels are decreased in a yfh1 null mutant; Hap43p-repressed	19.8336	19.8336	0.888		52.1501	1.102	2.174	0.423		0.667	1.573						1.819	0.801	1.85809	1.50495	1.00238	1.624	1.129	1.956	1.204	0.957	1.184	1.468	1.106	1.3	1.88964						0.814	1.316				1.378	6.03	1.412
orf19.5716	SAP4	CAL0001377	Secreted aspartyl proteinase; sap4 sap5 sap6 triple mutant is defective in protein utilization for nitrogen; assessment of virulence role complicated by URA3 effects; expressed during mucosal and systemic infections; N-glycosylated	19.0558	19.0558	4.553	1.214	2.95351	4.123	1.797		1.417		0.195	0.607	1.333	0.857		1.2	1	502.005	3.23354	1.05053	1.42648	1.838	0.934	2.324	14.897	1.041	1.93	6.588	6.51	1		1.545	0.824	0.706	0.037	1.647		0.006				0.18	0.673	0.868	3.641	0.895
orf19.2467	PRN1	CAL0001587	Protein with similarity to pirins; increased transcription is observed upon benomyl treatment and in response to alpha pheromone in SpiderM medium; transcriptionally activated by Mnl1p under weak acid stress	15.2542	15.2542	2.476		23.0049	0.809	5.02	1.153		1.205	0.714	0.48				0.643	1.01	15.946	3.14174	1.64004	0.335555	1.181	1.729	0.992	0.99	1.147	1.439	0.893	1.161	10.2	0.797957					2.082	1.139	0.836				0.868	1.377	0.729
orf19.3668	HGT2	CAL0000439	Putative glucose transporter of the major facilitator superfamily; the C. albicans glucose transporter family comprises 20 members; 12 probable membrane-spanning segments; expressed in rich medium with 2% glucose	14.8606	14.8606	1.22	0.08	5.57227	2.963	1.502	14.051	0.078	14.323	0.161	0.22	0.875	0.708	0.399	0.45	1.141	25.158	0.816261	8.06876	12.8823	1.043	0.921	1.892	0.855	3.409	1.208	0.92	0.613	1		0.056	12.556	12.778	0.056	4.556	1.404	0.304	7.994	3.577	2.083	4.399	0.688	0.797
orf19.7208	CSK1	CAL0003743	Putative mitogen-activated protein (MAP) kinase with an unknown role; null mutant produces wrinkled colonies; similar to S. cerevisiae Smk1p, which is a protein kinase required for sporulation	14.0214	14.0214	1.212		11.7212	0.919	1.664										1.138	0.637	3.79119	1.26056	1.02229	1.427	0.736	0.62	1.17	0.972	1.03			1												1.144	0	1.273
orf19.508	QDR1	CAL0000052	Putative antibiotic resistance transporter; regulated by white-opaque switching, Nrg1, Tup1; Hap43, caspofungin repressed; early-stage biofilm and planktonic growth-induced gene; repressed during chlamydospore formation	13.8839	13.8839	0.743		68.6007	0.222		0.534		0.674					3.614		4.321	0.154	4.45903	3.47521	7.02665	0.281	1.209	0.261	0.513	0.736	0.754	0.445	0.225	5.1	1.07181						0.409		3.729	3.437	1.173	1.912	3.113	0.883
orf19.4151	SPO1	CAL0005743	Protein similar to phospholipase B; fungal-specific (no human or murine homolog)	11.4436	11.4436			8.7844												1.121	7.05	0.306341	2.06932	0.877389							0.347	0.376	1	0.703037											0.854	0	1.376
orf19.4682	HGT17	CAL0003818	Putative glucose transporter of the major facilitator superfamily; the C. albicans glucose transporter family comprises 20 members; 12 probable membrane-spanning segments; induced at low (0.2%, compared to 2%) glucose in rich media	10.4811	10.4811	1.371	0.048	60.275	19.944	1.78	198.675	0.043	12.075	0.161	0.123	1.194	0.096	0.039	0.097	1.022	58.474	6.06322	15.4326	6.20196	0	0	21.115	37.718	3.134	4.643	0.884	0.943	1	1.69205	0.076	20.909	23.182	0.116	8.136	2.575	0.24	1.455	0.513	1	24.224	1.905	1.4
orf19.3895	CHT2	CAL0002204	GPI-linked chitinase required for normal filamentous growth; downregulated in core caspofungin response; fluconazole, Cyr1p-, Efg1p-, pH-regulated; mRNA binds She3p, is localized to yeast-form buds and hyphal tips	10.1433	10.1433	1.076	0.15	1.93334	0.51	0.633		0.202		2.897	3.957	0.08	0.184		0.172	0.388	0.019	2.18636	3.63327	0.645385	0.628	0.842	0.364	0.661	0.607	0.935	1.15	0.326	0.7	0.936067	0.129	6.674	4.953	1.476	0.253	0.198	0.972		0.201	2.935	1.104	0.552	0.852	9.834	12.114
orf19.4384	HXT5	CAL0001148	Putative sugar transporter; transcription upregulated in response to treatment with ciclopirox olamine; Snf3p-induced; alkaline downregulated; shows colony morphology-related gene regulation by Ssn6p; possibly essential gene	8.9144	8.91437	0.451		1.46235	0.499	1.008	6.528		2.186					0.21	0.297	0.815	3.846	0.922957	0.768221	0.272493	0.539	0.892	0.434	0.609	0.341	0.363	0.781	1.39	1	0.807233						0.92					6.957	1.229	1.197
orf19.5025	MET3	CAL0001619	ATP sulfurlyase; role in sulfate assimilation; repressed by Met or Cys, Sfu1p, or in fluconazole-resistant isolate; strongly induced on biofilm formation, even in presence of Met and Cys; Hog1p-, caspofungin-, white phase-induced	6.8769	6.87689	0.444		166.122	0.837	1.689	2.104		0.436							0.509	4.095	9.57411	24.0402	5.19126	1.454	2.477	0.335	1.552	0.306	0.272	1.242	9.385	0.2	3.39559						2.022					1.623	0.41	1.851
orf19.3749	IFC3	CAL0001204	Oligopeptide transporter; transcriptionally induced upon phagocytosis by macrophage, by BSA or peptides; fluconazole-induced; upregulated by Rim101p at pH 8; virulence-group-correlated expression; no human/murine homolog; Hap43p-repressed	6.5665	6.56652	1.721	1.158	7.19813	3.163	0.41	0.581	0.8	1.616	2.933	1.571	10.2	2.55	1.294	1.133	1.69	10.243	3.65859	0.95873	0.912724	3.463	2.387	4.85	2.885	2.44	2.013	2.054	2.14	2	1.0826	2.933	0.864	1.25	4	0.636	0.239	4.636	11.916	14.132	13.735	1.208	5.502	1.042
orf19.2107.1	STF2	CAF0006934	Protein involved in ATP biosynthesis; decreased expression in hyphae vs yeast-form cells; downregulated by Efg1p, Hap43p; transcription upregulated in clinical isolates from HIV+ patients with oral candidiasis; biofilm-induced	6.484	6.48398			7.95265			1.343							0.223		7.124	3.227	2.48287	2.68273	8.13944									4.2	1.58479						2.149		2.546	1.588	0.595	0.911	2.511	1.298	12.834	1.413
orf19.2108	SOD6	CAL0005271	Copper- and zinc-containing superoxide dismutase; expression regulated during planktonic growth; member of a gene family that includes SOD1, SOD4, SOD5, and SOD6; gene may contain an intron; Hap43p-repressed; biofilm-induced	6.2038	6.2038	0.829	0.65	10.897	1.054	1.101	0.796	0.583			0.892		0.853		0.842	1.455	1.026	3.56611	2.72999	2.68839	1.308	1.073	4.132	2.253	2.129	1.878	0.893	0.545	1.5	0.898069	0.798	1.538	1.714	0.711	1.121	0.491	0.762				1.056	3.923	0.927	8.51	1.004
orf19.449		CAL0005709	Putative phosphatidyl synthase; stationary phase enriched protein; transcription reduced upon yeast-hyphal switch; Hap43p-repressed gene; biofilm-induced	6.0686	6.06863	3.086		3.3403	4.278	4.316	3.733		5.695					1.064		5.797	6.681	2.9246	1.89462	2.04617	8.287	5.758	7.198	8.353	3.901	1.739	1.053	0.568	4.7	0.845523						4.752		1.445	0.939	0.888	0.642	2.101	0.86	8.138	1.935
orf19.4833	MLS1	CAL0005353	Malate synthase; glyoxylate cycle enzyme; no mammalian homolog; transcription induced upon phagocytosis by macrophage; regulated upon white-opaque switching; biofilm-repressed; strong oxidative stress induced; stationary phase enriched	6.0622	6.06217	5.825	5.333	1.22219	8.815	9.206	0.343	2	0.672	4	3.2	22	7.333	2.287	2.75	1.226	5.683	1.95578	0.68245		11.968	3.563	22.051	27.947	2.547	2.769	1.62	1.087	3.2	1.19246	8	0.188	0.5	4	0.313	0.353	4.4	6.004	3.002	3.694	1.237	1.333	11.578
orf19.1691		CAL0000188	Plasma-membrane-localized protein; filament induced; Hog1p-, ketoconazole-, fluconazole- and hypoxia-induced; regulated by Nrg1p, Tup1p, Upc2p; increased expression in response to prostaglandins; biofilm- and planktonic growth-induced	5.8911	5.89105	0.167		141.62	0.085	0.09	0.01		0.223					90.581		3.526	0.03	3.37332	11.9836	88.2384	1.489	0.523	1.148	0.05	0.148		15.671	7.54	0.9	2.18293						0.19		53.723	36.672	3.322	9.929	0.959	1.393	8.518	10.625
orf19.2990	XOG1	CAL0006153	Exo-1,3-beta-glucanase; 5 glycosyl hydrolase family member; affects sensitivity to chitin and glucan synthesis inhibitors; not required for yeast-to-hyphal transition or for virulence in mouse systemic infection; Hap43p-induced gene	5.6201	5.62015	0.475	1.385	6.94313	0.952	0.458	0.124	2.213	0.289	2.412	3.169	1.139	0.965	10.415	1	0.898	7.451	1.42134	0.715262	1.50161	1.094	1.633	0.548	0.697	2.102	1.207	0.819	1.511	0.6	1.31354	1.541	0.722	0.452	1.566	0.316	0.473	1.303	20.226	41.375	9.457	1.376	0.243	0.418
orf19.4082	DDR48	CAL0004933	Immunogenic stress-associated protein; regulated by filamentous growth pathways; induced by benomyl, caspofungin, ketoconazole or in azole-resistant strain; Hog1p, farnesol, alkaline downregulated; stationary phase enriched; biofilm-induced	5.5531	5.55308	0.845	39.063	1.09792	5.832	2.576		26.042		39.063	17.361	33	22	5.631	14.667	2.679	37.576	2.69928	0.958534	0.151609	1.927	1.326	5.286	11.673	2.352	3.506	24.342	4.91	1	1.21625	39.063	0.026	0.038	3.397	0.058		1.189	3.754	3.003	4.505	0.983	0.481	0.756	0.535	6.535
orf19.6420	PGA13	CAL0002165	GPI-anchored cell wall protein involved in cell wall synthesis; required for normal cell surface properties; induced in oralpharyngeal candidasis	5.4076	5.40764	1.153	0.738	0.431084	0.834	0.467	2.268	0.969	0.89	0.525	0.544	0.528	0.559	0.269	0.543	1.07	94.859	2.3691	0.0728966	0.0147214	0.767	0.725	1.03	0.73	0.94	1.044	6.47	1.948	1	0.967118	0.838	1.355	1.032	1.409	1.839	9.909	1.583	0.676	0.27	0.094	1.141	1.943	4.254	0.214	0.214
orf19.4975	HYR1	CAL0006398	Hyphal-induced GPI-anchored cell wall protein; macrophage-induced; repressed by neutrophil-co-culture; resistance to killing by neutrophils, azole resistance; regulated by Rfg1p, Efg1p, Nrg1p, Tup1p, Cyr1p, Bcr1p, Hap43p; biofilm-induced	5.0955	5.09552			0.0586659			0.744		0.95					1.25		0.728	33.353	0.800526	0.247545	0.0421404							2.969	4.449	1.1	0.619694						0.633		0.019	0.053	0.714	0.233	2.398	1.062	15.017	5.274
orf19.2344	ASR1	CAL0000739	Putative heat shock protein; transcription regulated by cAMP, osmotic stress, ciclopirox olamine, ketoconazole; negatively regulated by Cyr1p, Ras1p; colony morphology-related regulation by Ssn6p; stationary phase enriched; Hap43p-induced	5.0728	5.07279	0.685	6.947	7.198	0.811	3.579	0.071	12	0.507	18.857	12	4.421	4.667	163.865	6	1.44	11.695	0.959823	2.83068	1.96297	0.587	0.527	1.111	1.013	1.201	3.021	1.973	1.29	1.1	1.43266	10.154	0.144	0.083	9.429	0.083	0.196	6.462	242.349	253	41.26	1.55	0.296	0.229
orf19.5348	TPS3	CAL0004319	Putative regulatory subunit of trehalose-phosphate synthase; regulated by Efg1p; biofilm-repressed expression; biofilm-induced in another study; regulated by Tsa1p, Tsa1Bp under H2O2 stress conditions	5.0653	5.06531	0.82		2.73402	0.612	1.522	0.085		1.211					7.205		2.709	1.272	1.20653	1.30275		1.662	1.347	0.908	0.48	1.113	1.338			1.8							0.704		15.957	9.11	3.425	1.2	1.298	0.801
orf19.3117	CSA2	CAF0006972	Extracellular-associated protein; downregulated by Rim101p at pH 8; regulated by Tsa1p, Tsa1Bp in minimal media at 37 deg; induced by ketoconazole and nitric oxide; Hap43p-induced	4.9057	4.90574	0.783	1.812	0.00752092	0.87	0.9		1.802		2.605	2.72	1.122	0.875		1.63	0.982		0.706726	0.029607	1.26988	0.609	0.519	1.561	1.023	0.703	0.733	1.055	1.128	1.1	1.58907	2.128	0.552	0.555	2.023	0.368		1.308				0.846	0.053	0.051	1.205	2.251
orf19.3707	YHB1	CAL0001071	Nitric oxide dioxygenase, acts in nitric oxide scavenging/detoxification; role in virulence in mouse; transcription activated by NO, macrophage interaction; hyphal downregulated; mRNA binds to She3p; Hap43p-repressed	4.7848	4.78479	3.942	0.069	11.6383	31.93	3.442	13.739	0.098	9.478	0.05	0.061	0.15	0.096	0.089	0.138	21.177	1.588	15.3627	5.68196	18.5468	66.671	76.802	38.746	18.683	1.636	1.342	1.892	0.356	1.8	0.452899	0.074	14.412	10.166	0.047	16.411	6.905	0.094	0.082	0.075	0.053	1.139	12.116	4.244	2.689	5.361
orf19.2608	ADH5	CAL0003363	Putative alcohol dehydrogenase; regulated by white-opaque switching; fluconazole-induced; antigenic in murine infection; regulated by Nrg1p, Tup1p; Hap43p-repressed, macrophage-downregulated protein; biofilm- and planktonic growth-induced	4.6845	4.68454	1.451	5.024	8.12111	1.499	2.304		4.343		11.811	9.357	11.669	4.324	2.753	2.672	5.473	9.086	1.7576	2.3964	11.8101	9.697	5.859	6.422	2.24	1.11	1.754	5.374	7.506	1.3	1.26807	5.502	0.199	0.23	6.611	0.107		3.373	18.116	10.293	1.246	2.482	1.834	1.298	11.644	11.732
orf19.6844	ICL1	CAL0005762	Isocitrate lyase; enzyme of glyoxylate cycle; required for virulence in murine infection; no mammalian homolog; induced upon phagocytosis by macrophage; farnesol regulated; Pex5p-dependent peroxisomal localization; stationary phase enriched	4.5922	4.59222	11.939	0.24	0.715649	11.051	29.323	6.75	0.086	5.5	0.293	0.148	7.367	1.356	0.42	0.458	1.172	33.179	1.10116	0.470843	4.51814	7.97	4.127	23.673	33.623	5.794	3.81	0.98	0.55	4.9	0.958497	0.4	4.167	11.667	0.231	6.75	1.583	1.228	2.922	1.275	0.796	0.378	1.051	21.112
orf19.5634	FRP1	CAL0000614	Ferric reductase; alkaline-induced by Rim101p; iron-chelation-induced by CCAAT-binding factor; fluconazole-downregulated; ciclopirox-, biofilm-, hypoxia-, Hap43p-induced; colony morphology-related regulation by Ssn6p; 2 CCAAT box motifs	4.4936	4.49361	2.017	15.431	0.351378	0.307	2.275	0.027	12.309	0.163	11.5	15.071	5.958	10.41	33.898	11.094	0.928	136.009	1.41864	0.453798	0.586718	0.553	0.742	0.647	0.307	1.23	1.162	2.423	0.56	1	1.39801	5.487	0.065	0.081	3.726	0.066	0.225	2.53	36.364	44.444	6.154	1.177	0.141	0.174
orf19.2462	PRN3	CAL0001581	Protein similar to pirin; transcriptionally activated by Mnl1p under weak acid stress; Hap43p-repressed gene	4.3467	4.34669	0.898		2.70768	0.657	1.153	0.832		0.504		0.18					1.04	13.285	0.638343	0.388771	0.162499	0.56	1.151	1.596	1.104	1.686	1.311	1.286	6.85	4.8	0.895415					5.56		0.463				1.063	5.038	1.021
orf19.6336	PGA25	CAL0001302	Putative GPI-anchored adhesin-like protein; fluconazole-downregulated; induced in oralpharyngeal candidasis	4.2299	4.22986	0.784	0.79	4.46598	0.957	0.858		0.744		1.422	1.049	0.769	0.952		0.857	1.236	153.086	56.6369	4.24163	2.1443	1.201	0.908	2.456	1.244	0.816	1.735	0.866	1.14	1		0.853	1.266	1.344	1.032	0.953		1.304				0.668	0.663	1.111	0.85	0.067
orf19.388	CAF16	CAL0004927	ABC family protein, predicted not to be a transporter; caspofungin repressed; Hap43p-repressed	4.1129	4.1129	0.925		3.76797	0.774	1.014	0.508		1.369		1.059			5.056		2.048	0.381	2.44473	1.00591	0.85432	1.127	1.329	0.629	0.527	0.793	0.846	1.194	0.51	4.4	1.3708	1.96				0.944	0.909		4.726			1.111	2.419	1.14
orf19.539	LAP3	CAL0000177	Putative aminopeptidase; transcription positively regulated by Sfu1p; transcription repressed by alpha pheromone in SpiderM medium; clade-associated gene expression; virulence-group-correlated expression; Hap43p-induced; biofilm-induced	3.8274	3.82739	1.182	4.2	0.0572051	1.5	0.497	0.177	3.231	0.832	4.2	3	7.3		3.167	3.042	1.693	33.037	0.489111	0.0458158	0.00818361	3.428	1.833	2.657	2.845	1.945	2.623	7.343	0.12	1.3	0.9999	3.818	0.238	0.31	3.5	0.333	1.17	2.433	8.9	2.56	1.166	0.1	0.45	0.415
orf19.1067	GPM2	CAL0001210	Putative phosphoglycerate mutase; decreased expression in hyphae compared to yeast-form cells; macrophage/pseudohyphal-repressed; induced by high levels of peroxide stress, farnesol-induced; biofilm- and planktonic growth-induced gene	3.8217	3.82174	0.359	2.049	4.98053	0.935	0.672	0.676	2.232	2.053	0.992	0.812	2.093	2.309	7.045	2.492	1.869	0.46	3.49445	1.77399	0.9453	1.142	0.772	2.892	0.797	0.79	1.086	2.767	0.548	4.4	1.27372	1.645	0.488	0.448	3.289	1.232	1.935	4.243	5.976	3.623	1.778	1.077	1.348	0.928
orf19.3038	TPS2	CAL0001393	Trehalose-6-phosphate (Tre6P) phosphatase; mutant heat sensitive, has Tre6P accumulation, decreased mouse virulence; possible drug target; two conserved phospohydrolase motifs; no mammalian homolog; Hap43p-repressed gene; biofilm-induced	3.716	3.71601	1.01	1.21	1.32679	0.555	2.259	1.006	1.386	2.444	2.243	2.192	2.265	1.345	1.329	1.24	3.615	0.735	1.91703	1.06225	0.80014	1.01	0.868	1.48	0.676	1.192	1.511	1.608	1.416	2.3	1.15473	1.758	0.827	0.722	3.044	0.456	1.011	2.612	5.043	2.291	2.058	0.935	1.952	1.032
orf19.4477	CSH1	CAL0001962	Aldo-keto reductase family member, similar to aryl alcohol dehydrogenases; role in fibronectin adhesion, cell surface hydrophobicity; regulated by temperature, growth phase, benomyl, macrophage interaction; azole resistance associated	3.527	3.527	0.763	42.5	0.190522	1.658	1.973	0.033	21.25	0.396	7.083	3.4	31	15.5	62.603	10.333	1.45	34.323	1.7625	0.0731466	0.0111532	2.127	3.097	1.214	2.024	1.423	1.366	5.921	6.393	1.2	0.940026	42.5	0.024	0.047	10.625	0.294	0.936	12.4	24.65	15.651	2.586	0.141	0.702	1.845	0.812	5.924
orf19.411		CAL0005571	Protein similar to GTPase regulators; expression greater in low iron; transcriptionally activated by Mnl1p under weak acid stress; Hap43p-, Sfu1p- and Sef1p-regulated; biofilm- and planktonic growth-induced	3.5253	3.52529	0.92		1.17073	1.593	1.406	0.738		1.692							3.035	2.636	2.86426	1.15741	1.13943	1.574	1.102	1.902	1.295	0.976	0.86	2.155	0.17	5.3	1.78126						1.685					0.829	0.393	0.366
orf19.2475	PGA26	CAL0001610	GPI-anchored adhesin-like protein of the cell wall, role in cell wall integrity; required for normal virulence; transcriptionally regulated by iron; expression greater in high iron; induced during cell wall regeneration; Hap43p-repressed	3.3884	3.3884	0.648		2.65791	0.531	1.098	0.344		0.156					1.596		0.66	0.08	2.0823	0.794312	0.740851	0.395	0.599	0.401	0.52	0.57	0.562	0.34	0.107	0.6	1.13817						0.042					0.975	4.952	2.149
orf19.3708	SAP2	CAL0001073	Major secreted aspartyl proteinase, involved in utilization of protein as nitrogen source; assessment of virulence role complicated by URA3 effects; immunoprotective; regulated by growth, albumin, drugs, white cell-type; biofilm-induced	3.3652	3.36523	0.897		3.91526	0	0.825										1.084	29.097	4.12265	1.89732	0.844073	0.791	0.881	2.292	0.508	1.162	1.06			1.1							0.017					0.897	0.284	1.071	1.16	1.26
orf19.5818	SUR2	CAL0002282	Putative ceramide hydroxylase; predicted enzyme of sphingolipid biosynthesis; biofilm- and planktonic growth-induced; regulated by Tsa1p, Tsa1Bp under H2O2 stress conditions	3.3407	3.34071	0.664	1.546	1.87504	0.603	0.517	0.56	2.066	1.297	1.412	1.289	1.554	1.178	3.796	1.812	2.304	6.154	1.03436	1.3674	2.61207	1.174	1.63	0.389	0.748	0.945	0.766	2.075	2.056	4.1	1.76243	1.953	0.647	0.484	2.057	0.776	1.222	1.651	3.829	0.811	0.561	1.012	2.039	1.101
orf19.5635	PGA7	CAL0000616	Hyphal surface antigen precursor; possible GPI-anchor; induced by ciclopirox olamine, ketoconazole, or by Rim101p at pH 8; regulated during biofilm and planktonic growth; cell wall regeneration-induced; Hap43p-, fluconazole, biofilm-induced	3.3372	3.33722	8.209	28.286	0.150917	0.56			22		39.6	49.5	7.444	16.75	97.087	33.5	1.439	18.671	1.17486	0.173448	0.818576	0.087	0	1.036	1.861	1.548	1.379	1.936	0.437	1	1.94856	11	0.035	0.045	6.6	0.02		6.7	147.059	105.263	21.692	1.151	0.109	0.2	1.354	2.104
orf19.999	GCA2	CAL0003852	Predicted extracellular glucoamylase, promotes biofilm matrix formation; transcript induced by ketoconazole; possibly an essential gene, disruptants not obtained by UAU1 method	3.3365	3.33646			3.22765			1.718		2.051					0.488		1.216	39.516	2.49016	2.48565	2.83159							4.823	4.835	1.1	1.09337						0.735		6.535	1.914	2.25	3.482	1.725	0.975	1.324	1.048
orf19.3122	ARR3	CAL0002260	Protein not essential for viability; similar to S. cerevisiae Arr3p, an arsenite transporter of the plasma membrane required for resistance to arsenic compounds; benomyl-induced; Gcn4p-regulated; Hap43p-repressed	3.2867	3.28668	1.723	0.47	2.44662	1.517	2.007	1.387	0.475	1.85	0.55	0.566	0.737	0.614		0.389	0.93	5.344	0.948513	0.610012	1.28679	1.935	3.441	2.033	1.676	1.095	0.958	0.762	0.54	18.2	0.986582	0.653	2.13	2.104	0.631	1.766	1.631	0.493				1.013	2.486	1.802
orf19.1288	FOX2	CAL0003065	3-hydroxyacyl-CoA epimerase, required for fatty acid beta-oxidation; upregulated upon phagocytosis; transcription regulated by Mig1p, by white-opaque switching and by DNA methylation; transcriptional activation by oleate requires Ctf1p	3.1832	3.18324			0.998771			4.376		2.015					0.62		3.245	5.554	2.37902	0.614083											0.974184						0.655		6.922	2.984	2.759	1.371	0.797	0.983
orf19.113	CIP1	CAL0002993	Possible oxidoreductase; transcription induced by cadmium but not by other heavy metals, heat shock, yeast-hyphal switch, oxidative stress (via Cap1p), or macrophage interaction; stationary phase enriched protein	3.1348	3.13475	1.812	8.455	0.10404	3.378	2.055	0.167	3.875	0.078	4.65	3.72				5.333	1.04	28.425	0.465529	0.0492466	0.00189974	3.21	3.074	5.592	5.067	1.912	2.626	6.695	1.085	3.9	1.32031	15.5	0.118	0.258	8.455	0.269		3.429				1.863	0.799	1.242
orf19.1862		CAL0001729	Possible stress protein; increased transcription associated with CDR1 and CDR2 overexpression or fluphenazine treatment; transcription regulated by Sfu1p, Nrg1p, Tup1p; stationary phase enriched protein	3.056	3.05598	1.587	32.897	13.9702	0.8	8.921	0.056	24.673	0.338	21.931	6.806	41.5	20.75	28.479	27.667	7.161	10.951	2.17566	3.09177	0.326253	2.543	2.223	0.843	1.378	5.105	4.896	5.145	1.613	1.5	1.65317	28.198	0.03	0.041	19.738	0.147	0.393	13.833	68.109	31.32	7.755	1.938	1.932	0.686	2.07	9.74
orf19.5911	CMK1	CAL0003264	Putative calcium/calmodulin-dependent protein kinase II; expression regulated upon white-opaque switching; biochemically purified Ca2+/CaM-dependent kinase is soluble, cytosolic, monomeric, and serine-autophosphorylated; Hap43p-repressed	2.9084	2.90844	0.747	2.027	1.10134	1.045	0.964	0.442	1.895	1.436	2.502	2.183	1.963	1.148	2.164	1.788	3.359	0.74	1.50511	0.633855		1.664	1.103	1.457	1.115	1.203	1.166	0.659	0.571	2.6	1.29366	1.733	0.493	0.528	3.33	0.458	1.306	2.54	3.648	3.922	2.037	1.792	1.998	0.861
orf19.7313	SSU1	CAL0004538	Protein similar to S. cerevisiae Ssu1p sulfite transport protein; transposon mutation affects filamentous growth; regulated by Gcn2p and Gcn4p; induced by nitric oxide; Hap43p-repressed; biofilm-induced	2.9008	2.90077	1.128	1.086	1.30353	1.185	0.876	1.714	0.669	2.139	1.345	0.583	1.417	1.553		1.367	0.627	3.793	1.51486	0.457311	0.741264	0.969	0.819	1.744	1.046	0.656	1.084	0.81	0.77	5.8	0.851209	1.014	0.921	1.494	1.073	1.716		1.248				1.005	2.831	2.857
orf19.5612	BMT4	CAL0000558	Putative beta-mannosyltransferase, required for elongation of beta-mannose chains on the acid-labile fraction of cell wall phosphopeptidomannan; 9-gene family member; regulated by Tsa1p, Tsa1Bp; biofilm-induced gene	2.8826	2.88259		4.602	5.22336			0.129	3.484	0.38	3.752	3.695	4.894	4.259		4.107	1.214	0.971	2.00372	10.5483	3.4597							0.595	0.488	0.7	1.38274	5.672	0.217	0.287	7.174	0.271	0.334	5.476				0.473	0.696	0.684
orf19.1868	RNR22	CAL0001735	Putative ribonucleoside diphosphate reductase; shows colony morphology-related gene regulation by Ssn6p; RNA abundance regulated by tyrosol and cell density; Hap43p-repressed gene; biofilm- and planktonic growth-induced	2.825	2.82496	0.233		10.2265	0.396	0.516	0.102				1.487			16.985		11.227	2.277	3.82804	3.37874	16.3938	1.095	0	0.179	0.337	0.187	0.26	2.488	2.223	4.7	1.44739					0.673	2.12		27.337	3.42	0.992	2.076	3.703	2.545	1.758	20.708
orf19.5958	CDR2	CAL0003382	Multidrug transporter, ATP-binding cassette (ABC) superfamily; transports phospholipids, in-to-out direction; overexpressed in azole-resistant isolates; repressed in young biofilms	2.7408	2.74084	1.634	0.398	2.71757	0	1.117	1.804	0.494	1.375	0.891	1.079	0.376			0.444	0.802	2.951	2.95914	0.889776	0.884762	1.311	1.257	0.618	1.067	2.554	1.947	0.505	0.578	1.7	0.838504	0.383	2.512	2.024	1.025	0.927	1.253	0.751				0.835	1.171	1.094	0.906	0.415
orf19.6640	TPS1	CAL0004028	Trehalose-6-phosphate synthase; role in hyphal growth and virulence in mouse systemic infection; upregulated in presence of human neutrophils; macrophage/pseudohyphal-repressed after 16h; stationary phase enriched protein; Hap43p-repressed	2.7123	2.71226	0.72	3.732	0.955752	1.752	1.003	0.254	3.903	0.907	2.646	2.357	4.909	2.455	3.05	2.25	2.951	0.925	1.19182	0.560309		3.377	1.658	0.645	1.045	0.895	0.748	1.836	1.28	1.9	1.4806	4.745	0.268	0.256	4.586	0.424	0.957	4.603	4.429	2.292	1.845	1.283	0.801	1.175
orf19.4255	ECM331	CAL0000259	GPI-anchored protein; mainly at plasma membrane, also at cell wall; Hap43p-, caspofungin-induced; Plc1p-regulated; repressed by Rim101p, Hog1p; colony morphology-related regulated by Ssn6p; induced by ketoconazole and hypoxia	2.675	2.67504	0.684		0.255322	2.606	0.514	0.161		0.437					12.407		1.224	1.519	1.74872	0.166469	1.23222	0.743	1.366	0.805	2.07	0.808	1.017	3.734	5.175	0.8	0.737083						0.274	0.338	2.469	2.729	3.444	1.162	0.444	0.359	0.212	2.286
orf19.7114	CSA1	CAL0002846	Surface antigen on elongating hyphae and buds; no obvious hyphal defects in mutant; strain variation in repeat domain number; upregulated in filaments; alkaline upregulated by Rim101p; ciclopirox induced; Efg1p-, Cph1p, Hap43p-regulated	2.6157	2.61573	1.08	1.049	0.0741376	0.275	1.379	2.004	1.152	1.44	2.93	2.403	1.354	1.351	1.058	1.029	1.008	1.472	1.08848	0.145173	0.965169	0.307	0.316	0.8	0.544	0.832	0.705	0.821	0.704	1.1	1.09878	1.162	0.953	0.868	2.434	0.416	1.041	2.312	2.18	1.846	1.088	0.998	0.008	0.019	2.606	3.386
orf19.2179	SIT1	CAL0005420	Transporter of ferrichrome siderophores, not ferrioxamine B; required for human epithelial cell invasion in vitro, not for systemic infection in mice; transcription regulated by iron, Sfu1p, SRfg1p, Tup1p, Hap43p; biofilm induced	2.5809	2.5809	2.135		0.0593964	0.276	1.485	0.2	3.204	0.801		6.654	2.511			2.744	0.911	8.727	1.58296	0.117993	0.230849	0.175	0.866	0.186	0.268	1.043	0.869	0.66	1.386	0.8	0.974754	3.145		0.312	3.327	0.15	0.141	4.069				1.253	0.124	0.297
orf19.5962	HGT4	CAL0003398	Glucose and galactose sensor; fermentation, filamentation, virulence roles; in 20-member C. albicans glucose transporter family, extended C terminus; high-glucose repressed; induced in macrophage, repressed in biofilm	2.5758	2.5758	1.455	0.908	0.703026	0.948	1.336	1.622		1.618	0.704				0.745		1.028	10.195	1.54436	0.452126		1.083	1.142	0.954	1.182	1.574	1.734	1.158	1.09	0.6	0.828775	0.711	1.101		0.483		0.999	0.55	0.701	0.745	0.804	1.066	1.348	0.686
orf19.7021	GPH1	CAL0001970	Putative glycogen phosphorylase with a role in glycogen metabolism; regulated by Ssk1p, Mig1p, Tup1p, Hap43p; fluconazole-induced; localizes to cell surface of hyphae, not yeast cells; stationary phase enriched protein	2.5714	2.57139	0.948	4.652	1.11213	0.63	1.335		6.026		5.8	5.498	11.619	4.964		3.957	2.417	2.278	0.880904	0.969258	0.495594	2.453	3.499	0.61	0.614	0.899	0.978	2.802	2.315	0.6	1.61421	9.834	0.215	0.166	5.693	0.182		6.988	0.811	1.12	0.43	0.977	0.186	0.518
orf19.7094	HGT12	CAL0002195	Glucose, fructose, mannose transporter; major facilitator superfamily; role in macrophage-induced hyphal growth; detected at germ tube plasma membrane by mass spectrometry; Snf3p-induced; 12 probable transmembrane segments	2.5532	2.55318	0.736	0.007	0.0991082	43.883	0.898	179.889	0.005	20.222	0.025	0.047	0.396	0.143	0.059	0.081	1.165		0.476773	0.11096	0.53919	10.819	3.228	3.696	14.939	0.899	0.899	0.892	0.95	1.2	0.923276	0.005	145.006	193.424	0.008	21.314	1.111	0.086	0.409	0.374	3	23.289	0.351	0.966
orf19.5542	SAP6	CAL0006162	Secreted aspartyl protease; expressed during hyphal growth, oral carriage, infection; sap4 sap5 sap6 triple mutant is defective in protein utilization as N source; assessment of virulence role complicated by URA3 effects; N-glycosylated	2.4668	2.46676	0.697		0.053903	1.087	0.589	0.743		1.042							0.897	8.462	2.27253	0.0867259	1.35198	0.864	0.544	0.812	0.963	0.425	0.445	3.352	1.18	1							0.678					0.409	0.763	1.057	3.172	1.878
orf19.5714	SAP1	CAL0001375	Secreted aspartyl proteinase; acts in utilization of protein as nitrogen source; assessment of virulence role complicated by URA3 effects; regulated by growth phase, alpha-pheromone; produced by opaque cells	2.4553	2.4553	0.841		2.27419	2.322	0.946	0.526		0.982							1.249	3.405	5.19918	0.740634	0.845447	0.502	1.115	1.323	1.798	1.181	1.18			1							0.955					0.863	1.202	0.977	0.851	0.766
orf19.6081	PHR2	CAL0005209	Glycosidase; role in cell wall structure; may act on beta-1,3-glucan prior to beta-1,6-glucan linkage; role in vaginal not systemic virulence (low pH not neutral); low pH, high iron, fluconazole, Hap43p-induced; Rim101p-downregulated at pH8	2.4525	2.45254	0.248	1.382	7.716	2.846	0.305	0.781	1.809	1.075	5.378	3.827	1.167	0.948	3.248	1.096	1.198	0.573	3.40627	6.87302	12.8383	1.19	0.889	2.824	3.521	0.45	0.535	0.845	1.235	1.1	1.01585	1.442	0.724	0.553	5.103	0.261	0.758	2.395	12.314	5.44	1.191	0.93	0.326	0.803	0.209	1.016
orf19.4099	ECM17	CAL0004978	Enzyme of sulfur amino acid biosynthesis; putative role in regulation of cell wall biogenesis; upregulated in biofilm; possibly adherence-induced; regulated by Tsa1p/Tsa1Bp in H2O2 stress; Gcn4p-regulated; Tbf1p-activated; Hap43p-repressed	2.4349	2.43492	1.007		6.26999	0.817	0.816		0.707		0.635	0.476	2.772			1.395	1.217	3.577	1.62743	2.07192	1.59088	1.317	1.477	0.528	0.694	0.701	0.743	1.419	5.43	0.3	2.05973	2.032		1.414	2.358	2.099		2.959				1.005	5.228	1.97
orf19.4773	AOX2	CAL0004548	Alternative oxidase; induced by antimycin A, some oxidants; growth and C source-regulated; 1 of 2 isoforms; role in cyanide-resistant respiratory pathway absent from S. cerevisiae; Hap43-repressed; repressed during chlamydospore formation	2.4327	2.43272			4.66239			7.088		11.258					0.105		5.033	2.881	18.0017	6.34702	0.185588									1.2	0.853315						19.385		0.364	0.212	0.043	0.375	5.599	9.009	0.884	2.632
orf19.5636	RBT5	CAL0000618	GPI-anchored cell wall protein involved in hemoglobin utilization; regulated by Rfg1p, Rim101p, Tbf1p, iron; repressed by Sfu1p, Hog1p, Tup1p; induced by serum, alkaline pH, ketoconazole, ciclopirox olamine, geldamycin, Hap43p, biofilm	2.4323	2.43229	3.334	43.772	0.144556	0.509	6.187		38.476		34.323	38.476	16.141	43.983		29.652	1.312	105.349	1.05774	0.167625	0.76295	0.175	0.128	0.357	0.793	0.492	1.028	3.416	2.135	1.6	3.10078	27.966	0.023	0.026	7.049	0.026		11.914				0.806	0.016		1.211	2.22
orf19.3670	GAL1	CAL0000446	Galactokinase; transcription regulated by galactose, Mig1p, Tup1p, Hap43p; virulenct in mice; farnesol- and hypoxia-downregulated in biofilm; fluconazole- and ketoconazole-induced; stationary phase enriched protein; GlcNAc-induced protein	2.378	2.37802	2.489	0.527	0.543392	2.403	2.32	1.871	0.568	1.882	0.315	0.567	0.848	1.042	0.573	1.217	3.046	3.77	1.25651	0.271236	0.953409	1.532	1.952	1.721	3.051	3.077	3.017	0.803	0.524	1.4	0.928591	0.279	1.897	1.76	0.192	1.765	1.369	0.465	0.372	0.799	1.395	0.926	1.91	0.528	0.843	4.548
orf19.4941	TYE7	CAL0006300	bHLH transcription factor involved in control of glycolysis; required for biofilm formation; hyphally regulated by Cph1p, Cyr1p; flucytosine, Hog1p induced; amphotericin B, caspofungin repressed; induced in biofilm and planktonic growth	2.3273	2.32732	0.582	0.814	6.24157	0.921	0.128	2.746	0.675	1.61	0.376	0.613	0.89	0.787	0.297		7.315	0.524	2.98026	2.15623	5.18423	0.73	1.668	0	0.716	0.341	0.295	1.015	0.815	1.2	0.703878	0.548	1.228	1.482	0.594	1.632	1.392		0.149	0.262	0.436	1.289	0.457	0.841	2.405	16.414
orf19.409		CAL0005548	Plasma membrane-localized protein; similar to S. cerevisiae Aim38p; Hap43p-repressed gene; late-stage biofilm-induced gene; induced in oralpharyngeal candidasis	2.3044	2.30438	1.46	0.977	2.43986	1.093	1.624	2.896	0.63	5.386	0.407	0.385	0.627	0.664	0.272	0.94	2.416	0.467	2.38402	1.59629	2.65559	0.563	2.189	2.015	1.367	0.981	1.135	1.531	0.375	2.1		0.664	1.024	1.588	0.409	2.6	7.437	0.479	0.278	0.219	0.236	0.758	2.143	1.14	1.241	0.763
orf19.3618	YWP1	CAL0000321	Secreted yeast cell wall protein; possible role in dispersal in host; mutation causes increased adhesion and biofilm formation; stable propeptide; regulated by growth phase, phosphate, Ssk1p, Ssn6p, Efg1p, Efh1p, Hap43p; mRNA binds to She3p	2.2995	2.29946	0.467	3.714	99.397	0.372	0.358		3.152		39	12.48	3.706	5.727	0.534	3.5	1.002	0.047	26.1606	17.9558	31.6061	0.394	0.551	0.363	0.341	0.337	0.233	0.059	0.627	0.9	0.914829	4.952	0.269	0.317	62.4	0.08		42	140.845	18.797	6.598	9.527	0.383	0.676	0.801	14.123
orf19.220	PIR1	CAL0003915	1,3-beta-glucan-linked structural cell wall protein; N-mannosylated, O-glycosylated by Pmt1p; tandem repeats; cell wall defect in heterozygous mutant; hyphal repressed; Hog1p, fluconazole, hypoxia induced; iron, Efg1p, Plc1p, temp regulated	2.2931	2.29314		1.997	7.92909				2.143		3.828	3.44	4.483	1.338	0.781	1.531	0.668	0.317	4.12697	3.32538	5.87903							0.346	0.631	1.3	1.41024	5.079	0.501	0.467	6.582	0.291		3.584	19.515	7.708	2.168	2.72	0.986	0.391	1.656	4.116
orf19.6178	FBP1	CAL0006101	Fructose-1,6-bisphosphatase, key gluconeogenesis enzyme involved in carbohydrate metabolism; regulated by Efg1p, Ssn6p; induced by phagocytosis, biofilm; effects switch from glycolysis to gluconeogenesis in macrophage; overlaps orf19.6179	2.2859	2.28588	1.332	1.009	0.544238	4.851	1.726	3.779	0.983	2.047	1.871	2.275	1.296	1.179	0.41	1.011	1.996	1.232	1.17941	0.479667	0.676398	1.932	1.38	7.392	9.578	1.049	1.143	1.013	1.01	1.4	0.576967	1.027	0.991	1.017	1.432	0.44	1.414	1.108	2.796	2.353	2.032	1.459	1.562	0.935	0.748	0.731
orf19.2706	CRH11	CAL0004169	GPI-anchored cell wall transglycosylase, putative ortholog of S. cerevisiae Crh1p; predicted glycosyl hydrolase domain; similar to Csf4p and to antigenic A. fumigatus Aspf9; predicted Kex2p substrate; caspofungin-induced	2.2081	2.20811	0.853	0.506	0.579111	0.995	1.376		0.46		0.556	0.783	1.948	0.724		0.621	0.392	0.601	1.51649	0.32973	1.42812	0.682	0.521	1.406	1.759	0.683	0.78	1.091	0.978	0.9	1.70721	1.185	1.975	2.175	0.597	1.277		0.334				2.445	1.11	0.908	0.325	4.807
orf19.1719	SGA1	CAL0000788	Putative glucoamylase; induced in oralpharyngeal candidasis	2.1739	2.17385	1.547		1.22752	0.916	3.235	0.982		0.661							1.077	4.685	1.79202	0.502351	0.345807	0.974	0.83	1.666	1.434	1.227	1.166	0.829	1.12	1.1	0.967961						1.023	0.71				2.16	0.588	0.935	1.107	2.084
orf19.5626		CAL0000590	Protein of unknown function; biofilm-induced gene; Plc1-regulated; induced by Mnl1 under weak acid stress	2.1729	2.17286		0.283	4.0384			4.425	0.227	4.103	0.249	0.28	1.116	0.667	0.43	0.571	5.935	1.415	3.53097	2.74207	1.24784							0.398	0.325	2.9	0.742997	0.181	3.528	4.41	0.194	3.577	3.16	0.762	0.977	0.879	0.505	1.673	1.087	0.644	7.967	1.277
orf19.6321	PGA48	CAL0001286	Putative GPI-anchored; adhesin-like protein; similar to S. cerevisiae Spi1p, which is induced at stationary phase; transcriptionally regulated by iron; expression greater in high iron; late-stage biofilm-induced	2.1294	2.12945			2.75995			1.374							0.606		0.826	0.373	1.33025	2.34814	5.75603									1	2.1815						1.008		1.847	1.444	1.351	0.938	1.781	0.613	4.044	0.834
orf19.5585	SAP5	CAL0006261	Secreted aspartyl proteinase; sap4 sap5 sap6 triple mutant is defective in utilization of protein as N source; assessment of virulence role complicated by URA3 effects; expressed during infection; mRNA is localized to hyphal tip via She3p	2.1192	2.11921	2.059	1.056	0.00973895	2.456	2.615	0.614	1.118	0.702	0.192	0.704	1.408	2.111	3.454	1.207	1.02	202.86	0.854615	0.0184099	0.0264199	1.373	1.25	2.501	3.915	1.763	2.384	3.606	4.11	1.1			0.947	0.895	0.044	1.421	0.809	0.014	0.07	0.171		0.084	1.311	2.193	1.509	10.298
orf19.1097	ALS2	CAL0001283	ALS family protein; role in adhesion, biofilm formation, germ tube induction; expressed at infection of human buccal epithelial cells; putative GPI-anchor; induced by ketoconazole, low iron and at cell wall regeneration; regulated by Sfu1p	2.1119	2.1119			3.90819										3.753		2.35	0.274	6.64927	1.34885	1.07787							1.281	3.799	1										0.889	5.405	0.904	0.713	0.536	0.626	0.922
orf19.24	RTA2	CAL0000522	Putative flippase required for sphingolipid long chain base release; mediates calcineurin-dependent resistance to azoles; stress-associated protein; Ca2+, calcineurin-regulated; ketoconazole, caspofungin induced; Plc1p-regulated	2.106	2.10603	1.259		0.984929	1.321	0.95	2.906		2.697							0.833	5.122	1.3392	0.23549	1.39776	1.771	2.958	2.861	1.893	1.705	1.648	0.609	0.437	0.7	1.07158						1.689	1.4				1.467	0.624	0.856
orf19.6578		CAL0003288	Predicted membrane transporter, member of the vesicular neurotransmitter (VNT) family, major facilitator superfamily (MFS); downregulated in core caspofungin response; induced in oralpharyngeal candidasis	2.0588	2.05885	1.295	0.476	1.25804	1.137	2.156	2.137	0.538	3.431	0.815	0.742	1.062	1.194	0.385	0.778	0.662	10.468	1.18169	0.593657	0.423093	1.059	1.006	1.855	1.067	1.241	1.111	0.64	0.74	1	0.911577	0.355	2.1	1.859	0.363	1.349	1.003	0.688	0.79	0.907	1.783	1.463	0.792	1.065	1.811	2.117
orf19.4318	MIG1	CAL0000926	Transcriptional repressor; regulates genes for carbon source utilization; Tup1p-dependent, -independent functions; upregulated in biofilm and planktonic cultures; hyphal downregulated; Hap43p and caspofungin repressed	2.0427	2.04274	0.986	0.966	2.21629	0.751	1.044	1.482	0.862	0.949	0.439	0.508	1.145	1.012	1.581	0.628	1.824	2.916	2.12722	1.51122		0.98	1.23	0.962	0.541	1.734	1.835	0.517	0.37	1.4	1.06451	0.737	1.036	1.161	0.498	1.969	1.299	1.449	1.581		0.495	0.955	2.111	0.634
orf19.7400	ALS7	CAL0005421	ALS family protein; hypermutable contingency gene; growth-regulated, downregulated in biofilm; two variable repeat regions; expression in S. cerevisiae does not confer adhesiveness; ALS family includes adhesins, cell-surface glycoproteins	1.9833	1.98327	0.838		1.48214	2.343	1.396	0.687		0.819							1.242	0.682	1.22783	0.99651	1.05676	0.891	0.606	3.901	0	0.883	1.014	0.933	0.898	1	0.998602						0.515					1.406	1.289	0.859	1.15	0.571
orf19.1534		CAL0005471	Protein similar to S. cerevisiae Zrt3p, which is a transporter of zinc ions; predicted Kex2p substrate; late-stage biofilm-induced gene; induced in oralpharyngeal candidasis	1.9256	1.92563			0.329829			0.881		1.179							1.074	36.203	1.59064	0.116658	0.00949457									1.2	0.768462						1.69					0.196	1.248	0.863	1.926	3.057
orf19.6928	SAP9	CAL0000212	Secreted aspartyl protease; roles in adhesion, cell surface integrity; induced by antifungal drugs, stationary phase, or in white-phase cells; farnesol-downregulated in biofilm; autocatalytic processing; GPI-anchor; N-glycosylated	1.924	1.92395	1.233	0.858	2.54743	0.957	1.673	0.951	0.796		1.963	1.496	2.213	1.942	1.911	1.241	0.762	6.004	2.60387	0.947717	3.18688	0.937	1.254	0.765	0.636	1.012	1.087	0.49	0.938	3.2	0.814996	0.869	1.165	1.256	1.104	0.668	0.621	2.094	7.263	5.897	3.385	0.789	0.933	0.728	1.143	1.8
orf19.1424		CAL0004521	Predicted membrane transporter, member of the oxalate:formate antiporter (OFA) family, major facilitator superfamily (MFS)	1.9212	1.92119	1.312	0.742	0.663024	1.075	1.046	1.084		1.331		1.408	1.552	1.465		1.195	1.005	1.754	1.7597	0.406164	0.538107	2.613	1.752	2.604	3.672	1.079	1.651	1.062	0.85	1.1	0.991965		1.348			0.71	1.267	1.444				0.843	1.139	0.97	0.591	0.705
orf19.1149	MRF1	CAL0002010	Putative mitochondrial respiratory protein; induced by farnesol, benomyl treatment, nitric oxide, core stress response; oxidative stress-induced via Cap1p; stationary-phase enriched protein	1.9103	1.91035	0.731		0.503248	2.002	1.083	0.042		0.369					19.581		1.674	3.833	0.627293	0.378153	0.133578	0.604	1.175	0.83	1.148		0.844	4.661	2.958	10.3	1.16986						0.532		6.344	4.105	1.85	0.754	1.559	1.238
orf19.778	PIL1	CAL0001950	Eisosome component with a predicted role in endocytosis; echinocandin-binding protein; localizes to cell surface of hyphae, but not yeast-form cells; biofilm induced; fungal-specific (no human/murine homolog); Hap43p-induced	1.901	1.90097	0.639	3.391	1.36891	0.783	1.104		2.392		4.627	4.039	3.928	2.674	0.784	1.646	1.241	0.455	1.44344	1.28699	0.476686	1.095	1.183	0.543	0.719	1.321	1.353	0.703	1.314			4.1	0.295	0.418	4.745	0.248		3.041	3.871	2.672	1.392	1.044	0.261	0.647	1.915	2.33
orf19.4174		CAL0005817	Ortholog(s) have nicotinamide riboside transporter activity, role in nicotinamide riboside transport, transmembrane transport and fungal-type vacuole membrane localization	1.8662	1.86617	0.83	0.619	0.839378	1.308	0.907	1.362	0.55	2.306	1.407	1.221	1.051	0.585	0.409	0.594	1.011	1.166	1.66823	0.884598	0.757039	0.794	1.002	1.979	1.478	1.189	1.157	0.675	0.739	1.2	0.783883	0.726	1.614	1.819	1.025	0.819	0.815	0.929	2.571		0.837	1.037	2.353	0.972	0.732	0.723
orf19.3111	PRA1	CAL0002231	Cell surface protein that sequesters zinc from host tissue; enriched at hyphal tips; released extracellularly; binds to host complement regulators; mediates leukocyte adhesion and migration; immunogenic in mouse; produced at ambient pH	1.859	1.85899	0.641	0.902	0.01869	1.728	0.85	0.79	0.685	0.787	1.194	2.056	1.088	1.254	0.834	0.881	1.109	1034.17	1.12395	0.00861226	0.000647483	0.9	0.544	0.848	0.905	0.625	0.612	0.762	0.917	1	1.21714	0.578	1.108	1.459	1.156	0.486		1.37	1	0.716	0.716	0.019	0.672	1.638	89.656	102.712
orf19.23	RTA3	CAL0000521	Similar to S. cerevisiae Rta1p (role in 7-aminocholesterol resistance) and Rsb1p (flippase); putative membrane protein; putative drug-responsive regulatory site; induced by fluphenazine, estradiol, ketoconazole, caspofungin	1.8318	1.8318	1.106		14.0106	1.616	1.055	0.245		0.823							0.682	0.619	6.65945	9.43115	4.14555	0.687	0.965	0.487	1.279	1.002	1.101	1.024	1.008	0.8	1.04286						0.258					0.504	0.612	0.55
orf19.7219	FTR1	CAL0003776	High-affinity iron permease; required for mouse virulence, low-iron growth; iron, amphotericin B, caspofungin, ciclopirox, Hog1p, Sef1p, Sfu1p, and Hap43p regulated; complements S. cerevisiae ftr1 iron transport; Hap43p-repressed	1.8199	1.81986	0.522	0.783	0.0290241	0.545	0.285	2.57	0.351	1.402	1.331	1.076	0.455	0.761	0.635	0.382	0.895	1.669	0.846674	0.0539316	0.139086	0.591	1.008	0.511	0.73	0.372	0.372	1.164	0.56	1.2	0.972195	0.603	1.278	2.85	0.896	0.929	1.967	1.636	4.542	2.273	1.014	1.003	0.21	0.374
orf19.1822	UME6	CAL0001625	Zinc cluster DNA-binding transcription factor required for wild-type hyphal extension, virulence, adherence to plastic; filament induced; regulated by Nrg1p, Tup1p, Rfg1p, alkaline conditions; expression promotes highly filamentous biofilms	1.7838	1.78376		0.855	0.0884561				1.075	2.893	0.635	0.654	0.382	0.613		0.85	1.183	6.897	0.746731	0.088978	0.154002							3.108	1.214	1	1.00766	0.766	1.17	0.93	0.601	1.53	1.607	0.111				1.14	1.183	1.236	4.789	0.679
orf19.5437	RHR2	CAL0005236	Glycerol 3-phosphatase; roles in osmotic tolerance, glycerol accumulation in response to salt; required for biofilm formation; highly biofilm-induced; regulated by macrophage, stress, yeast-hyphal switch, pheromone, GCN4, HOG1, NRG1, TUP1	1.7775	1.77751	1.154	1.708	21.514	0.701	0.7	0.426	2.566		1.833	2.725	0.778	0.718	2.107	0.664	4.474	0.991	6.00573	14.8079	9.50548	1.075	0.797	0.156	0.296	1.376	0.694	3.555	3.724	2.6	0.931272	1.615	0.585	0.39	2.339	0.367	2.135	0.738	1.8	1.085	1.041	0.72	1.395	1.492	0.441	1.59
orf19.1623	CAP1	CAL0006368	AP-1 bZIP transcription; apoptotic, oxidative stress response/resistance, multidrug resistance; oxidative stress regulates nuclear localization; complements S. cerevisiae yap1 mutant; oralpharyngeal candidasis-, human neutrophil-induced	1.7446	1.74458		1.773	0.912051			0.976	1.451	0.997	0.812	0.933	1.424	0.979	2.86	1.315	1.3	3.448	1.50277	0.634105	0.590416							1.214	1.034	5.7	0.960338	1.965	0.564	0.689	1.194	1.072	0.81	0.937	1.489	1.974	1.281	1.205	1.696	0.734	1.058	0.587
orf19.3419	MAE1	CAL0004908	Malic enzyme, mitochondrial; transcription regulated by Mig1p and Tup1p; shows colony morphology-related gene regulation by Ssn6p; Hap43p-repressed gene	1.7256	1.72557	0.408	0.202	0.449106	1.084	0.234	5.373	0.282	2.728	0.333	0.635	0.106	0.11	0.138	0.125	4.803	0.148	1.99443	0.404799	0.500595	0.915	1.041	0.397	0.52	0.17	0.175	1.066	0.278	3.5	0.760803	0.225	4.957	3.545	0.31	1.574	2.317	0.183	0.142	0.371	1.139	1.071	2.058	0.709	0.986	1.383
orf19.1193	GNP1	CAL0002160	Protein similar to asparagine and glutamine permease; fluconazole, caspofungin induced; transcription is regulated by Nrg1, Mig1, Tup1, Gcn2, Gcn4, and alkaline regulated by Rim101; biofilm-induced; repressed during chlamydospore formation	1.7251	1.72506	3.932	0.773	1.93988	1.294	3.703		1.127		1.371	1.361	1.262	1.514	2.396	0.745	2.841	1.642	1.38313	1.43009	2.63982	2.115	2.406	2.853	1.613	1.872	1.39	0.412	0.659	2	0.777968	0.702	1.294	0.888	0.945	0.735	0.769	2.505	4.668	4.811	2.009	0.481	1.715	1.263	1.046	5.607
orf19.4706		CAL0004349	Planktonic growth-induced gene; greater mRNA upregulated in a cyr1 or ras1 homozygous mutant than in wild type; fluconazole-induced; transcription induced by alpha pheromone in SpiderM medium and in oralpharyngeal candidasis	1.716	1.716	0.94		0.296529	2.647	0.532	0.872		1.159					0.731		0.631	6.117	2.33005	0.121333	0.309259	1.561	3.337	3.045	1.535	1.569	1.273	1.213	1.25	0.9	0.919794						0.591		0.713			1.21	1.187	0.967	0.388	0.347
orf19.3794	ZAP1	CAL0001310	Zinc-finger transcription factor involved in zinc homeostasis and in regulation of biofilm matrix; mutation affects filamentous growth; can suppress S. cerevisiae rok1 mutant inviability	1.703	1.70302	0.951		0.230079	1.105	1.12	0.458		0.41							0.844	15.585	1.86272	0.18651	0.0664986	1.757	2.462	2.733	1.812	0.944	0.816	1.273	0.97	1							1.874	0.399				0.034	0.665	0.881	1.538	0.664
orf19.6173	STD1	CAL0006094	Putative transcription factor involved in control of glucose-regulated gene expression; repressed by Rgt1p	1.6759	1.67585	0.961	0.745	0.909022	1.579	1.088		0.658		0.506	0.622					1.15	2.246	0.88096	0.819194		1.545	1.864	1.16	1.339	1.991	1.956	1.09	1.11	0.9	0.760109	0.523	1.342	1.519	0.497	1.608		0.897				1.067	1.546	1.103
orf19.4647	HAP3	CAL0003705	Similar to CCAAT-binding transcription factor that regulates respiration; Cap2-dependent upregulation in low iron; transcription is opaque specific, alkaline upregulated, ciclopirox olamine induced; regulated by Sef1p, Sfu1p, and Hap43p	1.6618	1.66183	0.659		0.0889377	0.749	0.804										1.085	2.24	1.36249	0.107301	0.244845	1.484	1.31	1.447	0.83	0.868	0.819	0.863	0.773	1	0.637389											1.373	0.143	0.078
orf19.2060	SOD5	CAL0004456	Copper- and zinc-containing superoxide dismutase; protective against oxidative stress; induced by neutrophils, hyphal growth, caspofungin, osmotic, oxidative stress; gene family includes SOD1,4,5,6; induced in oralpharyngeal candidiasis	1.6511	1.6511	1.552	0.214	0.00327738	0.424	1.695	27.5	0.128	12.5	0.139	0.252	0.986	0.355	0.037	0.148	0.707	9.136	1.50895	0.00191067	0.00779982	0.967	0.741	2.076	0.555	1.229	2.41	24.084	0.496	1.1	1.56691	0.323	4.672	7.828	0.043	3.974	2.5	0.035	0.003	0.003	0.283	0.584	0.627	2.674	42.236	16.051
orf19.3112	ZRT1	CAL0002233	Putative zinc transporter, acts with Pra1p in sequestration of zinc from host tissues during infection; hyphal- and macrophage-induced; alkaline induced upon adherence to polystyrene; induced in oralpharyngeal candidasis	1.6334	1.63342	0.691	0.824	0.0277196	0.416	1.081		0.848		1.244	0.848	1.753	1.038		0.894	0.581	1789.82	0.957228	0.0164504	0.0019605	0.662	0.633	0.981	0.614	0.625	0.995	1.011	0.847	1	0.983574	1.244	1.214	1.179	1.12	1.179		0.938				0.043	1.275	1.597	38.247	31.508
orf19.4997	KIS2	CAL0000037	Scaffold protein of Snf1p complex; similar to S. cerevisiae Gal83p and Sip2p; interacts with Snf4p; interaction with Snf1p complex is regulated by carbon source, decreased on ethanol; N-terminal myristoylation; Hog1p-downregulated	1.6243	1.62433	1.005	1.1	1.01129	1.084	0.916	1.304	1.296	1.391	0.882	0.894	1.186	1.273		1.714	1.204	1.51	1.31318	0.925565		1.043	0.865	3.919	2.153	0.966	0.989	0.871	0.826	1.1	0.908926	1.213	0.909	0.771	0.927	1.119	0.999	1.795				1.316	1.159	1.043
orf19.5742	ALS9	CAL0001441	ALS family cell-surface glycoprotein; expressed during infection of human epithelial cells; confers laminin adhesion to S. cerevisiae; highly variable; some with adhesin function; putative GPI-anchor; Hap43p-repressed	1.6208	1.62078			1.61647			0.659		1.992					2.726		0.948	3.651	3.08289	1.0074	1.05244									1							0.873				0.894	1.208	2.536	0.834	0.941	1.198
orf19.5779	RNR1	CAL0001524	Ribonucleotide reductase large subunit; expression greater in low iron; transposon mutation affects filamentous growth; farnesol upregulated in biofilm; regulated by cell cycle, tyrosol, cell density; regulated by Sef1p, Sfu1p, and Hap43p	1.5913	1.59129	0.57	3.118	0.670559	0.917	0.789	0.307	2.819	0.374	3.774	2.764	1.874	1.976	2.126	1.616	0.965	0.507	0.861675	0.830468	3.08585	0.772	0.612	0.373	1.001	0.516	0.867	1.786	2.645	1.1	0.953834	2.666	0.321	0.355	2.973	0.362	0.393	2.187	2.279	1.516	2.564	0.646	0.078	0.182
orf19.6182	ZCF34	CAL0006117	Transcription factor with zinc cluster DNA-binding motif; null mutant displays fluconazole sensitivity; Hap43p-repressed gene; mutants display decreased colonization of mouse kidneys; required for yeast cell adherence to silicone substrate	1.579	1.57899	0.772		1.51785	0.556	0.717	0.538		0.725						0.819	1.078	1.126	1.89596	1.13345	1.37949	1.015	0.816	3.521	0.621	0.551	0.548	0.73	0.745	1.1							0.672	1.283				0.88	1.66	1.102
orf19.125	EBP1	CAL0003035	NADPH oxidoreductase; interacts with phenolic substrates such as 17beta-estradiol; possible role in estrogen response; induced by oxidative, weak acid stress, nitric oxide, benomyl, GlcNAc; activated by Cap1p, Mnl1p; Sko1p; Hap43p-repressed	1.5521	1.55205		5.549	7.53259			0.157	3.855	0.669	1.322	1.295	3.066	3.282		2.214	1.271	0.774	1.13236	3.35656	8.63181							2.133	1.788	10.6	1.99243	5.611	0.18	0.259	2.538	0.772	1.589	1.951			0.9	0.948	2.868	2.795
orf19.5265	KIP4	CAL0003594	Transposon mutation affects filamentous growth; filament induced; shows Mob2p-dependent hyphal regulation; regulated by Nrg1p, Tup1p; induced in oralpharyngeal candidasis	1.5333	1.53329	1.553		0.108316	1.741	2.181	1.148	1.007		0.632	0.604				1.107	0.982	5.739	0.809884	0.10655	0.117743	0.804	1.022	2.211	2.528	1.57	1.501	3.909	1.001	0.8	1.43926	1.139		0.993	0.827	1.655		0.303				0.854	1.038	0.504	2.234	3.422
orf19.6000	CDR1	CAL0005016	Multidrug transporter of ATP-binding cassette (ABC) superfamily; transports phospholipids in an in-to-out direction; transcription induced by beta-estradiol, progesterone, corticosteroid, or cholesterol; repressed in young biofilms	1.4972	1.4972	1.252	0.787	0.520905	0.488	0.554	2.827	0.762	1.282	1.055	1.195	1.079	0.709	0.306	0.533	1.244	8.435	1.39775	0.384956	0.268258	1.03	1.855	0.663	0.724	2.328	1.986	0.817	0.692	1.3	0.787588	1.244	1.271	1.312	0.966	0.837	0.404	0.754	0.534	0.426	2.074	0.686	0.537	1.153	1.484	1.747
orf19.7080	LEU2	CAL0002168	Isopropyl malate dehydrogenase; enzyme of leucine biosynthesis; upregulated in the presence of human whole blood or polymorphonuclear (PMN) cells; protein level decreases in stationary phase; GlcNAc-induced protein	1.4956	1.49562	0.715	0.567	0.736858	1.807	1.481	1	0.528	1.262	0.974	1.134	1.961	1.131	0.642	0.811	1.128	0.48	0.771342	0.248632	1.21954	0.999	0.879	0.618	1.262	0.417	0.401	0.967	1.595	1.7	1.04297	0.792	1.763	1.895	0.717	0.882	1.238	2.307	1.714	2.087	1.714	1.584	17.426	1.186
orf19.610	EFG1	CAL0000906	bHLH transcription factor; required for white-phase cell type, biofilm formation, hyphal growth, cell-wall gene regulation; roles in adhesion, virulence; Cph1 and Efg1 have role in host cytokine response; binds E-box; T206 phosphorylation	1.479	1.47896	1.282	1.65	2.28005	0.851	1.569	0.907	1.364	0.738	2.143	1.941	1.632	1.842	1.082	1.17	0.973	1.09	1.68963	1.42567	1.07215	1.353	1.17	1.351	1.119	1.597	1.592	0.529	0.987	0.5	0.792456	1.684	0.606	0.733	2.26	0.515	0.492	3.796	2.043	0.915	0.768	0.876	0.792	0.728	1.396	0.985
orf19.4433	CPH1	CAL0001810	Transcription factor required for mating and hyphal growth on solid media; in filamentation pathway with Ess1p and Czf1p; required with Efg1p for host cytokine response; regulates genes of galactose metabolism	1.4673	1.46733	0.797		0.374371	0.789	0.779	1.132	0.402	0.983		0.573	0.63	0.592	1.923	0.66	1.766	1.085	0.919522	0.271928		0.659	0.787	0.961	1.392	0.868	0.864	0.974	1.027	0.9	0.828363	0.482		2.49	0.619	1.746	1.074	0.529	0.661			1.128	1.231	0.841	0.851	0.844
orf19.5068	IRE1	CAL0001725	Putative protein kinase with a role in cell wall regulation; mutant is hypersensitive to caspofungin	1.4631	1.46309	0.913		0.872212	1.293	0.688	0.47		0.767							1.249	3.155	1.82192	0.591461	0.573559	1.759	1.625	1.444	1.166	0.956	0.981	1.781	1.328	0.9	1.01709						0.814	0.685				0.815	1.433	0.86	0.843	0.764
orf19.681	HAP43	CAL0001129	CCAAT-binding factor-dependent transcriptional repressor required for low iron response; similar to bZIP transcription factor AP-1; HAP4L-bZIP bipartite domain; gene negatively regulated by Sfu1p; ciclopirox olamine induced	1.4584	1.45839			0.153235			0.595		0.81							1.245	2.461	1.17472	0.182215	0.492806							0.84	0.683	1.1	0.940734						1.168					1.053	0.105	0.315
orf19.3615		CAL0000313	Protein of unknown function; induced in core caspofungin response; expression upregulated in an ssr1 null mutant; induced by nitric oxide independent of Yhb1p	1.4408	1.44076	0.455		0.382891	0.809	0.819	1.322			1.915	1.103					0.976	1.518	2.22565	0.162187	0.337002	1.425	1.221	1.641	0.855	0.335	0.43	0.869	1.028	1.1	1.27812	2.409				0.906	2.092	3.228				1.212	0.842	0.945
orf19.7247	RIM101	CAL0003879	Transcription factor involved in alkaline pH response; required for alkaline-induced hyphal growth; role in virulence in mouse systemic infection; activated by C-terminal proteolytic cleavage; mediates both positive and negative regulation	1.4356	1.43564	1.167		0.611139	1.316	1.753	1.382	0.573	2.346		0.859	2.33		1.093	2.017	0.925	10.706	1.49076	0.424307	0.823195	1.189	1.24	2.001	1.253	1.031	1.209	0.647	0.703	1.1	0.761383	0.714		1.745		1.164	1.297	1.439	1	1.639	1.405	0.659	1.501	0.77
orf19.5102	PLB5	CAL0002487	Putative GPI-linked phospholipase B, fungal-specific (no mammalian homolog); null mutation eliminates cell-associated phospholipase A2 activity and attenuates virulence; fluconazole-repressed	1.4107	1.41065			0.302236			0.115		0.782					12.634		1.212	1.616	0.6423	0.296459	0.40352							1.695	1.147	1.1	0.901632	5.258					0.299	0.903	2.075	2.5		1.074	0.742	0.625	0.948	2.711
orf19.1224	FRP3	CAL0002835	Putative ammonium transporter; upregulated in the presence of human neutrophils; fluconazole-downregulated; repressed by nitric oxide	1.4025	1.40252	0.584	0.307	0.419589	2.165	0.763		0.284		0.676	0.605	1.018	0.566	0.116	0.5	0.765	7.03	1.10157	0.348441	0.339897	1.107	0.788	3.147	3.219	1.516	1.47	0.631	0.724	0.9	1.05396	0.28	3.261	3.522	0.28	1.652	1.035	0.344	1.246	0.919	2.381	2.369	1.247	2.077
orf19.7231	FTR2	CAL0003834	High-affinity iron permease; probably interacts with ferrous oxidase; regulated by iron level, ciclopirox olamine, amphotericin B, caspofungin; complements S. cerevisiae ftr1 iron transport defect; Hap43p-repressed	1.3933	1.39331	0.791	0.39	0.57978	0.893	0.675	6.347	0.517	1.774	0.975	1.353	0.272	0.429	0.138	0.427	0.705	5.879	0.556487	0.640135	0.611043	1.423	1.614	0.969	1.056	0.716	0.748	1.341	1.068	0.9	0.900739	0.339	2.561	1.933	0.834	0.739	0.289	0.839	0.147	0.13	3.25	0.775	13.111	0.404
orf19.5063	COI1	CAL0001718	Secreted protein; ciclopirox olamine induced; regulated by Ssn6p; induced by nitric oxide independent of Yhb1p; Hap43p-induced	1.3811	1.38111	0.767		0.113917	0.663	0.551	0.571		0.416					3.817		0.573	0.478	0.534295	0.201275	0.256731	0.319	0.562	1.4	0.518	0.351	0.427	1.323	1.04	0.7	1.2427						1.08		9.316	8.615	0.957	1.781	0.076	0.375
orf19.542	HXK2	CAL0000198	Hexokinase II; antigenic in humans; downregulated by human neutrophils; Efg1p-regulated; biofilm, fluconazole-induced; shows colony morphology-related gene regulation by Ssn6p; protein present in exponential and stationary growth phases	1.3783	1.37825	0.142		0.561628	0.314	0.554								0.84		3.278	0.245	0.978324	0.444308		0.463	0.563	0.245	0.206	0.128	0.141	0.812	0.983	2.2									1.056	1.228	2.109	2.142	0.657	1.169
orf19.2075	DFG5	CAL0004498	N-linked mannoprotein of cell wall and membrane; possible signal transducer; role in hyphal growth and HWP1 induction in alkaline pH; GPI modification predicted; dfg5 dcw1 double mutant is inviable; caspofungin-induced, fungal-specific	1.3659	1.36588	0.85	1.692	0.61844	1.106	1.124	0.916	1.257	1.155	1.76	1.66	1.644	1.48	0.82	1.014	1.147	1.348	1.47885	0.48616	0.35156	0.913	0.786	0.443	1.112	1.027	0.971	0.887	0.573	1.1	0.87974	1.725	0.591	0.795	1.443	0.602	0.845	1.276	1.197	0.966	2.074	0.925	2.202	0.928	0.645	0.737
orf19.6232	NPR1	CAL0000475	Predicted serine/threonine protein kinase, involved in regulation of ammonium transport; induced in core stress response; Hap43p-repressed gene	1.321	1.32105	0.978	1.563	2.10257	1.286	1.079	0.917	1.493	1.186	1.568	1.456	1.128	1.188	0.633	1.273	2.036	0.902	1.51825	1.25356	1.32106	2.062	1.191	2.805	1.366	1.22	1.313	0.656	0.667	2.6	1.21315	1.172	0.64	0.67	1.713	0.687	0.588	1.43				1.321	2.274	1.4
orf19.3997	ADH1	CAL0003176	Alcohol dehydrogenase; oxidizes ethanol into acetaldehyde; at yeast, but not hyphal cell surface; soluble in hyphae; immunogenic in human/mouse; complements S. cerevisiae adh1 adh2 adh3 mutation; biofilm-, fluconazole-, farnesol-induced	1.3013	1.30132		2.029	0.878503				2.223		4.265	2.09	3.375	1.588		1.646	1.323	0.201	1.17629	0.65726								1.108	3.557	1	1.07308	4.543	0.493	0.45	7.207	0.478		5.87				0.973	2.071	0.753	2.242	26.403
orf19.1321	HWP1	CAL0003753	Hyphal cell wall protein; covalently crosslinked to epithelial cells by host transglutaminase; opaque- and a-specific, alpha-factor induced; at MTLa side of conjugation tube; assessment of virulence role complicated by URA3 effects	1.291	1.29102	1.303	0.701	0.0625217	1.034	1.179	1.5	0.701	1	0.006	0.013	0.081	0.068	0.05	0.075	1.424	590.707	0.550004	0.0558119	0.081423	0.943	0.554	1.99	3.035	0.531	0.619	89.795	5.431	1.1	1.03627	0.195	1.426	1.426	0.003	78.564	7	0.004	0.001	0.001	0.001	0.55	0.811	1.467	17.367	0.884
orf19.3623	SMC2	CAL0000340	Protein similar to S. cerevisiae Smc2p, which is a component of the condensin complex involved in mitotic chromosome condensation; induced under hydroxyurea treatment	1.2872	1.28716	1.241		0.950644	0.766	0.605										0.738	0.921	2.13188	0.654638	0.449611	0.85	0.974	0.729	1.35	1.155	1.023	1.013	0.9	0.8	1.1274											1.031	0.744	0.758
orf19.893	PGA17	CAL0002926	Putative GPI-anchored protein; exogenously expressed protein substrate for Kex2p processing in vitro; transcription repressed in response to alpha pheromone in SpiderM medium; macrophage-induced gene; induced in oralpharyngeal candidiasis	1.2755	1.27545	0.417		1.0932	4.709	0.765										0.926	1353.9	1.33102	1.18682	1.94814	1.172	2.095	3.84	17.528	0.932	0.781			1	0.834794											0.277	0.794	0.757	0.46	0.176
orf19.2289	ARP3	CAL0006384	Protein with Myo5p-dependent localization to cortical actin patches at hyphal tip; mutation confers hypersensitivity to cytochalasin D	1.2591	1.25907	0.871	0.966	0.61358	1.028	1.812	0.601	1.267	0.866	0.76	1.39	0.278	0.737	1.122	0.857	1.227	0.409	1.14123	0.496404	0.894612	1.262	1.019	2.077	1.216	0.625	0.588	1.791	0.873	1.3	1.06168	0.496	1.035	0.789	0.295	0.719	0.759	0.304	1.141	0.69	0.65	1.114	0.861	0.972	0.896	0.85
orf19.5005	OSM2	CAL0001569	Putative mitochondrial fumarate reductase; regulated by Ssn6p, Gcn2p, and Gcn4p; Hog1p-downregulated; stationary phase enriched protein; Hap43p-repressed gene	1.2543	1.25428	2.556	0.867	2.68272	4.058	2.359	1.138	0.712	2.133	1.486	1.182	3.125	0.987	2.338	0.882	1.68	1.349	3.0727	1.73886	0.704858	3.289	1.208	3.249	3.747	1.479	1.574	0.722	0.983	0.9	1.03167	1.529	1.154	1.404	1.182	0.846	0.428	1.5	11.686	11.111	3.704	1.462	7.077	1.778
orf19.747	NBP35	CAL0001838	Similar to nucleotide-binding proteins; increased transcription is observed upon benomyl treatment; transcription is induced upon filamentous growth	1.2498	1.24977	0.944		0.917677	0.776	0.985	1.759	0.914	1.332		0.97	0.951			1.025	1.383	1.418	1.12785	0.776712	0.681108	1.001	0.983	0.87	0.816	1.117	1.009	0.774	0.857	4.3	0.783147	0.97		1.094	0.542	1.031	1.444	0.235				0.9	0.852	0.795
orf19.3840		CAL0002060	Predicted ORF in Assemblies 19, 20 and 21; possibly an essential gene, disruptants not obtained by UAU1 method	1.2293	1.22932	0.975		0.639698	0.738	0.78			0.902							0.93	2.372	0.997953	0.592877		0.889	1.054	0.5	0.59	0.938	0.825	1.195	1.56	0.5	0.925754						0.65					0.827	0.94	0.752
orf19.5760	IHD1	CAL0001488	Putative GPI-anchored protein; alkaline upregulated; greater transcription in hyphal form than yeast form; regulated by Nrg1p, Rfg1p, Tup1p; regulated by Tsa1p, Tsa1Bp in minimal media at 37; induced in oralpharyngeal candidasis	1.2213	1.22133	1.603	0.356	0.045625	1.929	1.315	5.275	0.41	1.708	0.174	0.19	0.213	0.265	0.157	0.31	1.042	70.007	0.653659	0.0535063	0.0726106	1.559	0.853	4.54	3.283	1.86	2.123	3.888	2.48	1.1	1.23747	0.314	2.813	2.438	0.048	5.25	6	0.029	0.031	0.047	0.037	0.483	0.767	1.71	1.991	2.136
orf19.2125		CAL0005305	GlcNAc-induced protein	1.2076	1.20757		14.917	0.233583			0.072	9.944	0.372	5.967	4.711	21.8	12.111	8.905	7.517	1.352	5.791	2.07792	0.121188	0.314496							1.645	1.783			17.048	0.067	0.101	5.774	0.212	1.091	2.986	6.073	4.353	2.393	0.838	0.533	0.69	0.607	0.225
orf19.4444	PHO15	CAL0001845	Putative 4-nitrophenyl phosphatase, possible histone H2A phosphatase; involved in regulation of white-opaque switching; hyphal downregulated; induced in core stress response; induced by heavy metal (cadmium) stress via Hog1p	1.204	1.20396	0.594		0.77619	0.486	0.712	1.411	1.151	1.779		1.214			1.474		3.394	0.21	1.88102	0.973521	0.62949	0.899	0.697	1.109	0.718	0.438	0.479	1.784	0.743	4.8	1.30787			0.869		0.824	1.414		2.511	3.466	1.678	1.009	1.392	0.961
orf19.3131	OYE32	CAL0002283	NAD(P)H oxidoreductase family protein; induced by nitric oxide, amphotericin B, oxidative stress (via Cap1p); increased transcription associated with MDR1 overexpression or benomyl treatment; macrophage-downregulated protein abundance	1.1883	1.18834	0.59		0.637618	1.238	0.616	0.239		0.971					7.75		1.279	5.46	0.461582	0.32816	0.805957	1.229	1.674	0.857	0.937	0.553	0.645	1.042	1.4	8.7	1.05419						1.515		4.697	3.163		1.542	1.646	2.134
orf19.7350	RCT1	CAL0004665	Fluconazole-induced protein; elevated mRNA levels in a cyr1 or ras1 null mutant and decreased mRNA abundance in efg1 null mutant; regulated by Nrg1p, Tup1p, Tbf1p, Ssn6p; induced in oralpharyngeal candidasis	1.1761	1.17609	0.835	7.897	0.30729	1.682	1.757		3.667		4.968	3.802	5.579	4.24	1.058	1.254	1.232	1.492	1.70448	0.20365	0.328017	2.645	3.399	2.404	3.59	0.916	2.317	3.131	1.913	1	1.31944	9.059	0.127	0.273	2.567	0.263		0.495	0.576	0.732	0.512	1.005	0.709	0.853	0.914	0.3
orf19.7414	ALS6	CAL0005457	ALS family protein; expression in S. cerevisiae confers adhesion to gelatin; macrophage-induced gene; N-terminal adhesion domain; ALS family includes cell-surface glycoproteins, some with adhesin function	1.1744	1.17437	0.963	1.43	1.21529	1.051	1.161	0.794	1.358	1.034	1.722	1.782	1.201	1.173		1.261	0.673	1.16	2.2669	0.885952	1.34489	1.187	0.785	1.336	1.276	0.988	1.012	0.957	1.329	0.9	0.500927	1.131	0.699	0.736	1.354	0.561	0.636	1.383				0.846	0.539	0.883	1.186	0.525
orf19.3888	PGI1	CAL0002184	Putative glucose-6-phosphate isomerase, enzyme of glycolysis; antigenic in human; Efg1p-regulated; induced in biofilm, upon adherence to polystyrene; downregulated by human neutrophils, upon phagocytosis	1.1601	1.16006	0.491	1.584	0.855213	0.312	1.409		1.483		3.945	1.904	4.265	1.813	1.299	0.843	1.169	0.363	0.956432	0.926114		1.224	0.906	0.403	0.259	0.342	0.687	0.752	1.734	1	1.48544	1.118	0.631	0.674	4.932	0.525		0.671	3.569	0.787	0.663	0.851	0.573	1.271
orf19.4777	DAK2	CAL0004557	Putative dihydroxyacetone kinase; transcription decreases upon yeast-hyphal switch; fluconazole-induced; caspofungin repressed; protein enriched in stationary phase yeast cultures; biofilm- and planktonic growth-induced gene	1.1436	1.14357	0.985		3.1558	0.879	0.914	0.311		1.036					1.651		8.175	0.299	2.96515	2.14528	1.96	2.378	3.516	2.317	1.76	0.938	0.988	3.617	1.587	2.3							1.191		1.27	0.821	0.624	1.257	1.164	2.077	1.164	1.188
orf19.3374	ECE1	CAL0004191	Hyphal-specific protein; expression increases with extent of cell elongation; regulated by Rfg1p, Nrg1p, Tup1p, Cph1p, Efg1p, Hog1p, farnesol, phagocytosis; fluconazole-induced; may contribute to biofilm formation	1.1398	1.13979	1.869	0.8	0.00402098	2.936	1.126	1.875	0.667		0.009	0.105	0.32	0.333	0.146	0.4	1.056	307.497	0.545067	0.0041034	0.00820722	0.798	0.844	5.387	3.638	1.036	0.928	25.707	6.789	1	1.20135	0.667	1.25	1.5	0.002	9.5		0.001	0	0	0.003	0.429	0.706	2.315	62.18	2.224
orf19.5732	NOG2	CAL0001419	Putative nucleolar GTPase; expression decreases in response to prostaglandins; Hap43p-induced, biofilm-induced	1.1008	1.1008	0.635		1.65792	0.479	0.848										0.472	2.116	0.595524	1.14683	0.976054	0.446	0.631	0.185	0.606	1.009	0.929	1.437	2.065	0.5							0.818					0.862	0.193	1.197
orf19.5645	MET15	CAL0000641	O-acetylhomoserine O-acetylserine sulfhydrylase; sulfur amino acid biosynthesis; immunogenic; Hog1, biofilm, adherence-induced; brown colony color of mutant in Pb(2+) medium is visual selection marker; induced during chlamydospore formation	1.0919	1.09188	0.21	1.86	1.23839	1.374	0.716		0.536		1.41	0.994	6.703	2.392		0.65	1.17	1.296	0.750432	0.906062	0.49144	1.938	1.109	3.276	2.048	0.027	0.055	1.09	4.694	0.2	3.22685	4.577	0.538	1.864	4.917	1.006		3.773	1.218	0.497	0.563	1.014	1.283	1.904
orf19.2803	HEM13	CAL0005027	Coproporphyrinogen III oxidase; antigenic; localizes to yeast cell surface, not hyphae; iron-regulated expression; macrophage-downregulated; not Rfg1p regulated, farnesol-induced; possibly essential; Hap43p-repressed gene; biofilm-induced	1.0673	1.06734	0.655	1.25	3.63676	1.466	0.571	0.56	1.591	1.642	1.522	2.1	1.405	0.766	2.065	1.073	5.794	0.277	2.37216	2.14321	4.12733	0.996	0.463	3.077	2.138	0.741	0.683	4.431	1.905	1.1		1.75	0.8	0.629	1.842	0.476	0.741	1.073	3.14	1.453	0.647	2.417	1.858	2.066
orf19.6686	ENP2	CAL0004137	Putative nucleolar protein; essential; S. cerevisiae ortholog is essential; heterozygous mutation confers resistance to 5-fluorocytosine (5-FC), 5-fluorouracil (5-FU), and tubercidin (7-deazaadenosine); Hap43p-induced	1.0654	1.06536	1.334		1.37869	1.213	0.931										0.676	3.006	0.658135	0.963665	0.814776	0.877	1.056	1.029	0.828	1.25	1.104	1.45	0.45	0.2	0.63861											0.929	0.244	1.042
orf19.7611	TRX1	CAL0000819	Thioredoxin, involved in response to reactive oxygen species; biofilm, benomyl, flucytosine, peroxide, Hap43p induced; amphotericin B, caspofungin repressed; upregulated in the presence of human neutrophils; macrophage-downregulated gene	1.0537	1.05372	0.57	0.435	0.421334	0.519	1.178		0.459		0.95	1.056	0.798	0.565		0.341	0.733	1.107	1.1348	0.354869	0.376442	0.535	0.17	0.512	0.55	0.859	0.944	0.699	1.06	3.1	1.42491	0.545	2.298	2.179	0.763	0.947		0.534	1.145	0.385	0.511	1.465	0.347	1.006	1.109	1.045
orf19.5736	ALS5	CAL0001426	ALS family adhesin; highly variable; expression in S. cerevisiae causes adhesion to human epithelium, endothelium or ECM, endothelial invasiveness by endocytosis and, at high abundance, ECM-induced aggregation; can form amyloid fibrils	1.0484	1.04838	1.001	0.662	1.3269	1.155	1.215	1.332	1.19	1.111	0.397	1.567	0.143	0.485		0.58	0.989	2.187	1.44104	0.953428	1.62002	0.938	1.345	1.293	0.698	1.14	1.056	4.432	1.664	1	0.975419	0.19	1.511	0.84	0.124	0.638	0.638	0.083				0.791	1.035	0.783	0.883	0.84
orf19.2568	IFU5	CAL0002506	Predicted membrane protein; estradiol-induced; increased transcription associated with CDR1 and CDR2 overexpression or fluphenazine treatment; putative drug-responsive regulatory site; similar to S. cerevisiae Wwm1p; Hap43p-repressed gene	1.0354	1.03542	0.933		0.560109	1.405	1.243	0.574		0.921					1.935		1.377	0.382	0.917063	0.336826	0.436602	1.176	0.831	0.574	0.783	0.65	0.727			1							0.648		10.538	7.127	3.434	1.083	2.933	0.882
orf19.6660		CAL0004080	Putative protein of unknown function; mRNA binds to She3p; Hap43p-repressed gene; biofilm-induced	1.0335	1.0335	1.015		2.30812	1.46	2.054			0.426							2.162	0.56	6.05618	3.01345	0.845492	2.522	1.953	3.317	1.751	1.404	1.14	0.71	0.327	12.4	1.21669						0.672					1.068	2.125	0.512	0.74	0.877
orf19.6993	GAP2	CAL0000413	General amino acid permease; ketoconazole, flucytosine repressed; Ssy1p-dependent histidine induction; regulated by Nrg1p, Tup1p; shows colony morphology-related gene regulation by Ssn6p; biofilm- and planktonic growth-induced	1.0292	1.0292	8.331	0.128	0.498719	10.483	3.964	10.5	0.116	3.722	1.826	0.913	1.041	0.355	0.132	0.224	0.595	6.956	2.36739	1.50559	1.69655	4.497	3.167	29.797	18.761	5.388	3.332	1.758	0.797	1	0.898715	0.143	7.827	8.631	1.143	1.095	0.278	1.798	9.287	3.487	7	1.202	0.67	0.513
orf19.6109	TUP1	CAL0005939	Transcriptional corepressor with C-terminal WD40 repeats; represses filamentous growth, regulates phase switching, roles in germ tube induction, farnesol response; farnesol upregulated in biofilm; in repression pathways with Nrg1p, Rfg1p	1.0292	1.02922	0.696	0.981	0.678124	1.361	1.094	1.597	0.944	1.856	1.337	1.183	1.393	1.221	0.863	1.004	1.322	0.129	1.37258	0.651169	0.924019	1.756	1.15	1.249	1.494	1.034	1.067	1.123	1.339	1	1.23396	1.046	1.019	1.059	1.258	0.845	1.237	1.717	1.967	3.387	2.619	1.204	1.591	1.067	0.72	0.886
orf19.5389	FKH2	CAL0004415	Forkhead transcription factor; morphogenesis regulator; required for wild-type hyphal transcription, cell separation, and for virulence in cell culture; mutant lacks true hyphae, is constitutively pseudohyphal; upregulated in RHE model	1.0285	1.02849	1.34	1.13	0.876844	1.042	1.023	1.454	0.77	1.208	0.881	0.8	1.202	0.895	0.526	1.017	1.231	0.671	1.77526	0.850605	0.916008	1.76	1.047	1.382	0.558	1.222	1.214	0.639	0.815			0.776	0.885	1.298	1.072	1.25	1.268	1.035	0.53	0.242	0.223	1.203	0.787	0.679
orf19.723	BCR1	CAL0001773	Transcription factor; regulator of a/alpha biofilm formation, confers adherence, impermeability, impenetrability, fluconazole resistance; regulates cell-surface-associated genes; hypha induced; Tup1-, Tec1-, Mnl1-regulated; mRNA binds She3	1.0178	1.01783	1.488	1.303	0.468756	1.065	1.339	1.054	1.135	0.701	0.632	0.785	1.132	1.332		1.17	0.912	4.11	1.03611	0.383473	0.6021	0.733	1.773	0.916	1.264	1.452	1.302	1.435	0.868	0.4	1.04855	1.238	0.767	0.881	0.314	1.274	1.047	0.373	0.113		0.059	1.217	1.216	0.725	0.752	0.626
orf19.7150	NRG1	CAL0002995	Transcriptional repressor; regulates chlamydospore development, hyphal gene induction, virulence genes, and genes involved in rescue/stress responses; effects both Tup1-dependent (major) and -independent (minor) regulation; biofilm-induced	1.0157	1.01572	0.66	0.692	4.49328	0.494	1.152	1.95	0.592	2.65	0.842	0.698	1.14	0.713	0.496	0.656	1.485	0.472	4.85601	2.68549	1.48964	0.5	0.744	0.324	0.464	0.612	0.612	0.066	0.641	1.6	0.808669	0.99	1.444	1.688	1.301	1.432		4.289	1.735	1.423	0.963	1.534	1.339	1.024	0.844	2.946
orf19.6745	TPI1	CAL0004861	Triose-phosphate isomerase; antigenic in mouse or human; mutation affects filamentous growth; biofilm-induced; macrophage-downregulated protein; protein present in exponential and stationary growth phase yeast cultures; possibly essential	0.9979	0.997924	0.388	2.148	0.907991	0.299	0.881		2.277		2.25	1.488			1.823		1.543	0.183	0.992978	1.04141		0.619	0.48	0.372	0.445	0.23	0.309	0.989	1.698	1.4	1.32626	4.61	0.466	0.439	3.436	0.672			2.601	0.727	0.727	1.286	0.546	1.94
orf19.1585	ZRT2	CAL0005643	Zinc transporter; ciclopirox olamine, fluconazole, alkaline downregulated; transcriptionally induced by amphotericin B, interaction with macrophages; possibly essential, disruptants not obtained by UAU1 method; in oralpharyngeal candidiasis	0.9973	0.997334	0.821	0.22	0.116871	1.912	0.988	1.089	0.414	0.878	0.356	0.467	0.232	0.238	1.191	0.366	1.559	7.792	1.07177	0.0735099	0.0127956	5.003	6.838	4.488	3.63	0.461	0.505	0.827	0.643	1.9	1.0337	0.302	4.545	2.417	0.752	2.143	2.04	0.653	0.388	0.543	0.123	0.037	1.272	1.316	2.888	3.644
orf19.3651	PGK1	CAL0000415	Phosphoglycerate kinase, enzyme of glycolysis; localizes to cell wall and cytoplasm; antigenic in murine/human infection; biofilm, planktonic culture-, Hog1p-, Hap43p-, GCN-induced; downregulated upon phagocytosis	0.9971	0.997085	0.241	3.93	1.20079	0.415	0.587		4.055		4.811	2.672	7.685	4.801		3.799	1.577	0.328	1.00065	1.33914		1.046	0.879	0.285	0.26	0.167	0.301	0.909	2.301	1.2	1.67448	7.997	0.254	0.247	9.408	0.374		9.81				0.973	0.391	1.492
orf19.3967	PFK1	CAL0003055	Phosphofructokinase alpha subinit, Pfk1p-Pfk2p heteromultimer; activated by fructose 2,6-bisphosphate, AMP, inhibited by ATP; activity reduced on hyphal induction; phagocytosis-downregulated; fluconazole-induced; biofilm-induced	0.9969	0.996869	0.428		1.61089	0.293	0.592	0.927	1.5		1.193			1.88	2.165		5.727	0.373	1.87022	1.78389		0.746	0.544	0.201	0.331	0.775	2.024	3.856	2.523	1.3	1.67476	2.357		0.667			1.765	3.76	1.631	1.201	0.951	1.311	1.24	1.423	1.442	1.756
orf19.6011	SIN3	CAL0005043	Protein similar to S. cerevisiae Sin3p (transcriptional corepressor involved in histone deacetylase recruitment); has paired amphipathic helix PAH1 domain; interacts with ScOpi1p, not CaOpi1p; transposon mutation affects filamentous growth	0.9899	0.989893	0.794		0.982747	0.29	0.746	0.925		0.75							1.288	1.15	1.4089	0.896077	0.855796	1.269	0.811	0.395	0.303	1.046	1.181	0.915	0.881	1							0.768	1.438				1.063	0.811	0.861
orf19.1499	CTF1	CAL0004783	Putative zinc-finger transcription factor, similar to A. nidulans FarA and FarB; activates genes required for fatty acid degradation; induced by oleate; null mutant displays carbon source utilization defects and slightly reduced virulence	0.9892	0.989221	0.594	1.107	0.668509	0.966	0.827				0.585	0.802					0.996	2.202	0.621784	0.610432		0.269	0.736	1.259	1.196	1.219	1.368	0.757	0.929			1.057	0.903		0.83	1.247	0.776					1.093	0.814	0.753
orf19.1415	FRE10	CAL0004487	Major cell-surface ferric reductase under low-iron conditions; 7 transmembrane regions and a secretion signal predicted; repressed by Tup1p, Rim101p, Ssn6p, Hog1p, caspofungin; ciclopirox olamine induced; not required for filamentous growth	0.9886	0.988622	0.588	5.128	2.61902	1.696	0.324	0.539	2.197	0.403	9.676	8.969	1.321	4.357	1.185	2.44	0.742	0.652	1.64504	4.10781	0.766383	0.868	0.974	0.531	1.122	0.797	0.79	1.375	1.528	0.8	0.847817	2.399	0.195	0.455	6.575	0.112	0.427	12.345	41.613	19.259	13.632	1.693	1.136	0.888
orf19.2871	SDH12	CAL0005198	Succinate dehydrogenase; soluble protein in hyphae; macrophage-downregulated protein level; downregulated by Efg1p; repressed by nitric oxide; protein present in exponential and stationary growth phase yeast cultures; Hap43p-repressed gene	0.9821	0.982124	0.518	0.288	2.21916	0.829	0.769	2.696	0.458	1.914	0.687	0.668	0.247	0.202	0.166	0.305	1.294	0.673	1.04883	1.32987	1.93724	1.051	2.216	0.538	0.405	0.244	0.29	0.816	1.143	0.8	0.751597	0.314	3.473	2.184	0.609	1.497	1.105	0.4	0.282	0.56	1.627	0.973	6.441	1.202
orf19.7112	FRP2	CAL0002845	Putative ferric reductase; alkaline upregulated by Rim101p; fluconazole-downregulated; upregulated in the presence of human neutrophils; possibly adherence-induced; regulated by Sef1p, Sfu1p, and Hap43p	0.9768	0.976808	0.522		0.0346426	0.771	0.856	0.409		0.515		0.982				0.588	1.113	1.301	1.41997	0.0388219	0.197264	0.612	0.562	1.716	0.713	0.41	0.505	0.938	1.4	1.1	1.06826	0.775			0.965	1.018	0.78	0.676				1.195	0.881	0.227
orf19.4766	ARG81	CAL0004520	Zinc cluster DNA-binding motif transcription factor; required for utilization of ornithine as a nitrogen source and for wild-type resistance to caffeine; required for yeast cell adherence to silicone substrate	0.9638	0.963812	1.282	1.258	1.02668	0.882	1.23		1.026		0.466	0.447		0.913		1.442	1.174	2.412	1.24629	0.747779	1.11639	0.973	0.946	1.664	0.914	1.907	1.487	1.248	0.852	1	0.980777	1.058	0.795	0.975	0.647	2.235	1.255	0.672				0.84	1.081	0.983	0.871	1.061
orf19.5521	ISA1	CAL0006111	Possible role in iron-sulfur cluster biogenesis or cytoplasm-to-mitochondrion iron transport; alkaline downregulated; expression greater in high iron; regulated by Sef1p, Sfu1p, and Hap43p	0.9522	0.95219	1.915		1.44715	3.157	2.577	2.848		2.607							0.999	2.535	0.888168	0.968189	0.543787	3.681	2.227	4.703	1.871	2.557	2.416	1.403	0.623	4.3	0.645536						2.548					0.839	2.517	0.847
orf19.532	RBR2	CAL0000157	Cell wall protein; expression is repressed by Rim101p; expression is regulated upon white-opaque switching; transcription is repressed in response to alpha pheromone in SpiderM medium; macrophage-induced gene	0.9421	0.94206	0.541		1.17235	1.061	0.665	0.855		1.056					0.775	0.506	0.828	2.895	3.59701	1.24923	1.78706	0.405	0.717	1.11	0.802	0.464	0.511	0.664	0.683	1	0.768521						0.652	1.049	4.458		3.344	1.364	0.54	1.237	0.686	0.616
orf19.2747	RGT1	CAL0004232	Transcriptional repressor involved in the regulation of glucose transporter genes; has zinc-cluster; similar to S. cerevisiae Rgt1p; mutants display decreased colonization of mouse kidneys	0.9416	0.941605	1.204	1.2	0.419014	2.043	1.19		0.876		0.703	0.987	1.122	1.093		1.176	1.029	1.713	1.10521	0.302514		0.718	0.536	2.335	1.611	1.605	1.18	0.597	0.508	1.1	0.808407	1.099	0.833	1.141	0.65	1.013		1.176				1.166	0.767	0.949
orf19.4555	ALS4	CAL0002789	GPI-anchored adhesin; role in adhesion, germ tube induction; growth, temperature regulated; expressed during infection of human buccal epithelial cells; repressed by vaginal contact; biofilm induced; repressed during chlamydospore formation	0.9313	0.931274	0.782	6.484	3.77509	0	0.63	0.011	7.731	0.145	3.941	7.179	2.577	5.743	133.259	7.444	2.388	1.375	2.46489	3.11221	2.56576	0.964	0.811	2.898	0	1.061	1.5	1.188	2.365	1		2.393	0.154	0.129	3.295	0.139	0.007	5.912	299.875	239.84	43.623	1.018	0.396	0.365	0.291	5.827
orf19.548	CDC10	CAL0000214	Septin, required for wild-type cell, hyphal, or chlamydospore morphology; role in virulence and kidney tissue invasion in a mouse model of systemic infection; forms ring at sites of cell division and filaments in mature chlamydospore	0.9308	0.930795	0.648	1.721	0.279177	0.848	0.487	1.193	1.422	1.345	0.984	0.864	1.268	1.198	0.634	1.341	1.091	0.415	0.9986	0.339651	0.275353	0.854	1.263	1.045	1.152	0.364	0.457	1.826	1.074	0.9	1.02849	1.277	0.581	0.703	0.998	1.158	2.87	0.455	0.382	0.372	0.818	0.802	0.833	0.751
orf19.7332	ELF1	CAL0004603	Putative mRNA export protein; Walker A and B (ATP/GTP binding) motifs, ABC transporter consensus; required for wild-type morphology, growth; expressed in hyphal, pseudohyphal, and yeast form; biofilm-induced; Hap43p-induced	0.9259	0.92594	0.918		0.659224	0.493	0.545	1.885		0.452							0.608	2.901	1.1552	0.655301	0.937062	0.353	1.981	0.241	0.526	1.124	0.485	0.815	0.745	0.7	0.776759						0.785					0.61	0.536	0.535
orf19.1756	GPD1	CAL0000872	Putative glycerol-3-phosphate dehydrogenase; role in glycerol biosynthesis; biofilm-induced expression; regulated by Efg1p; regulated by Tsa1p, Tsa1Bp under H2O2 stress conditions	0.925	0.924958	0.626	1.236	0.615515	0.937	0.662	0.604	1.456	0.492	1.279	1.279	0.718	1.333	1.717	0.966	1.3	2.289	1.02528	1.10066	0.827976	0.673	1.531	0.581	0.857	0.522	0.446	1.757	1.322	5.5	1.60411	1.301	0.809	0.687	1.325	0.782	0.327	1.105				0.505	0.763	0.555	0.668	1.228
orf19.3829	PHR1	CAL0002002	Glycosidase of cell surface; may act on cell-wall beta-1,3-glucan prior to beta-1,6-glucan linkage; E169 and E270 at active site; role in systemic but not vaginal virulence (neutral, not low pH); high pH or filamentation induced	0.9189	0.918923	1.397	0.222	0.02719	0.432	1.839	3.16	0.384	1.909	0.127	0.313	0.258	0.421	0.442	0.484	0.508	215.789	1.10634	0.0192658	0.103823	0.415	0.443	0.686	0.401	0.658	0.743	2.476	0.852	1	1.25047	0.166	4.497	2.602	0.073	3.195	0.959	0.073	0.027	0.028	0.286	0.971	0.988	1.09	0.788	1.206
orf19.1936	SNF1	CAL0002564	Essential protein; functional homolog of S. cerevisiae Snf1p regulator of sugar metabolism; constitutively expressed; Thr208 phosphorylation may have regulatory role; up-regulation associated with azole resistance; has polyhistidine tract	0.9117	0.911711		0.943	0.719639			0.764	0.858	0.838	1.357	1.147	1.437	1.121		0.715	1.051	0.59	1.32268	0.795514								0.658	0.871	1	0.980681	0.899	1.06	1.165	1.529	0.872	0.788	1.333				1.154	0.6	0.959
orf19.895	HOG1	CAL0002931	MAP kinase of osmotic-, heavy metal-, and core stress response; role in regulation of glycerol, D-arabitol in response to stress; phosphorylated in response to H2O2 (Ssk1p-dependent) or NaCl; mutant induces protective mouse immune response	0.9059	0.905915	0.966	1.721	0.74658	1.221	1.082	0.889	1.375	1.089	1.262	1.181	1.402	1.398	1.099	1.35	1.178	0.722	1.25649	0.652383	0.515009	0.534	0.728	2.211	0.985	0.957	1.05	0.992	1.204	1.1	1.10156	1.575	0.581	0.727	1.15	0.847	1.233	0.902	1.053	1.138	1.091	0.86	0.974	1.142	0.891	0.841
orf19.1816	ALS3	CAL0001605	ALS family cell wall adhesin; role in epithelial adhesion, endothelial invasiveness; allelic variation in adhesiveness; immunoprotective in mice; promotes biofilm formation by binding to SspB adhesin of S. gordonii; fluconazole-repressed	0.8945	0.894453			0.0254782			1.063		0.938					0.397		0.891	8.03	0.492281	0.0246977	0.156196							63.187	7.503	0.9	1.28774						0.75		0.012	0.013	0.015	0.794	1.162	1.299	27.741	1.388
orf19.4393	CIT1	CAL0001178	Citrate synthase; soluble in hyphae; expression greater in high iron; upregulated by phagocytosis, biofilm growth; Hog1p-downregulated; Efg1p-regulated under yeast, not hyphal growth conditions; present in exponential and stationary phase	0.8937	0.893739	7.536	0.159	0.312498	7.374	11.017		0.151	4.435	0.406	0.5	0.403	0.512	0.077	0.315	0.905	0.317	1.08374	0.411344	0.972376	4.408	3.181	13.153	8.883	1.74	2.511	1.81	1.53	1		0.14	6.308	6.615	0.176	2	1.199	0.473	0.265	0.667	2.049	0.872	0.614	1.619	0.922	1.121
orf19.4084	KIS1	CAL0004936	Snf1p complex scaffold protein; similar to S. cerevisiae Gal83p and Sip2p with regions of similarity to Sip1p (ASC and KIS domain); interacts with Snf4p; mutants are hypersensitive to caspofungin and hydrogen peroxide; Hap43p-repressed gene	0.8904	0.890434	0.856	1.143	0.665697	0.618	1.021	0.925	1.108	1.024	0.947	1.059	1.243	1.381		1.225	1.423	0.591	1.42121	0.756366		0.739	0.875	1.382	0.708	0.907	0.89	0.813	0.93	1.1	1.09842	1.125	0.875	0.903	1.309	0.944	1.103	2.289				0.924	1.688	0.75
orf19.2601	HEM1	CAL0003351	Putative 5-aminolevulinate synthase; transcriptionally regulated by iron; caspofungin repressed; expression greater in high iron; regulated by Ssn6p; induced by nitric oxide; Hap43p-repressed	0.8759	0.875888			0.679749			0.973		1.18					0.891		0.82	2.105	1.17233	0.742018	1.85706							1.127	0.88	1.2	1.44823						0.394		2.622	2.426	2.82	0.831	4.496	1.552
orf19.4618	FBA1	CAL0003619	Putative fructose-bisphosphate aldolase, enzyme of glycolysis; antigenic in murine/human infection; regulated by yeast-hyphal switch; induced by Efg1p, Gcn4p, Hog1p, biofilm, planktonic growth, or fluconazole; phagocytosis-repressed	0.8732	0.873158	0.235	2.288	1.89725	0.15	0.64		2.603		3.775	2.013	4.55	3.792		2.758	1.106	0.196	1.28427	1.66499		0.436	0.692	0.142	0.304	0.188	0.185	1.055	2.923	1	1.44592	4.871	0.437	0.384	6.864	0.497		13				1.148	0.417	1.771
orf19.2277	TPK2	CAL0006348	Catalytic subunit of cAMP-dependent protein kinase (PKA), isoform of Tpk1p; required for wild-type epithelial cell damage and engulfment and oral (not systemic) virulence in mouse; involved in control of morphogenesis and stress response	0.8634	0.863448	0.762	3.002	0.851696	0.617	0.886	0.458	2.157	1.109	2.851	2.417	2.704	2.265	2.189	2.19	1.868	0.369	1.40212	0.724437	0.502127	0.939	0.976	0.746	0.549	0.692	1.058	0.634	1.079	1.6	1.20817	2.675	0.333	0.464	3.09	0.414	0.732	3.421	5.508	4.531	1.443	1.656	1.44	0.684	1.113	1.354
orf19.6124	ACE2	CAL0005982	Transcription factor involved in regulation of morphogenesis, cell separation, adherence, biofilm formation, and virulence in a mouse model of infection; mutant is hyperfilamentous; similar to S. cerevisiae Ace2p and Swi5p	0.8623	0.862283	1.012	1.547	0.601794	0.891	0.835	0.906	1.439	1.336	0.795	0.86	1.778			1.188	1.013	4.302	0.80702	0.590996	1.14154	1.116	1.054	1.493	1.266	1.157	1.376	0.812	0.923	0.9	1.60359	1.882	0.646	0.695	3.882	1.163	1.317	4.267				0.779	1.119	0.563	1.414	2.257
orf19.3923	PGA37	CAL0002899	Putative GPI-anchored protein; Hap43p-repressed gene	0.8456	0.845644	0.453		0.710117	0.412	0.602	1.733		1.247					1.083		0.681	13.528	6.3411	1.57841	1.01766	0.573	0.819	0.48	0.308	0.497	0.599	0.621	0.65	1	1.02062						0.965					0.864	2.609	1.118
orf19.5873	POL1	CAL0002431	Putative DNA directed DNA polymerase alpha; RNA abundance regulated by cell cycle, tyrosol and cell density	0.8403	0.840253	0.806	0.856	0.795862	2.085	1.465	1.169	0.991	1.256	1.027	1.027	0.929			0.798	1.16	0.658	1.34978	0.830132	2.01237	1.353	1.442	0.285	1.208	0.574	0.638	0.931	1.215	0.4	1.00536	1.009	1.168	1.009	0.785	0.973	1.289	0.875				0.695	0.935	0.925
orf19.3548.1	WH11	CAF0006989	Cytoplasmic protein expressed specifically in white phase yeast cells; expression in opaque cells increases virulence and frequency of opaque-to-white switching; null mutant has wild-type switching; Hap43p, hypoxia and ketoconazol induced	0.8283	0.828291			0.59582										5		3.188	27.229	1.36961	0.504957	0.323756																		105	35	7	1.398	0.073	0.505
orf19.5021	PDX1	CAL0001615	Pyruvate dehydrogenase complex protein X, an essential component of the mitochondrial pyruvate dehydrogenase complex which is involved in the respiratory pathway; protein present in exponential and stationary growth phase yeast cultures	0.8238	0.823839	0.394		0.391494	0.375	0.807	1.124	1.029	0.704	1.128	1.262			2.327		0.71	0.35	1.18144	0.519069		0.584	1.486	0.114	0.32	0.198	0.211	1.055	1.305	1.2	0.908678	1.683		0.972	1.14	0.792	0.824		2.667		0.567	0.595	1.367	1.369
orf19.5908	TEC1	CAL0003246	TEA/ATTS transcription factor; involved in white cell pheromone response, regulates hypha-specific genes, required for biofilm formation; regulates BCR1; transcription regulated by Cph2p in some conditions; alkaline-, and biofilm-induced	0.7792	0.779178	1.065	0.858	0.277932	1.89	1.108	3.919	0.645	1.608	0.658	0.573	0.775	0.819	0.772	0.853	0.99	12.876	1.50734	0.24703	0.393262	0.705	1.231	1.383	1.582	1.068	0.951	1.233	0.979	1	0.830358	0.714	1.165	1.55	0.52	1.746	1.999	1.224	0.445		0.21	0.715	1.446	0.847	1.504	0.235
orf19.395	ENO1	CAL0004953	Enolase, enzyme of glycolysis and gluconeogenesis; major cell-surface antigen; binds host plasmin/plasminogen; immunoprotective; phagocytosis, biofilm and planktonic growth-induced; farnesol-downregulated; possibly essential; Hap43p-induced	0.7765	0.776453	0.279	1.766	0.858869	0.433	0.728		2.199		6.008	2.75	2.935	1.315		1.421	1.138	0.171	1.08346	1.00287		0.231	0.296	0.271	0.214	0.123	0.288	0.722	1.807	0.9	1.54154	3.514	0.566	0.455	7.885	0.364		4.806				0.972	0.283	1.883
orf19.1120	FAV2	CAL0001911	Adhesin-like protein; induced by mating factor in MTLa/MTLa opaque cells; induced in cyr1 mutant; filament induced; regulated by Nrg1p, Rfg1p, Tup1p; induced in oralpharyngeal candidasis	0.7633	0.763267	1.298		0.320532	1.866	1.27		3.375		0.818	1.44					1.043	7.322	1.22717	0.337477	0.411396	0.795	0.821	2.069	2.37	1.31	1.212	2.218	1.97	1	0.67792	2.077		0.296	0.213	0.694		0.109				1.356	0.468	0.624	0.945	0.371
orf19.4599	PHO89	CAL0002956	Putative phosphate permease; expression is regulated upon white-opaque switching; alkaline upregulated by Rim101p; induced upon biofilm formation; possibly adherence-induced	0.7406	0.740604	1.181	1.111	0.0338681	0.404	1.081	0.352	0.625	3.787	1	1.667	13.089	7.479	9.563	3.74	0.719	242.975	0.817642	0.0353053	0.0765302	0.347	0.584	0.241	0.084	0.628	1.092	0.705	0.51	1	1.02522	1.111	0.9	1.6	1.429	0.6	6.179	7.479	70.619	70.619	8.827	0.811	0.867	1.376	1.739	17.823
orf19.1051	HTA2	CAL0001183	Putative histone H2A; farnesol regulated; transcription is downregulated in both intermediate and mature biofilms; Hap43p-induced	0.7303	0.730308			0.896164												1.248	0.147	1.78782	1.03459	1.84422																1.341		0.411	0.408	0.443	0.895	0.367	0.395	1.091	1.697
orf19.4980	HSP70	CAL0000006	Putative hsp70 chaperone; role in entry into host cells; heat-shock, amphotericin B, cadmium, ketoconazole-induced; farnesol-downregulated in biofilm; surface localized in yeast-form and hyphal cells; antigenic in host	0.727	0.727049	0.809	4.081	0.32679	0.957	1.162		4.169		3.418	3.41	3.718	3.672	2.889	3.28	1.86	32.79	0.886221	0.178981	0.176644	1.229	1.399	1.385	1.834	1.589	1.518	1.289	1.041	0.9	1.92419	4.205	0.245	0.24	3.292	0.293		4.109	1.7	0.959	0.895	0.973	0.747	0.902	1.587	2.272
orf19.6924	HTA1	CAL0000204	Histone H2A; reduced mRNA abundance detected in homozygous fkh2 null mutant; amphotericin B repressed; farnesol regulated; RNA abundance regulated by tyrosol and cell density; Hap43p-induced gene	0.7094	0.709443	0.7	1.158	1.08954	0.759	0.841	1.322	1.002	1.005	2.246	1.345	0.841	0.949	0.343	0.875	1.277	0.217	1.75103	1.19966	2.00383	0.844	0.494	0.245	0.763	0.248	0.312	0.749	0.786	0.8	0.751258	0.745	0.863	0.998	1.689	0.743	0.798	0.888	1.365	0.974	0.482	1.377	0.462	0.462
orf19.5741	ALS1	CAL0001440	Adhesin; ALS family of cell-surface glycoproteins; adhesion, virulence roles; immunoprotective; band at hyphal base; amyloid domain; biofilm-induced; Rfg1p, Ssk1p; strain background affects expression; N-term binds fucose-containing glycans	0.7085	0.708509			1.1708			65.35		7.95					0.025		1.048	175.049	2.62363	0.878228	3.19427							7.142	1.04	0.9							1.025		0.205	0.444	1.333	0.686	1.481	3.263	3.124	0.681
orf19.6059	TTR1	CAL0005151	Putative glutaredoxin; described as a glutathione reductase; upregulated in the presence of human neutrophils, and upon benomyl treatment; alkaline downregulated; regulated by Gcn2p and Gcn4p; required for virulence in mouse model	0.7068	0.706792	0.934		0.835057	0.701	2.479	0.333		0.457					3.088		1.063	2.247	1.46331	0.631614	0.228795	1.449	1.633	0.713	0.587	1.036	0.952			4.4	1.14916						0.642		4.209	3.946	0.942	1.518	0.771	1.181
orf19.4290	TRR1	CAL0000375	Thioredoxin reductase; regulated by Tsa1p/Tsa1Bp, Hap43p; induced by nitric oxide, peroxide; oxidative stress-induce via Cap1p; upregulated by human neutrophils; fungal-specific (no human/murine homolog); stationary phase enriched protein	0.7061	0.70605	0.924	1.894	0.157835	0.333	1.623	0.918	1.363	0.54	0.853	1.331	1.194	1.356	1.684	1.053	1.154	0.701	1.0794	0.115151	0.19845	0.194	0.626	0.474	0.903	0.808	0.786	1.238	1.523	10.7	1.10791	1.701	0.528	0.734	0.673	0.751	0.97	0.545	0.88	1.274	0.663	0.873	0.446	0.553	0.55	0.693
orf19.6387	HSP104	CAL0001410	Heat-shock protein; roles in biofilm and virulence; complements chaperone and prion propagation activity in S. cerevisiae; guanidine-insensitive; heat shock/stress induced; downregulated in farnesol-treated biofilm; sumoylation target	0.7024	0.702397		4.685	0.742225			0.239	2.816	0.774	3.535	2.511	6.161	3.483	3.375	3.658	1.972	5.479	0.865281	0.540416	0.613716							1.024	0.534	1		6.27	0.213	0.355	4.424	0.398	0.676	4.095	5.344	4.828	3.974	0.97	1.483	0.817	4.68	1.818
orf19.903	GPM1	CAL0003574	Phosphoglycerate mutase; surface protein that binds host complement Factor H and FHL-1; antigenic in murine/human infection; biofilm-, fluconazole-, or amino acid starvation (3-AT) induced, farnesol-downregulated; biofilm, Hap43p-induced	0.6997	0.699673	0.255	3.928	0.961022	0.466	0.581		3.661		3.977	2.039	5.75	3.868	1.218	3.488	1.127	0.171	1.05726	1.50622		0.574	0.336	0.875	1.326	0.226	0.33	0.76	2.727	1.2	1.59109	6.574	0.255	0.273	8.948	0.49		7.88	2.581	0.786	1.191	1.288	0.387	1.201
orf19.4784	CRP1	CAL0004587	Plasma membrane copper transporter; CPx P1-type ATPase; mediates Cu resistance; similar to proteins of Menkes and Wilson disease; copper-induced; Tbf1p-activated; suppresses Cu sensitivity of S. cerevisiae cup1 mutant; biofilm-induced	0.6997	0.699687	0.646	0.742	0.30486	0.62	1.363	1.056	0.954	3.106	1.094	1.135	0.75	0.638	0.719	0.634	3.65	1.708	2.02853	0.658482	0.744443	1.234	0.879	1.735	1.078	3.608	4.759	1.077	0.773	11.9		0.943	1.348	1.049	1.359	0.881	0.994	1.308	1.579	1.577	3.061	1.467	3.178	1.925
orf19.6070	ENA2	CAL0005183	Putative sodium transporter; transcription upregulated in response to ciclopirox olamine; alkaline upregulated by Rim101p; repressed upon high-level peroxide stress; upregulated in oral candidiasis clinical isolates; possibly essential gene	0.6997	0.699664	1.384	0.669	0.592552	0.504	1.002	1.515	0.706	3.398	1.289	1.562	1.571	2.333	3.438	1.305	0.702	43.458	1.85224	0.327992	0.360377	0.382	1.015	0.415	0.393	1.27	1.006	0.514	0.713	0.9	0.573362	0.706	1.494	1.416	1.121	0.64	1.456	2.655	10.993	8.647	3.418	0.917	1.223	1.038	0.778	0.971
orf19.6540	PFK2	CAL0003180	Phosphofructokinase beta subunit, a Pfk1p-Pfk2p heteromultimer; activated by fructose 2,6-bisphosphate, AMP, inhibited by ATP; downregulated upon phagocytosis or hyphal growth; fluconazole-induced; stationary-phase enriched; biofilm-induced	0.6985	0.698469	0.621		1.27924	0.255	0.49	4.323							0.492		6.973	0.178	1.96915	1.39498	1.77212	0.203	0	0.338	0.284	1.014	0.831			1.9	0.989805								0.483	0.218	0.324	0.98	1.181	1.136	1.403	2.989
orf19.6229	CAT1	CAL0000462	Catalase; resistance to oxidative stress, neutrophils, peroxide; role in virulence; regulated by iron, ciclopirox, fluconazole, carbon source, pH, Rim101p, Ssn6p, Hog1p, Hap43p, Sfu1p, Sef1p, farnesol, core stress response	0.6974	0.6974	1.365	1.105	2.83725	2.82	2.524	0.916	0.784	0.919	2.432	1.599	2.641	1.32	0.737	0.786	1.351	4.772	1.30037	1.2456	0.610067	0.862	0.787	6.293	9.622	3.183	4.614	0.658	0.987	4.8	0.686153	1.341	0.905	1.276	1.538	0.625	0.177	1.958	9.763	4.315	4.84	1.23	7.611	1.939	1.539	1.534
orf19.4651	PGA53	CAL0003718	GPI-anchored cell surface protein of unknown function; greater mRNA abundance observed in a cyr1 homozygous null mutant than in wild type	0.6834	0.683442	0.5	1.132	2.5319	0.782	0.62		0.777		1.78		1.198	0.801		0.56	1.088	0.656	1.85684	2.82333	0.609523	1.011	0.681	1.396	0.6	0.526	0.639	0.524	0.795	0.8	0.998801	1.123	0.884	1.288	1.872		1.094	2.102	3.033	1.793	3.654	1.074	0.567	0.926	0.657	3.34
orf19.1738	UGP1	CAL0000839	Possible UTP-glucose-1-phosphaturidyl transferase; localizes to cell surface of yeast-form cells, but not hyphal cells; Hog1p-downregulated; stationary phase enriched protein; induced in oralpharyngeal candidasis	0.6686	0.668611	0.873		0.461942	0.565	0.528	0.748		1.248					1.254	1.407	1.887	0.811	1.1585	0.464334	0.298448	0.436	0.786	0.442	0.726	0.794	0.73	0.998	1.385	0.8	1.13379						1.507	0.807	0.591	0.829	0.709	1.59	1.29	1.296	0.835	1.303
orf19.4892	TPK1	CAL0005520	Catalytic subunit of cAMP-dependent protein kinase (PKA), isoform of Tpk2p; involved in control of morphogenesis and stress response; wild-type nuclear localization requires Bcy1p; produced during stationary but not exponential growth	0.6629	0.662923	0.792		0.582122	0.67	1.139										0.849	3.989	1.60371	0.611492	0.336537	0.998	2.137	1.274	0.802	1.199	1.038	1.403	0.71	1.3	1.23031											0.641	1.575	1.002	0.919	0.773
orf19.5294	PDB1	CAL0003677	Putative pyruvate dehydrogenase; fluconazole-induced; protein level decreases in stationary phase cultures	0.6438	0.643816	0.216	0.711	0.477299	0.349	0.178	2.02	0.644	1.062	1.536	1.466	0.609	0.676	0.248	0.487	1.044	0.444	0.951876	0.643476		0.305	0.653	0.394	0.355	0.179	0.245	0.846	1.438	0.8	0.664717	1.055	1.406	1.552	1.306	0.682	0.756	0.743	0.55	0.57	1.01	0.646	0.645	1.521
orf19.3839	SAP10	CAL0002041	Secreted aspartyl protease; roles in adhesion, virulence (RHE model), cell surface integrity; distinct specificity from Sap9p; at cell membrane and wall; GPI-anchored; N-glycosylated; expression greater in low iron; Tbf1p-activated	0.6393	0.639261	1		0.365515	1.239	0.671	0.19		0.659							0.857	17.261	1.26906	0.474508	0.489447	0.565	1.424	2.314	1.436	0.799	0.777			1.4	0.903914						0.379					0.704	0.72	0.807	0.283	1.861
orf19.5170	ENA21	CAL0002653	Predicted ORF similar to S. cerevisiae sodium transporters Ena1p and Ena5p; Gcn4p-regulated; flucytosine, amphotericin B, or ketoconazole-induced; osmotic stress-induced; overlaps orf19.5170.1, which is annotated as a blocked reading frame	0.6249	0.624909	1.095	0.89	0.134723	0.24	0.487	0.411	1.145	0.582	1.197	1.488	0.971	0.957	1.217	0.716	0.759	15.981	1.44842	0.135942	0.236018	0.214	0.558	0.16	0.095	0.929	1.23	1.585	1.968	0.4		0.93	1.123	0.874	1.002	0.672	0.26	1.858	1.638	2.096	1.723	0.431	0.578	1.35	0.579	3.905
orf19.2877	PDC11	CAL0005202	Putative pyruvate decarboxylase; antigenic; at hyphal cell surface, not yeast-form cells; regulated by Hap43p, Gcn4p, Efg1p, Efh1p, Hsf1; fluconazole-, farnesol-, biofilm-induced; repressed upon amino acid starvation; sumoylation target	0.6168	0.616808	0.04	0.513	1.01676	0.147	0.258		0.693		1.854	0.989	0.669	0.324		0.291	2.537	0.175	1.19367	1.35127		0.351	0.421	0.072	0.052	0.109	0.116	0.875	0.963	1	1.03338	0.84	1.949	1.444	2.282	1.011		1.537				1.088	0.353	1.236
orf19.2396	IFR2	CAL0000841	Zinc-binding dehydrogenase; upregulated by benomyl, ciclopirox olamine or alpha pheromone; regulated by oxidative stress (via Cap1p) and osmotic stress (via Hog1p); protein present in exponential and stationary phase; Hap43p-induced gene	0.6154	0.615447	0.751	1.443	0.333859	0.334	1.274	0.901	1.054	0.589	1.827	1.986	2.282	1.682	1.349	1.025	0.938	0.757	0.837041	0.309037	0.426736	1.833	1.868	0.53	0.289	0.363	0.631	0.847	1.419	5.4	1.28403	2.405	0.693	0.949	1.18	0.504	0.356	1.416	2.414	2.123		1.145	0.438	0.715
orf19.6561	LAT1	CAL0003237	Putative dihydrolipoamide acetyltransferase component (E2) of pyruvate dehydrogenase complex; sumoylation target	0.6047	0.604709	0.385	0.604	0.33699	0.763	0.362	2.38	0.661	2.274	1.946	1.69	0.939	0.659	0.243	0.51	0.959	0.177	1.01856	0.457391		0.24	0.456	0.227	0.32	0.284	0.343	0.593	1.343	1	0.687853	0.807	1.656	1.514	1.275	0.592	1.284	1.101	0.938	0.907	1.789	0.725	1.421	1.39
orf19.535	RBR1	CAL0000162	Glycosylphosphatidylinositol (GPI)-anchored cell wall protein required for filamentous growth at acidic pH; expression is repressed by Rim101p and activated by Nrg1p; Hap43p-induced gene	0.5986	0.598614	0.695		0.628532	0.843	0.653	0.188		0.258					7.401		0.958	0.226	1.73095	1.26579	1.29982	0.68	0.852	0.478	0.916	1.411	2.155	1.692	1.15	1	0.864006						0.181		15.527	10.538	3.29	6.234	0.179	0.79	3.378	1.808
orf19.3575	CDC19	CAL0005977	Pyruvate kinase; on yeast cell surface; Gcn4p, Hog1p, GlcNAc regulated; induced on polystyrene adherence; downregulated by phagocytosis, farnesol treatment; mutation affects filamentation; stationary phase enriched; biofilm, Hap43p-induced	0.5917	0.591704	0.178	2.051	1.14376	0.198	0.315		2.417		3.69	1.915	5.074	1.908		1.402	1.492	0.075	1.12244	1.68251		0.273	0.267	0.124	0.093	0.136	0.176	1.323	3.026	1	1.16645	3.516	0.488	0.414	6.285	0.522		4.247	1.084	0.902	0.753	1.013	0.347	1.597
orf19.5338	GAL4	CAL0004298	Transcription factor with zinc cluster DNA-binding motif involved in control of glycolysis; ortholog of S. cerevisiae Gal4p, but not involved in the regulation of galactose utilization genes; caspofungin repressed	0.587	0.586979	0.546	0.75	0.503586	0.793	0.842	1.317	0.839	0.817	1.308	2.086	0.888	1.143	0.634	0.805	1.263	0.263	1.07369	0.630264		0.455	0.363	0.72	0.769	0.488	0.543	0.963	0.656	1.8	0.725163	0.825	1.334	1.192	1.008	0.479	0.542	1.08	0.379	0.973	2.096	1.398	0.607	0.728
orf19.2496	ATO2	CAL0001662	Putative fungal-specific transmembrane protein; Hap43p-repressed gene; fluconazole-downregulated; late-stage biofilm-induced gene	0.5687	0.568739	1.261		1.04487	2.461	3.29	1.842	0.877	1.183	1.726	1.845	1.288		0.697	1.264	0.637	9.895	0.373992	1.07269	0.215844	2.808	1.558	7.593	6.066	6.238	6.453	0.787	0.803	2.7		0.799		1.14	0.733	0.542	1.148		3.434	2.848	3.034	1.12	4.63	2.749
orf19.3097	PDA1	CAL0001531	Putative pyruvate dehydrogenase alpha chain; fluconazole-induced; protein present in exponential and stationary growth phase yeast cultures; Hap43p-induced gene	0.5686	0.568585	0.268	0.729	0.319861	0.25	0.418	1.982	0.77	1.303	1.333	1.459	0.894	0.699	0.337	0.804	1.068	0.326	1.02849	0.41751		0.186	0.353	0.146	0.224	0.129	0.182	1.083	1.565	0.8	0.524164	1.025	1.371	1.298	1.159	0.685	1.25	1.311	0.801	0.711	1.336	0.785	0.427	1.137
orf19.1358	GCN4	CAL0003864	Transcriptional activator of general amino acid control response; required for Efg1p-dependent pseudohyphal induction by amino acid starvation, not by serum; required for normal biofilm formation; upregulated by human whole blood and PMN	0.5506	0.550583	0.808	1.942	0.482734	0.8	0.837	1.413	1.736	1.249	1.437	1.489	2.035	1.613	0.759	1.419	1.248	5.636	1.35962	0.47687	1.47424	0.757	1.564	0.84	0.848	0.696	0.811	1.324	2.102	1.3	1.11682	3.256	0.515	0.576	2.804	0.672	1.34	3.999	0.571	0.502	1.183	0.979	0.978	0.958	0.876	0.303
orf19.7469	ARG1	CAL0005634	Argininosuccinate synthase; arginine biosynthesis; regulated by Gcn4p, Rim101p; induced by amino acid starvation (3-AT) and benomyl treatment; stationary phase enriched protein; repressed in alkalinizing medium; planktonic growth-induced	0.5311	0.531148	2.021	7.032	0.365314	11.323	1.986	0.225	4.219	0.147	7.032	7.032		4.136	5.358	3.25	1.061	59.911	1.56237	0.33502	0.260385	9.008	9.27	21.244	34.267	0.865	0.601	5.497	0.79	1	1.17151	14.065	0.142	0.237	10.549	0.142	0.203	7.583	5.378	6.12		1.165	0.877	0.645
orf19.2941	SCW4	CAL0006035	Putative cell wall protein; exogenously expressed protein is a substrate for Kex2p processing in vitro; expression is regulated upon white-opaque switching; alkaline downregulated; possibly essential gene (UAU1 method); biofilm-induced	0.5285	0.528493	0.739	0.72	0.764407	0.944	0.793		0.9		1.08	1.173	0.451	0.65		0.712	0.795	784.051	0.301612	2.15646	1.74628	0.931	0.965	1.163	0.824	0.85	0.79	0.765	0.802	0.6	1.30548	0.637	1.389	1.111	0.853	0.853		0.642				0.418	1.589	1.175
orf19.2023	HGT7	CAL0004358	Putative glucose transporter, major facilitator superfamily; glucose-, fluconazole-, Snf3p-induced, expressed at high glucose; upregulated in biofilm; C. albicans glucose transporter family comprises 20 members; 12 TM regions predicted	0.5227	0.522722	0.254	0.377	0.878121	0.277	0.327		0.495		1.025	0.706	0.626	0.799		0.745	2.76	0.084	1.71818	0.916582	1.80009	0.484	0.572	0.174	0.199	0.252	0.398	0.484	0.308	2.5	1.1733	0.4	2.656	2.019	1.055	1.417		2.323	0.253		0.202	1.02	0.515	0.729
orf19.6367	SSB1	CAL0001367	HSP70 family heat shock protein; mRNA in yeast cells and germ tubes; at surface of yeast cells, not hyphae; antigenic in human, mouse systemic infection; macrophage, GCN-induced; possibly essential gene; sumoylation target; Hap43p-induced	0.5095	0.509505	0.332	0.27	0.912707	0.195	0.396		0.362		0.877	0.923	0.24	0.261		0.351	1.127	0.437	1.19389	1.25843	6.20721	0.113	0.424	0.074	0.11	0.249	0.244	0.718	0.884	1	0.649477	0.285	3.701	2.762	0.737	1.083		0.655		0.387	0.583	0.963	0.474	1.626
orf19.4377	KRE1	CAL0001119	Predicted GPI-anchor, role in 1,6-beta-D-glucan biosynthesis; production in S. cerevisiae increases glucan content and complements killer toxin sensitivity of kre1 mutant; possible N-linked glycosylation; caspofungin and biofilm induced	0.5078	0.507822	2.665		0.246208	2.065	4.306			0.219			0.411				0.45	12.074	1.46218	0.217634	0.19747	0.841	1.084	0.789	2.042	4.105	3.638	3.31	2.58	1.1	1.06372						0.393	0.58				1.629	1.019	0.907	0.885	0.72
orf19.2833	PGA34	CAL0005110	Putative GPI-anchored protein; transcription is repressed in response to alpha pheromone in SpiderM medium; late-stage biofilm-induced gene; induced in oralpharyngeal candidasis	0.4759	0.475885	1.458		0.0621465	2.276	1.021										1.036	58.854	0.484712	0.0898715	0.342951	0.685	0.488	2.838	2.544	2.133	1.547			1.4	1.30599											0.75	0.855	0.764	7.013	5.784
orf19.2062	SOD4	CAL0004462	Copper- and zinc-containing superoxide dismutase; role in response to host innate immune ROS; regulated on white-opaque switching; ciclopirox olamine induced; caspofungin repressed; family includes SOD1, SOD4, SOD5, SOD6; yeast-associated	0.4249	0.424871	1.377		0.0357049	0.751	2.686	0.253		0.129					9.83		0.884	10.655	0.819397	0.0963351	0.16772	0.928	1.324	0.665	2.832	1.243	1.261	0.83	0.7	1	0.848104						0.309		20.998			0.818	0.087	0.296	0.892	0.437
orf19.1064	ACS2	CAL0001207	Acetyl-CoA synthetase; antigenic during human and murine infection; upregulated by Efg1p; macrophage-induced protein; soluble protein in hyphae; gene contains an intron	0.4139	0.413874	1.898	0.465	0.505717	1.317	1.789		0.65		1.971	2.094	0.354	0.697		0.541	0.965	0.191	0.926958	0.774375		0.501	1.513	2.823	1.509	0.498	0.534	0.627	0.78	0.8	0.770535	0.489	2.149	1.537	1.175	0.478	2.603	1	0.898	0.726	1.235	0.894	1.298	2.107
orf19.6385	ACO1	CAL0001406	Aconitase; expression greater in high iron; 2 upstream CCAAT motifs; amino acid starvation (3-AT), amphotericin B, phagocytosis, farnesol induced; fluconazole-downregulated; Gcn4p-regulated; Hap43p-repressed; antigenic in infection	0.3985	0.398467	1.744	0.162	0.942391	2.665	2.426		0.234		0.579	0.917	0.103	0.122		0.167	1.07	0.453	1.08948	0.98345	1.56554	4.54	3.754	4.25	3.454	1.237	1.435	1.519	1.023	1.1	0.205999	0.145	6.182	4.273	0.244	1.091		0.25				1.001	4.349	0.622
orf19.655	PHO84	CAL0001031	High-affinity phosphate transporter; expression regulated by white-opaque switch; Hog1p, ciclopirox olamine or alkaline induced; caspofungin or stress repressed; upregulated in RHE model; biofilm-, Hap43p-induced	0.3734	0.373409			0.187192			0.166		0.206					3.043		3.423	105.09	0.455969	0.238574	0.272806									0.1	0.480284						0.445		27.645	18.655	0.381	0.715	0.244	1.981
orf19.7586	CHT3	CAL0000219	Major chitinase; secreted; functional homolog of S. cerevisiae Cts1p; 4 N-glycosylation motifs; possible O-mannosylation; putative signal peptide; hyphal-repressed; farnesol upregulated in biofilm; regulated by Efg1p, Cyr1p, Ras1p	0.363	0.362961	1.566	1.469	1.02651	1.055	0.941	0.689	1.775		1.774	2.672	3.578	1.172	1.506	1.209	0.808	0.529	0.636064	1.2532	10.7377	0.595	0.937	0.807	0.631	1.237	1.079	0.097	0.329	0.6	2.56148	4.292	0.681	0.563	2.729	0.374	0.517	1.762	2.798	4.002	3.129	1.009	0.682	0.265	4.038	20.896
orf19.7498	LEU1	CAL0005750	3-isopropylmalate dehydratase; antigenic in humans; decreased expression in hyphae vs yeast cells; alkaline downregulated; upregulated by human whole blood or PMN cells; regulated by Sef1p-, Sfu1p-, and Hap43p	0.3504	0.350363	1.058		0.868326	2.115	0.938	2.745		2.185							1.455	0.335	1.04788	0.417562	1.98524	0.806	2.188	2.794	1.862	0.618	0.993	0.689	0.555	1.4	1.02965						1.063					1.09	2.701	1.151
orf19.5517		CAL0006095	Similar to alcohol dehydrogenases; increased transcription is observed upon benomyl treatment; induced by nitric oxide; induced in core stress response; oxidative stress-induced via Cap1p	0.3218	0.32177	0.54		0.416914	0.367	0.695	2.247		0.404					0.312		0.668	0.114	1.24241	0.604392	3.96396	0.439	0.773	0.586	0.248	0.349	0.47	0.583	0.753	6.1	0.857854						0.577		0.803			1.327	0.283	0.622
orf19.238	CCP1	CAL0003960	Similar to cytochrome-c peroxidase N terminus; negatively regulated by Rim101p or alkaline pH; transcription induced by interaction with macrophage or low iron; oxygen-induced activity; regulated by Sef1p-, Sfu1p-, and Hap43p	0.3187	0.318693		6.13	2.14455			0.389	5.036	1.044	2.765	2.169	5.8	3.48	4.605	1.851	1.743	2.821	0.722228	0.618641	0.166624							1.996	2.01		0.779484	8.294	0.163	0.199	5.222	0.461	1.437	4.35	2.94	2.232	0.742	1.362	7.64	1.153
orf19.4910	FGR41	CAL0006224	Putative GPI-anchored protein; adhesin-like protein; transposon mutation affects filamentous growth	0.2716	0.271592	0.322	0.838	0.904432	0.649	0.23	1.121	0.849	2.107	0.969	1.824	4.167	1.875	0.647	1.25	0.759	0.17	0.487894	0.974645	4.54195	0.522	0.283	0.705	1.128	0.445	0.468	0.061	0.548	0.8	1.9923	3.444	1.194	1.177	1.824	0.548	0.461	2.273	1.427	2.696	3.359	1.222	0.817	0.386	1.722	7.544
orf19.3893	SCW11	CAL0002202	Cell wall protein; transcription decreased in mutant lacking ACE2; downregulated in core caspofungin response; expression greater in high iron; possibly an essential gene, disruptants not obtained by UAU1 method; planktonic growth-induced	0.2451	0.245089	0.35	1.022	0.878732	0.638	0.323	1.323	0.958	2.315	0.658	0.793	3.966	1.089	0.886	1.386	0.676	0.109	1.27233	0.80095	7.69778	0.644	0.579	2.098	0.471	0.254	0.304	0.117	0.92	0.5		4.352	0.978	1.043	1.559	1.261	1.687	3.594	1.825	3.152	1.287	1.133	0.544	0.378	5.41	9.458
orf19.691	GPD2	CAL0001161	Surface protein similar to glycerol 3-P dehydrogenases; binds host Factor H, FHL-1 and plasminogen; regulated by Ssn6p, Nrg1p, Efg1p; induced by cell wall regeneration, macrophage/pseudohyphal growth, core stress response; biofilm induced	0.2126	0.21257	1.469	0.969	3.54687	0.707	1.086	0.749	1.028	0.882	0.592	0.632	0.701	0.545	1.569	0.609	2.741	4.196	1.28668	5.59511	1.69111	0.825	3.067	0.976	0.682	1.571	1.178	1.933	1.113	2.3	0.795102	0.736	1.031	0.972	0.422	1.583		0.18		1.63	0.653	0.538	1.471	1.405	0.445	0.41
orf19.1327	RBT1	CAL0003763	Cell wall protein with similarity to Hwp1p, required for virulence; predicted glycosylation; Tup1p repressed; serum, hyphal and alkaline induced; farnesol, alpha factor induced; Rfg1p-, Rim101p-regulated; fluconazole-repressed	0.1298	0.129798	0.891	0.453	0.384745	0.788	1.967	3.027	0.6	1.865	0.267	0.494	0.133	0.391		0.472	1.084	1.868	2.75876	0.750954	0.493371	1.03	0.764	1.452	1.637	0.403	0.413	31.234	1.866	1.1	0.986972	0.31	2.205	1.667	0.039	2.026	1.025	0.051				0.713	1.551	1.457	4.553	0.15
[truncated: 206 more columns]

## Sheet: Caspofungin
				caspo/untreated (kidney 24hr)	caspo/untreated (kidney 24hr)	kidney 24h/0h inverse	brg1 / SN250	kidney 12h/0h inverse	kidney 48h/12h	RPMI 37C/inoculum inverse	Macrophage co-culture cph1 efg1 4hr	nrg1 / wt inverse	ume6 30C 5hr/ Zero (OD600 = 10.5)	sko1/wt (in caspofungin)	snf5 / WT (spider)	try5 / WT (spider) inverse	rim101/SC5314 ABF	kidney 48h/0h inverse	Macrophage co-culture cph1 efg1 3hr	Macrophage co-culture cph1 efg1 6hr	Macrophage co-culture SC5314 4hr	Macrophage co-culture SC5314 6hr	rfg1 / wt inverse	tup1 / wt inverse	Heavy metal stress (Cd/untreated)	Oxidative stress (5mM H2O2/untreated hog1)	ume6 30C 1hr/ Zero (OD600 = 10.5)	ume6 30C 3hr/ Zero (OD600 = 10.5)	ume6 30C 5hr/ Zero (OD600 = 8.5)	ume6 37C Serum 3hr / Zero (OD600 = 10.5)	ume6 37C Serum 5hr / Zero (OD600 = 10.5)	ume6 37C Serum 5hr / Zero (OD600 = 8.5)	WT 30C 5hr/ Zero (OD600 = 10.5)	WT 30C 5hr/ Zero (OD600 = 8.5)	WT 37C Serum 1hr / Zero (OD600 = 8.5) inverse	WT 37C Serum 2hr / Zero (OD600 = 8.5) inverse	WT 37C Serum 5hr / Zero (OD600 = 10.5)	WT 37C Serum 5hr / Zero (OD600 = 8.5) inverse	yak1/WT (hyphal)	caspofungin/untreated	CLA 37C / ethanol 30C (in spider)	hap43/wt (in iron deplete)	hap43 / WT (in low iron)	sef1 / WT (in low iron)	Biofilm/yeast (RNAseq, Nobile) inverse	tec1 / SN250	ada2 / WT (spider)	bcr1 / WT (spider)	cas5 / WT (spider) inverse
				Query	this study	this study	22265407	this study	this study	this study	15470236	15814840	18216277	18434592	22359502	22359502	24006479	this study	15470236	15470236	15470236	15470236	15814840	15814840	16339080	16339080	18216277	18216277	18216277	18216277	18216277	18216277	18216277	18216277	18216277	18216277	18216277	18216277	18321992	18434592	21357478	21592964	21843869	21843869	22265407	22265407	22359502	22359502	22359502
				248	5	9	0	28	27	11	1	4	6	5	1	0	2	6	2	1	0	0	0	0	0	8	13	9	1	9	3	2	1	0	9	9	9	2	2	4	0	4	11	2	6	0	0	5	1
			up 10	5	5	2	0	3	1	3	1	1	1	1	1	0	0	1	1	1	0	0	0	0	0	0	2	1	0	0	1	1	1	0	2	2	2	1	1	0	0	1	2	0	1	0	0	2	0
					1.33212e-10	0.0110972	1	0.011126	0.440841	0.00062517	0.0201613	0.0787021	0.116149	0.0975811	0.0201613	1	1	0.116149	0.0399961	0.0201613	1	1	1	1	1	1	0.0232584	0.170028	1	1	0.0595084	0.0399961	0.0201613	1	0.0110972	0.0110972	0.0110972	0.0399961	0.0399961	1	1	0.0787021	0.0166754	1	0.116149	1	1	0.00318584	1
				248	19	18	8	49	49	29	11	5	14	21	6	2	10	16	7	9	9	3	4	6	3	27	21	19	2	15	10	10	7	2	34	28	14	12	7	15	4	20	17	5	26	1	0	15	11
			up 4	19	19	10	3	14	8	10	3	2	4	5	1	2	3	7	2	2	2	2	1	4	0	3	3	3	0	3	2	1	2	1	3	3	2	2	1	1	0	2	2	2	2	0	0	2	1
					<1e-10	1.50869e-08	0.016811	1.40149e-07	0.0173891	4.61228e-06	0.0426208	0.0484865	0.0151925	0.0141747	0.383278	0.00558313	0.0325882	3.65502e-05	0.0927565	0.144954	0.144954	0.0159777	0.274471	0.000341669	1	0.342097	0.208861	0.168005	1	0.0962449	0.173045	0.556268	0.0927565	0.147643	0.499015	0.364926	0.291691	0.231623	0.431699	0.708357	1	0.466547	0.381148	0.0484865	0.616897	1	1	0.32176	0.591692
				248	66	45	32	79	96	45	33	13	42	49	15	8	29	37	35	24	19	15	22	17	12	52	40	41	8	33	25	26	29	16	63	62	23	38	21	22	30	49	31	23	55	5	3	21	22
			up 2	66	66	29	14	48	45	28	11	7	18	28	8	5	19	20	10	9	9	6	12	7	2	21	14	17	5	14	15	9	11	9	14	14	7	10	3	9	10	20	10	10	13	4	3	8	10
					<1e-10	2.66242e-09	0.0191195	<1e-10	1.35831e-08	2.01952e-08	0.230323	0.0300724	0.00932779	3.22715e-07	0.0214941	0.0330856	3.01197e-06	0.000105412	0.460287	0.152225	0.0359281	0.179486	0.00335681	0.131843	0.875675	0.0108052	0.133135	0.0175806	0.0330856	0.0260337	0.000208106	0.225405	0.108748	0.00920541	0.860046	0.840241	0.413688	0.588326	0.952632	0.0936986	0.247623	0.0114586	0.287608	0.0512531	0.767824	0.018664	0.0182202	0.161359	0.0369371
				248	12	86	44	69	13	74	39	49	31	4	51	1	43	95	24	43	52	33	41	70	1	10	58	48	18	62	41	29	31	20	35	26	59	24	18	14	10	50	42	28	127	15	15	35	1
			down 2	12	12	8	5	6	3	6	1	4	3	0	2	0	1	5	2	1	1	0	2	4	1	1	5	5	1	5	2	0	1	3	1	0	3	0	2	3	3	4	2	2	10	1	1	1	0
					<1e-10	0.0213037	0.042119	0.0811592	0.0189149	0.109756	0.878098	0.194489	0.177907	1	0.747852	1	0.903945	0.514466	0.326695	0.903945	0.944809	1	0.619937	0.452921	0.0483871	0.396763	0.120732	0.0595528	0.603752	0.152269	0.619937	1	0.80635	0.0618092	0.846013	1	0.575126	1	0.212932	0.023402	0.00863769	0.205336	0.63438	0.402015	0.0209766	0.535309	0.535309	0.846013	1
				248	0	48	15	37	3	40	10	21	10	0	29	0	18	53	7	16	18	4	18	43	0	0	34	29	3	33	14	9	15	4	19	17	19	9	8	4	2	22	10	8	91	3	6	17	0
			down 4	0	0	0	0	0	0	0	0	0	0	0	0	0	0	0	0	0	0	0	0	0	0	0	0	0	0	0	0	0	0	0	0	0	0	0	0	0	0	0	0	0	0	0	0	0	0
					1	1	1	1	1	1	1	1	1	1	1	1	1	1	1	1	1	1	1	1	1	1	1	1	1	1	1	1	1	1	1	1	1	1	1	1	1	1	1	1	1	1	1	1	1
				248	0	22	6	23	0	18	0	7	1	0	14	0	10	32	4	5	4	1	0	20	0	0	15	13	0	20	3	1	4	0	12	9	7	2	8	0	1	10	2	3	53	1	3	13	0
			down 10	0	0	0	0	0	0	0	0	0	0	0	0	0	0	0	0	0	0	0	0	0	0	0	0	0	0	0	0	0	0	0	0	0	0	0	0	0	0	0	0	0	0	0	0	0	0
					1	1	1	1	1	1	1	1	1	1	1	1	1	1	1	1	1	1	1	1	1	1	1	1	1	1	1	1	1	1	1	1	1	1	1	1	1	1	1	1	1	1	1	1	1
orf19.6336	PGA25	CAL0001302	Putative GPI-anchored adhesin-like protein; fluconazole-downregulated; induced in oralpharyngeal candidasis	56.637	56.6369	4.24163	0.607	4.46598	4.22986	2.1443	0.921	1.155		1.236	14.845	1.316	0.274312	1.05582	0.908	1.168	2.034	1.106	0.877	1.201	1	1.1			0.844			0.469		0.6	1.304	2.143		1.935	0.613	1.4	0.609	0.663	1.005	1.111	0.007	1.067	1.743	10.788	1.81
orf19.3618	YWP1	CAL0000321	Secreted yeast cell wall protein; possible role in dispersal in host; mutation causes increased adhesion and biofilm formation; stable propeptide; regulated by growth phase, phosphate, Ssk1p, Ssn6p, Efg1p, Efh1p, Hap43p; mRNA binds to She3p	26.161	26.1606	17.9558	4.836	99.397	2.29946	31.6061	0.291	16.869		1.002	0.071	0.972	2.04369	43.2263	0.551	0.602	0.303	0.736	1.596	8.678	0.9	0.7			0.734			0.138		0.698	42	31.5	0.152	14	13.228	0.955	2.072	0.383	0.503	0.676	21.281	0.702	2.474	0.756	0.871
orf19.4773	AOX2	CAL0004548	Alternative oxidase; induced by antimycin A, some oxidants; growth and C source-regulated; 1 of 2 isoforms; role in cyanide-resistant respiratory pathway absent from S. cerevisiae; Hap43-repressed; repressed during chlamydospore formation	18.002	18.0017	6.34702	5.973	4.66239	2.43272	0.185588			11.258	5.033	0.38	0.403	3.07782	1.91653							1	1.5	16.43	7.088		2.26	19.385		11.872				23.41		0.951	0.904	0.994	5.599	22.648	9.009	0.347	1.764	1.14	14.656	0.335
orf19.3707	YHB1	CAL0001071	Nitric oxide dioxygenase, acts in nitric oxide scavenging/detoxification; role in virulence in mouse; transcription activated by NO, macrophage interaction; hyphal downregulated; mRNA binds to She3p; Hap43p-repressed	15.363	15.3627	5.68196	2.464	11.6383	4.78479	18.5468	107.738	0.529	9.478	21.177	0.187	1.378	1.37841	2.43235	76.802	95.281	8.469	7.39	2.809	0.314	0.8	2.6	16.565	13.739	3.581	9.959	6.905	11.598	5.607	2.928	0.094	0.071	18.753	0.123	0.9	0.638	2.676	12.116	12.112	4.244	0.63	3.141	0.406	0.502	1.22
orf19.5079	CDR4	CAL0001762	Putative transporter of ATP-binding cassette (ABC) superfamily; biofilm, fluconazole, Sfu1p, Hog1p, core stress response induced; caspofungin repressed; fluconazole resistance is not affected by mutation or correlated with expression	13.658	13.6583	15.7819	0.772	566.228	419.074	46.3069	1.478	1.621		2.922				1.35114	0.759	1.111	0.433	0.605	2.74	0.844	1.9	4	0.451	0.328		0.09	0.541		1.198	0.98	29.07	19.38	0.114	2.704	0.938	0.865	3.16	0.952	0.318	0.405	1.071	0.649
orf19.5025	MET3	CAL0001619	ATP sulfurlyase; role in sulfate assimilation; repressed by Met or Cys, Sfu1p, or in fluconazole-resistant isolate; strongly induced on biofilm formation, even in presence of Met and Cys; Hog1p-, caspofungin-, white phase-induced	9.574	9.57411	24.0402	0.565	166.122	6.87689	5.19126	1.538	0.805	0.436	0.509				24.1565	2.477	0.989	1.264	1.262	0.107	9.524	2.8	0.7	0.096	2.104		2.495	2.022								1.342	3.077	0.559	0.41	1.653	1.851	0.244	0.824
orf19.5288	IFE2	CAL0003653	Putative alcohol dehydrogenase; decreased expression in hyphae compared to yeast-form cells; Efg1p-regulated; fluconazole-induced; Hog1p-induced; increased expression in response to prostaglandins	8.717	8.7173	9.10012	0.626	45.6104	29.0796	38.4373	5.575	0.402	4.931	12.844	0.028	1.326		1.56847	12.686	7.757	1.576	0.83	1.46	0.398	1.2	5	1.682	2.033	2.609	0.855	2.023	3.623	3.619	2.229	3.192	1.886	1.771	0.755	1.005	1.073	1.29	2.07	1.424	2.51	0.532	0.632	0.549	0.016	4.314
orf19.23	RTA3	CAL0000521	Similar to S. cerevisiae Rta1p (role in 7-aminocholesterol resistance) and Rsb1p (flippase); putative membrane protein; putative drug-responsive regulatory site; induced by fluphenazine, estradiol, ketoconazole, caspofungin	6.659	6.65945	9.43115	0.444	14.0106	1.8318	4.14555	0.673	0.977	0.823	0.682			1.04519	7.64853	0.965	0.379	1.726	1.495	0.993	1.266	1.1	1.3	0.253	0.245		0.05	0.258		0.393						1.621	1.794	2.978	0.612	1.691	0.55	1.616	0.531
orf19.1097	ALS2	CAL0001283	ALS family protein; role in adhesion, biofilm formation, germ tube induction; expressed at infection of human buccal epithelial cells; putative GPI-anchor; induced by ketoconazole, low iron and at cell wall regeneration; regulated by Sfu1p	6.649	6.64927	1.34885	7.09	3.90819	2.1119	1.07787		0.781		2.35	1.085	0.966	0.448528	1.85055					0.263	4.504	1	0.9							0.679				0.185		0.839	0.833	0.363	0.713	0.38	0.536	3.651	0.704	1.332	0.848	1.144
orf19.3923	PGA37	CAL0002899	Putative GPI-anchored protein; Hap43p-repressed gene	6.341	6.3411	1.57841	0.291	0.710117	0.845644	1.01766	1.248	1.61	1.247	0.681			17.9042	0.839734	0.819	1.815	0.633	1.291	1.538	0.956	1	1	3.035	1.733		1.493	0.965								0.778	1.073	1.549	2.609	1.47	1.118	0.074	0.927
orf19.4682	HGT17	CAL0003818	Putative glucose transporter of the major facilitator superfamily; the C. albicans glucose transporter family comprises 20 members; 12 probable membrane-spanning segments; induced at low (0.2%, compared to 2%) glucose in rich media	6.063	6.06322	15.4326	1.172	60.275	10.4811	6.20196	7.988	1.132	12.075	1.022				5.75083	0	0	7.253	6.358	1.06	0.682	1.1	1.1	403.2	198.675	1.364	49.15	2.575	2.136	1.694		0.24		1		1.916	0.848	0.46	1.905	1.185	1.4	0.017	1.956
orf19.6660		CAL0004080	Putative protein of unknown function; mRNA binds to She3p; Hap43p-repressed gene; biofilm-induced	6.056	6.05618	3.01345	1.358	2.30812	1.0335	0.845492	1.395	1.408	0.426	2.162	1.14	1.326	2.56965	2.2333	1.953	0.527	0.695	0.456	3.061	1.071	1	10	0.058		0.787	0.328	0.672	0.717							0.935	0.71	1.122	2.125	0.671	0.512	1.785	0.766	1.017	1.275	1.587
orf19.5437	RHR2	CAL0005236	Glycerol 3-phosphatase; roles in osmotic tolerance, glycerol accumulation in response to salt; required for biofilm formation; highly biofilm-induced; regulated by macrophage, stress, yeast-hyphal switch, pheromone, GCN4, HOG1, NRG1, TUP1	6.006	6.00573	14.8079	0.771	21.514	1.77751	9.50548	0.819	0.281		4.474	0.629	4.161		12.1035	0.797	0.514	0.652	0.74	0.269	0.664	1.2	3.8	0.652	0.426	1.904	0.819	2.135	0.151	2.501	4.531	0.738	0.832	0.96	0.627	0.684	3.259	0.62	1.395	1.051	1.492	1.009	0.23	0.563	0.09	2.194
orf19.5714	SAP1	CAL0001375	Secreted aspartyl proteinase; acts in utilization of protein as nitrogen source; assessment of virulence role complicated by URA3 effects; regulated by growth phase, alpha-pheromone; produced by opaque cells	5.199	5.19918	0.740634	0.583	2.27419	2.4553	0.845447	0.597		0.982	1.249	1.305	1.236	1.04684	0.926238	1.115	0.754	0.88	0.713			1	1	0.966	0.526		0.562	0.955									0.875	1.239	1.202	1.19	0.977	0.294	1.051	2.204	0.833	0.855
orf19.7150	NRG1	CAL0002995	Transcriptional repressor; regulates chlamydospore development, hyphal gene induction, virulence genes, and genes involved in rescue/stress responses; effects both Tup1-dependent (major) and -independent (minor) regulation; biofilm-induced	4.856	4.85601	2.68549	2.372	4.49328	1.01572	1.48964	0.608	15.096	2.65	1.485	0.339	1.194	4.97229	4.42376	0.744	0.352	0.617	0.646	1.559	2.12	1.6	1	1.413	1.95	1.099	1.217		1.457	1.119	0.808	4.289	2.821	1.038	1.01	2.227	1.034	1.743	1.339	0.967	1.024	2.121	0.66	1.058	0.716	1.194
orf19.5302	PGA31	CAL0004244	Cell wall protein; putative GPI anchor; expression is regulated upon white-opaque switching; induced by Congo Red and by cell wall regeneration	4.53	4.52978	1.36809	0.395	9.77323	21.6052	0.82869			2.2	0.525	2.114	4.66		0.452356							1.1	1	2.3	3		4.8	0.9								1.129	5.155	0.618	0.983	0.767	0.952	0.104	1.042	2.259	1.037	1.164
orf19.508	QDR1	CAL0000052	Putative antibiotic resistance transporter; regulated by white-opaque switching, Nrg1, Tup1; Hap43, caspofungin repressed; early-stage biofilm and planktonic growth-induced gene; repressed during chlamydospore formation	4.459	4.45903	3.47521	0.973	68.6007	13.8839	7.02665	0.409	2.245	0.674	4.321				4.94102	1.209	0.248	0.401	0.402	4.444	4.144	1	2.8	0.379	0.534		0.605	0.409		0.786				0.853		0.894	0.633	0.976	3.113	0.346	0.883	6.491	0.973
orf19.220	PIR1	CAL0003915	1,3-beta-glucan-linked structural cell wall protein; N-mannosylated, O-glycosylated by Pmt1p; tandem repeats; cell wall defect in heterozygous mutant; hyphal repressed; Hog1p, fluconazole, hypoxia induced; iron, Efg1p, Plc1p, temp regulated	4.127	4.12697	3.32538	3.988	7.92909	2.29314	5.87903		2.892		0.668	0.243	1.135	9.97232	3.45775					1.584	2.491	1.6	1.8			0.915			0.324		0.956	3.584	4.456	0.461	4.324	1.164	1.267	0.992	0.986	0.174	0.391	3.159	0.685	1.029	0.884	1.817
orf19.3708	SAP2	CAL0001073	Major secreted aspartyl proteinase, involved in utilization of protein as nitrogen source; assessment of virulence role complicated by URA3 effects; immunoprotective; regulated by growth, albumin, drugs, white cell-type; biofilm-induced	4.123	4.12265	1.89732	0.595	3.91526	3.36523	0.844073	2.002			1.084	0.793	2.077	0.904687	1.16344	0.881	1.118	0.48	1.567			1.1	1					0.017									0.983	0.957	0.284	0.808	1.071	0.034	1.069	1.907	3.243	0.954
orf19.670.2		CAF0006908	Protein of unknown function; hypoxia, Hap43-repressed; ketoconazole induced; induced in oralpharyngeal candidasis; Tye7-regulated during late-stage biofilm formation	3.87	3.87045	2.15211	4.389	23.549	84.7211	6.06036			28.712	9.817	2.127	1.496	2.07518	0.277959									83.797	95		30.127	40.983		9.778				16.557			1.012	1.007	3.593	2.183	2.989	0.255	2.398	0.684	0.304	2.128
orf19.1868	RNR22	CAL0001735	Putative ribonucleoside diphosphate reductase; shows colony morphology-related gene regulation by Ssn6p; RNA abundance regulated by tyrosol and cell density; Hap43p-repressed gene; biofilm- and planktonic growth-induced	3.828	3.82804	3.37874	1.436	10.2265	2.82496	16.3938	0.327	0.402		11.227	0.048	1.807	3.24036	3.62004	0	0.236	0.162	0.308	0.45	0.618	1.3	3.6	0.089	0.102	1.231	0.593	2.12	0.703	1.502	2.433			1.008		0.996	0.839	1.471	3.703	0.883	2.545	0.439	0.69	0.618	0.337	0.893
orf19.7208	CSK1	CAL0003743	Putative mitogen-activated protein (MAP) kinase with an unknown role; null mutant produces wrinkled colonies; similar to S. cerevisiae Smk1p, which is a protein kinase required for sporulation	3.791	3.79119	1.26056	0.802	11.7212	14.0214	1.02229	0.819			1.138				0.835947	0.736	1.108	0.712	0.749			1	1													1.071	1.135	1.046	0	0.979	1.273	1.571	1.25
orf19.3749	IFC3	CAL0001204	Oligopeptide transporter; transcriptionally induced upon phagocytosis by macrophage, by BSA or peptides; fluconazole-induced; upregulated by Rim101p at pH 8; virulence-group-correlated expression; no human/murine homolog; Hap43p-repressed	3.659	3.65859	0.95873	0.437	7.19813	6.56652	0.912724	1.901	0.487	1.616	1.69				1.09619	2.387	2.727	1.797	1.384	0.467	0.625	1	2	0.412	0.581	1.273	0.098	0.239	0.795	1.328	0.98	4.636	3.643	0.073	1.759	0.905	0.98	0.953	5.502	1.035	1.042	0.098	1.203
orf19.7514	PCK1	CAL0006389	Phosphoenolpyruvate carboxykinase; regulated by hyphal switch, carbon source, Hap43p; repressed on glucose; induced by fluconazole, phagocytosis, H2O2, biofilm formation; induced in oralpharyngeal candidasis	3.647	3.64684	1.66787	3.002	19.2529	59.2092	9.8175	2.265	0.544	3.25	20.739	0.926	1.037	1.01228	0.325167	0.715	0.395	1.086	0.314	2.367	0.057	1	1.2		27	1.667	2.75	2.5	8.333	2.137	1.122	0.081	0.178	1.169	0.891	1.466	0.526	1.214	8.266	0.9	1.591	0.183	3.727	0.981	0.435	1.269
orf19.532	RBR2	CAL0000157	Cell wall protein; expression is repressed by Rim101p; expression is regulated upon white-opaque switching; transcription is repressed in response to alpha pheromone in SpiderM medium; macrophage-induced gene	3.597	3.59701	1.24923	0.406	1.17235	0.94206	1.78706	0.504	1.506	1.056	0.828	1.623	0.927	9.72412	1.24446	0.717	0.724	2.502	1.254	1.463	0.241	1	0.9	1.19	0.855		0.445	0.652	0.579	0.607	0.767	1.049		0.299	1.387	2.237	0.685	0.579	0.54	1.467	1.237	0.345	0.918	0.882	4.251	0.854
orf19.2108	SOD6	CAL0005271	Copper- and zinc-containing superoxide dismutase; expression regulated during planktonic growth; member of a gene family that includes SOD1, SOD4, SOD5, and SOD6; gene may contain an intron; Hap43p-repressed; biofilm-induced	3.566	3.56611	2.72999	0.969	10.897	6.2038	2.68839	2.296	1.12		1.455	0.996	1.427	2.59726	1.75651	1.073	2.71	1.105	0.785	1.835	1.48	1	1.1	0.835	0.796	1.143		0.491	2.044		0.797	0.762				1.074	0.873	1.276	3.923	0.882	0.927	0.974	1.156	0.502	0.119	4.087
orf19.5626		CAL0000590	Protein of unknown function; biofilm-induced gene; Plc1-regulated; induced by Mnl1 under weak acid stress	3.531	3.53097	2.74207	1.539	4.0384	2.17286	1.24784		2.513	4.103	5.935	0.783	1.238	6.03572	1.85856					3.077	0.366	1	3.1	6.095	4.425	2.646	2.621	3.16	5.537	2.394	1.5	0.762	0.96	1.981	0.658	0.892	0.748	0.934	1.087	0.735	0.644	0.707	1.021	0.585	0.459	3.304
orf19.1067	GPM2	CAL0001210	Putative phosphoglycerate mutase; decreased expression in hyphae compared to yeast-form cells; macrophage/pseudohyphal-repressed; induced by high levels of peroxide stress, farnesol-induced; biofilm- and planktonic growth-induced gene	3.494	3.49445	1.77399	1.287	4.98053	3.82174	0.9453	0.882	0.361	2.053	1.869				1.30321	0.772	0.669	0.665	1	1.826	0.342	1.1	3.7	0.885	0.676	3.056	1.011	1.935	1.208	0.309	3.121	4.243	1.653	0.562	0.649	1.263	0.813	0.985	1.348	0.627	0.928	2.174	0.751
orf19.6081	PHR2	CAL0005209	Glycosidase; role in cell wall structure; may act on beta-1,3-glucan prior to beta-1,6-glucan linkage; role in vaginal not systemic virulence (low pH not neutral); low pH, high iron, fluconazole, Hap43p-induced; Rim101p-downregulated at pH8	3.406	3.40627	6.87302	0.495	7.716	2.45254	12.8383	1.57	1.184	1.075	1.198	0.985	1.07	2.68158	3.14613	0.889	0.633	1.462	2.165	0.81	1.015	0.9	0.6	1.156	0.781	0.879	0.238	0.758	0.492	0.743	1.264	2.395	1.655	0.839	0.892	0.757	1.812	1.364	0.326	0.636	0.803	1.744	0.624	1.474	7.051	0.87
orf19.638	FDH1	CAL0000982	Formate dehydrogenase, oxidizes formate to produce CO2; Mig1p regulated; induced by macrophages; fluconazole-downregulated; downregulated by Efg1p under yeast, not hyphal, growth conditions; predicted cytosolic; stationary phase enriched	3.402	3.402	1.29501	0.546	2.37409	24.627	0.0839003			0.307	4.183	0.124	0.793	0.328784	0.096402							1	1.8	0.784	1.096		0.312	0.472		0.254				0.452		0.995	0.878	1.773	0.817	2.368	0.35	0.148	1.155	0.526	3.033	0.946
orf19.1691		CAL0000188	Plasma-membrane-localized protein; filament induced; Hog1p-, ketoconazole-, fluconazole- and hypoxia-induced; regulated by Nrg1p, Tup1p, Upc2p; increased expression in response to prostaglandins; biofilm- and planktonic growth-induced	3.373	3.37332	11.9836	0.555	141.62	5.89105	88.2384	0.13	0.064	0.223	3.526	0.094	1.473	1.90085	24.0399	0.523	0.231	0.134	1.129	0.133	0.238	1.9	1	0.055	0.01		0.015	0.19		0.404				0.301		0.943	0.986	1.06	0.959	0.367	1.393	33.051	0.848	0.516	0.577	0.978
orf19.5716	SAP4	CAL0001377	Secreted aspartyl proteinase; sap4 sap5 sap6 triple mutant is defective in protein utilization for nitrogen; assessment of virulence role complicated by URA3 effects; expressed during mucosal and systemic infections; N-glycosylated	3.234	3.23354	1.05053	0.191	2.95351	19.0558	1.42648	0.719	0.152		1	1.117	2.784	0.215195	0.154993	0.934	0.787	4.941	2.569	0.154	0.466	1	1	0.576		0.647			0.882		0.833	0.006	0.02		0.15		0.989	1.18	0.673	1.339	0.868	0.002	0.958	0.973	10.091	2.351
orf19.2467	PRN1	CAL0001587	Protein with similarity to pirins; increased transcription is observed upon benomyl treatment and in response to alpha pheromone in SpiderM medium; transcriptionally activated by Mnl1p under weak acid stress	3.142	3.14174	1.64004	0.429	23.0049	15.2542	0.335555	1.367	1.12	1.205	1.01				1.5081	1.729	1.371	1.008	1.316	0.861	0.478	1	32.6	1.042	1.153		1.739	1.139	1.055		1.068	0.836	0.539		0.992	0.903	0.974	0.729	1.377	0.895	0.729	0.063	0.617
orf19.1354	UCF1	CAL0003857	Hap43p-repressed gene; mRNA binds She3p; transcription induced in high iron, decreased upon yeast-hyphal switch; downregulation correlates with clinical development of fluconazole resistance; Ras1p-regulated; biofilm-induced gene	3.119	3.11876	1.01312	2.451	7.53255	30.6588	2.3332				34.441	0.461	1.374	3.00407	0.24569							1	18.3	0.98			0.49	0.917		1.057				1.031		1.304	0.556	2.097	1.873	0.667	0.685	0.602	1.609	0.579	0.566	2.183
orf19.5742	ALS9	CAL0001441	ALS family cell-surface glycoprotein; expressed during infection of human epithelial cells; confers laminin adhesion to S. cerevisiae; highly variable; some with adhesin function; putative GPI-anchor; Hap43p-repressed	3.083	3.08289	1.0074	1.01	1.61647	1.62078	1.05244			1.992	0.948	0.835	1.038	1.52338	0.997342							1	1	0.897	0.659		0.613	0.873		0.686				1.119		0.818	0.928	0.963	2.536	1.065	0.834	0.274	0.791	1.684	0.934	1.169
orf19.5005	OSM2	CAL0001569	Putative mitochondrial fumarate reductase; regulated by Ssn6p, Gcn2p, and Gcn4p; Hog1p-downregulated; stationary phase enriched protein; Hap43p-repressed gene	3.073	3.0727	1.73886	0.706	2.68272	1.25428	0.704858	2.581	1.386	2.133	1.68				2.13886	1.208	1.992	2.606	1.771	1.018	1.347	1.5	0.8	0.951	1.138	1.712	0.318	0.428	2.692	0.698	1.373	1.5	2.344	0.27	1.119	0.999	0.685	1.206	7.077	11.307	1.778	0.741	1.231
orf19.4941	TYE7	CAL0006300	bHLH transcription factor involved in control of glycolysis; required for biofilm formation; hyphally regulated by Cph1p, Cyr1p; flucytosine, Hog1p induced; amphotericin B, caspofungin repressed; induced in biofilm and planktonic growth	2.98	2.98026	2.15623	2.132	6.24157	2.32732	5.18423	0.263	0.985	1.61	7.315	0.061	1.622	6.31018	2.68187	1.668	0.345	0.679	0.423	1.227	0.361	0.6	5.5	1.125	2.746	1.658	2.079	1.392	1.711	1.635	1.157		0.78	2.296	0.815	1.125	1.028	1.214	0.457	0.809	0.841	1.908	1.091	0.604	0.621	1.683
orf19.4777	DAK2	CAL0004557	Putative dihydroxyacetone kinase; transcription decreases upon yeast-hyphal switch; fluconazole-induced; caspofungin repressed; protein enriched in stationary phase yeast cultures; biofilm- and planktonic growth-induced gene	2.965	2.96515	2.14528	1.873	3.1558	1.14357	1.96	1.429	0.276	1.036	8.175	0.842	1.083	2.39973	2.75961	3.516	1.219	0.711	0.716	0.63	0.712	1.1	2	0.214	0.311		0.492	1.191		1.366				1.603		1.218	0.996	1.841	1.164	0.933	2.077	3.346	0.77	0.828	0.977	0.869
orf19.5958	CDR2	CAL0003382	Multidrug transporter, ATP-binding cassette (ABC) superfamily; transports phospholipids, in-to-out direction; overexpressed in azole-resistant isolates; repressed in young biofilms	2.959	2.95914	0.889776	1.053	2.71757	2.74084	0.884762	1.474	1.979	1.375	0.802	2.41	1.173	1.56677	0.991509	1.257	2.294	0.85	0.726	1.732	1.016	1	1.7	2.71	1.804	1.171	1.431	1.253	0.829		1.014	0.751	0.41		0.956	0.976	1.015	0.824	1.171	1.064	1.094	0.339	0.931	1.704	0.726	0.915
orf19.449		CAL0005709	Putative phosphatidyl synthase; stationary phase enriched protein; transcription reduced upon yeast-hyphal switch; Hap43p-repressed gene; biofilm-induced	2.925	2.9246	1.89462	0.939	3.3403	6.06863	2.04617	3.737	0.95	5.695	5.797	0.517	1.327	3.9824	0.55042	5.758	4.337	2.071	1.085	1.76	0.884	1.1	4.5	2.285	3.733		2.213	4.752		1.139				1.126		1.142	0.73	2.116	2.101	0.782	0.86	0.15	1.662	0.542	0.359	2.863
orf19.411		CAL0005571	Protein similar to GTPase regulators; expression greater in low iron; transcriptionally activated by Mnl1p under weak acid stress; Hap43p-, Sfu1p- and Sef1p-regulated; biofilm- and planktonic growth-induced	2.864	2.86426	1.15741	1.115	1.17073	3.52529	1.13943	0.579	0.464	1.692	3.035			1.56139	0.332094	1.102	0.636	1.215	0.71	5.882	0.217	1	1.9	0.817	0.738		0.976	1.685								1.083	1.037	0.734	0.393	0.442	0.366	0.379	0.687
orf19.1327	RBT1	CAL0003763	Cell wall protein with similarity to Hwp1p, required for virulence; predicted glycosylation; Tup1p repressed; serum, hyphal and alkaline induced; farnesol, alpha factor induced; Rfg1p-, Rim101p-regulated; fluconazole-repressed	2.759	2.75876	0.750954	0.24	0.384745	0.129798	0.493371	0.709	0.032	1.865	1.084	6.678	1.281	0.339166	2.96418	0.764	1.044	0.943	1.283	0.536	0.014	1	0.5	14.364	3.027	1.026	6.747	1.025	0.872		1.052	0.051	0.176		0.313	0.042	0.79	1.057	1.551	1.205	1.457	0.535	0.642	0.622	0.109	0.74
orf19.4082	DDR48	CAL0004933	Immunogenic stress-associated protein; regulated by filamentous growth pathways; induced by benomyl, caspofungin, ketoconazole or in azole-resistant strain; Hog1p, farnesol, alkaline downregulated; stationary phase enriched; biofilm-induced	2.699	2.69928	0.958534	0.76	1.09792	5.55308	0.151609	2.349	0.041		2.679	0.153	0.658	0.863619	0.197714	1.326	4.964	1.242	0.679	0.204	0.026	1.1	1.1			0.333			0.314	1.621	0.606	1.189	5.077	0.222	3.385	0.373	33.002	2.662	0.481	1.29	0.756	0.027	0.635	0.378	5.892	1.904
orf19.5741	ALS1	CAL0001440	Adhesin; ALS family of cell-surface glycoproteins; adhesion, virulence roles; immunoprotective; band at hyphal base; amyloid domain; biofilm-induced; Rfg1p, Ssk1p; strain background affects expression; N-term binds fucose-containing glycans	2.624	2.62363	0.878228	0.218	1.1708	0.708509	3.19427		0.14	7.95	1.048	1.468	0.968	0.452471	1.65248					0.962	0.128	0.9	2.6		65.35		3.15	1.025		3.125				0.75		0.059	6.706	0.661	1.481	8.641	3.263	0.006	0.386	1.094	0.04	1.861
orf19.6928	SAP9	CAL0000212	Secreted aspartyl protease; roles in adhesion, cell surface integrity; induced by antifungal drugs, stationary phase, or in white-phase cells; farnesol-downregulated in biofilm; autocatalytic processing; GPI-anchor; N-glycosylated	2.604	2.60387	0.947717	0.896	2.54743	1.92395	3.18688	1.477	2.041		0.762	0.556	1.018	0.8749	1.32406	1.254	1.014	0.749	0.636	1.067	1.338	1	2.4	1.573	0.951	1.684	0.398	0.621	1.249	0.95	0.754	2.094	2.627	0.295	2.991	1.098	3.868	2.138	0.933	0.533	0.728	0.167	0.607	0.778	0.671	1.22
orf19.999	GCA2	CAL0003852	Predicted extracellular glucoamylase, promotes biofilm matrix formation; transcript induced by ketoconazole; possibly an essential gene, disruptants not obtained by UAU1 method	2.49	2.49016	2.48565	0.6	3.22765	3.33646	2.83159		0.207	2.051	1.216	0.954	1.06	4.09249	0.967388					0.207	0.129	1	1	3.258	1.718		0.411	0.735		1.033				0.444		0.949	1.092	1.899	1.725	0.951	0.975	0.025	1.073	1.284	1.666	0.812
orf19.2107.1	STF2	CAF0006934	Protein involved in ATP biosynthesis; decreased expression in hyphae vs yeast-form cells; downregulated by Efg1p, Hap43p; transcription upregulated in clinical isolates from HIV+ patients with oral candidiasis; biofilm-induced	2.483	2.48287	2.68273	1.309	7.95265	6.48398	8.13944				7.124	0.708	1.038	1.93565	1.22651							1.1	3.4	1.09	1.343		0.746	2.149		2.769				1.68		1.495	1.239	1.423	2.511	2.021	1.298	0.31	1.652	0.689	0.201	1.992
orf19.4555	ALS4	CAL0002789	GPI-anchored adhesin; role in adhesion, germ tube induction; growth, temperature regulated; expressed during infection of human buccal epithelial cells; repressed by vaginal contact; biofilm induced; repressed during chlamydospore formation	2.465	2.46489	3.11221	8.745	3.77509	0.931274	2.56576	0.847	0.842	0.145	2.388	0.172	0.594	0.3782	4.05368	0.811	0.667	2.742	1.136	0.423	1.445	1.1	1	0.306	0.011	0.289	0.011	0.007	0.065	0.09	0.189	5.912	4.902	0.023	8.375	0.805	0.783	0.372	0.396	0.123	0.365	0.727	0.82	0.618	1.415	1.081
orf19.388	CAF16	CAL0004927	ABC family protein, predicted not to be a transporter; caspofungin repressed; Hap43p-repressed	2.445	2.44473	1.00591	1.323	3.76797	4.1129	0.85432	0.889	0.837	1.369	2.048				0.916134	1.329	1.178	0.457	0.499	1.961	1.06	1.1	2	0.445	0.508	1.919	0.548	0.909	0.717	0.386	2.321				0.907	1.067	0.898	1.036	2.419	0.894	1.14	2.627	1.094
orf19.409		CAL0005548	Plasma membrane-localized protein; similar to S. cerevisiae Aim38p; Hap43p-repressed gene; late-stage biofilm-induced gene; induced in oralpharyngeal candidasis	2.384	2.38402	1.59629	3.518	2.43986	2.30438	2.65559	0.659	0.653	5.386	2.416	1.311	1.185	2.66952	1.05879	2.189	1.242	0.651	0.811	2.667	0.775	1	3.3	1.796	2.896	5.188	2.94	7.437	5.929	5.519	4.215	0.479	0.395	4.246	0.153	0.88	0.717	0.999	2.143	2.131	1.14	2.142	0.86	1.059	0.661	1.143
orf19.1288	FOX2	CAL0003065	3-hydroxyacyl-CoA epimerase, required for fatty acid beta-oxidation; upregulated upon phagocytosis; transcription regulated by Mig1p, by white-opaque switching and by DNA methylation; transcriptional activation by oleate requires Ctf1p	2.379	2.37902	0.614083	1	0.998771	3.18324				2.015	3.245				0.313759									8.359	4.376		1.716	0.655		0.581				0.362		1.112	1.381	7.537	0.797	0.843	0.983	0.18	0.852
orf19.2803	HEM13	CAL0005027	Coproporphyrinogen III oxidase; antigenic; localizes to yeast cell surface, not hyphae; iron-regulated expression; macrophage-downregulated; not Rfg1p regulated, farnesol-induced; possibly essential; Hap43p-repressed gene; biofilm-induced	2.372	2.37216	2.14321	1.244	3.63676	1.06734	4.12733	0.512	0.226	1.642	5.794				3.40731	0.463	1.957	1.298	2.683	0.525	0.749	1	1	0.638	0.56	1.495	0.349	0.741	0.638	0.925	2.661	1.073	0.868	1.547	0.44		1.382	1.919	1.858	1.107	2.066	3.612	0.697
orf19.6420	PGA13	CAL0002165	GPI-anchored cell wall protein involved in cell wall synthesis; required for normal cell surface properties; induced in oralpharyngeal candidasis	2.369	2.3691	0.0728966	0.088	0.431084	5.40764	0.0147214	1.148	0.155	0.89	1.07	4.671	1.16	1.69276	0.0797176	0.725	0.571	0.919	1.119	0.513	0.147	1	0.7	1.255	2.268	0.581	7.222	9.909	1.935	1.217	0.947	1.583	1.357	10.6	0.247	0.732	1.611	0.628	1.943	2.314	4.254	0.011	0.225	0.697	0.464	4.117
orf19.6993	GAP2	CAL0000413	General amino acid permease; ketoconazole, flucytosine repressed; Ssy1p-dependent histidine induction; regulated by Nrg1p, Tup1p; shows colony morphology-related gene regulation by Ssn6p; biofilm- and planktonic growth-induced	2.367	2.36739	1.50559	2.086	0.498719	1.0292	1.69655	5.726	0.569	3.722	0.595			1.38647	0.484569	3.167	5.138	4.668	8.159	1.254	0.77	1	0.9	32.667	10.5	1.363	1.056	0.278	0.637	1.404	0.861	1.798	2.657	0.143	2.811	0.954	0.727	0.779	0.67	0.319	0.513	0.144	1.583
orf19.4706		CAL0004349	Planktonic growth-induced gene; greater mRNA upregulated in a cyr1 or ras1 homozygous mutant than in wild type; fluconazole-induced; transcription induced by alpha pheromone in SpiderM medium and in oralpharyngeal candidasis	2.33	2.33005	0.121333	0.676	0.296529	1.716	0.309259	1.412	0.824	1.159	0.631	2.878	1.129	1.92647	0.172803	3.337	2.102	1.144	1.233	0.8	1.319	1	0.8	2.151	0.872		0.765	0.591		1.405						1.025	3.688	0.594	1.187	0.906	0.967	0.163	0.953	1.466	1.346	0.88
orf19.5542	SAP6	CAL0006162	Secreted aspartyl protease; expressed during hyphal growth, oral carriage, infection; sap4 sap5 sap6 triple mutant is defective in protein utilization as N source; assessment of virulence role complicated by URA3 effects; N-glycosylated	2.273	2.27253	0.0867259	0.19	0.053903	2.46676	1.35198	0.542	0.298	1.042	0.897	0.533	2.648	0.0427137	0.0218517	0.544	0.714	1.381	1.832	0.847	0.915	1	1	1.012	0.743		1.329	0.678									0.93	0.819	0.763	1.409	1.057	0.118	0.962	0.406	0.977	4.941
orf19.7414	ALS6	CAL0005457	ALS family protein; expression in S. cerevisiae confers adhesion to gelatin; macrophage-induced gene; N-terminal adhesion domain; ALS family includes cell-surface glycoproteins, some with adhesin function	2.267	2.2669	0.885952	0.929	1.21529	1.17437	1.34489	0.978	1.045	1.034	0.673	1.906	1.11	0.59443	1.03485	0.785	0.965	0.697	0.866	0.753	1.457	1	1.2	1.119	0.794	0.555	0.763	0.636	0.344		0.581	1.383	1.343		2.338	0.639	0.919	1.153	0.539	1.116	0.883	0.862	0.842	1.566	0.89	1.042
orf19.3615		CAL0000313	Protein of unknown function; induced in core caspofungin response; expression upregulated in an ssr1 null mutant; induced by nitric oxide independent of Yhb1p	2.226	2.22565	0.162187	1.425	0.382891	1.44076	0.337002	1.405	1.15		0.976			0.536194	0.265756	1.221	1.604	0.62	0.505	0.973	4.195	1.1	1.2	0.87	1.322	1.366	1.59	2.092	0.589		1.668	3.228			0.514		1.388	1.142	0.842	1.012	0.945	0.659	0.872
orf19.3895	CHT2	CAL0002204	GPI-linked chitinase required for normal filamentous growth; downregulated in core caspofungin response; fluconazole, Cyr1p-, Efg1p-, pH-regulated; mRNA binds She3p, is localized to yeast-form buds and hyphal tips	2.186	2.18636	3.63327	1.169	1.93334	10.1433	0.645385	0.634	0.87		0.388	0.083	0.962	0.166246	0.190604	0.842	0.354	0.727	0.91	3.07	0.606	0.8	0.5			1.878	0.581	0.198	0.133	5.102	2.067	0.972	0.719	0.341	3.231	0.643	1.111	0.518	0.552	0.912	0.852	53.85	0.824	0.565	0.096	0.76
orf19.1862		CAL0001729	Possible stress protein; increased transcription associated with CDR1 and CDR2 overexpression or fluphenazine treatment; transcription regulated by Sfu1p, Nrg1p, Tup1p; stationary phase enriched protein	2.176	2.17566	3.09177	4.455	13.9702	3.05598	0.326253	2.042	0.194	0.338	7.161	0.103	0.969	3.31257	4.57141	2.223	1.555	0.72	0.238	0.62	0.2	1	1.9	0.036	0.056	0.892	0.046	0.393	0.633	0.129	0.958	13.833	20.75	0.129	3.773	1.412	1.317	2.144	1.932	0.26	0.686	0.091	2.304	0.683	0.804	1.086
orf19.3623	SMC2	CAL0000340	Protein similar to S. cerevisiae Smc2p, which is a component of the condensin complex involved in mitotic chromosome condensation; induced under hydroxyurea treatment	2.132	2.13188	0.654638	1.072	0.950644	1.28716	0.449611	0.69	0.987		0.738			0.726004	0.738558	0.974	0.788	0.885	1.235	1.111	0.862	1	1.1													1.166	1.091	0.803	0.744	0.85	0.758	1.085	1.14
orf19.4318	MIG1	CAL0000926	Transcriptional repressor; regulates genes for carbon source utilization; Tup1p-dependent, -independent functions; upregulated in biofilm and planktonic cultures; hyphal downregulated; Hap43p and caspofungin repressed	2.127	2.12722	1.51122	1.072	2.21629	2.04274		0.604	1.934	0.949	1.824				1.08496	1.23	0.597	0.722	0.52	2.703	1.662	0.9	1.1	1.097	1.482	1.17	1.053	1.299	2.732	0.694	1.016	1.449	0.57	2.02	1.144	1.122	0.989	1.003	2.111	0.842	0.634	0.343	0.715
orf19.2475	PGA26	CAL0001610	GPI-anchored adhesin-like protein of the cell wall, role in cell wall integrity; required for normal virulence; transcriptionally regulated by iron; expression greater in high iron; induced during cell wall regeneration; Hap43p-repressed	2.082	2.0823	0.794312	0.951	2.65791	3.3884	0.740851	0.198	2.941	0.156	0.66				0.784415	0.599	0.305	0.735	1.78	9.375	0.216	0.8	0.9	0.664	0.344		0.04	0.042								1.161	0.14	0.985	4.952	4.66	2.149	12.437	1.265
orf19.2125		CAL0005305	GlcNAc-induced protein	2.078	2.07792	0.121188	1.148	0.233583	1.20757	0.314496		0.608	0.372	1.352	4.453	0.804	1.88373	0.193433					0.561	0.213			0.042	0.072	0.439	0.158	1.091	1.156	0.349	0.573	2.986	4.192	0.418	0.905		8.08	0.935	0.533	0.594	0.69	0.173	1.109	1.175	1.239	0.846
orf19.4784	CRP1	CAL0004587	Plasma membrane copper transporter; CPx P1-type ATPase; mediates Cu resistance; similar to proteins of Menkes and Wilson disease; copper-induced; Tbf1p-activated; suppresses Cu sensitivity of S. cerevisiae cup1 mutant; biofilm-induced	2.029	2.02853	0.658482	0.741	0.30486	0.699687	0.744443	1.263	0.928	3.106	3.65				0.435709	0.879	1.54	0.519	0.867	1.294	0.433	2.4	8.8	1.227	1.056	1.563	0.802	0.994	0.541	1.554	1.721	1.308	0.669	0.327	0.926	0.905	0.792	0.986	3.178	1.365	1.925	0.585	0.812
orf19.5612	BMT4	CAL0000558	Putative beta-mannosyltransferase, required for elongation of beta-mannose chains on the acid-labile fraction of cell wall phosphopeptidomannan; 9-gene family member; regulated by Tsa1p, Tsa1Bp; biofilm-induced gene	2.004	2.00372	10.5483	1.278	5.22336	2.88259	3.4597		1.68	0.38	1.214				1.81204					2.051	0.927	0.9	0.7	0.047	0.129	0.865	0.078	0.334	0.32		0.809	5.476	3.538		1.949	1.724	4.339	0.417	0.696	0.522	0.684	1.03	1.021
orf19.3419	MAE1	CAL0004908	Malic enzyme, mitochondrial; transcription regulated by Mig1p and Tup1p; shows colony morphology-related gene regulation by Ssn6p; Hap43p-repressed gene	1.994	1.99443	0.404799	2.107	0.449106	1.72557	0.500595	0.855	0.939	2.728	4.803	0.723	1.057	1.48383	0.260266	1.041	0.701	0.503	1.332	3.604	0.489	1	2.1	5.263	5.373		1.652	2.317	1.559	1.592	3.566	0.183	0.167	0.878	0.307	0.487	0.782	0.583	2.058	0.427	0.709	6.746	1.054	0.789	1.143	1.216
orf19.6540	PFK2	CAL0003180	Phosphofructokinase beta subunit, a Pfk1p-Pfk2p heteromultimer; activated by fructose 2,6-bisphosphate, AMP, inhibited by ATP; downregulated upon phagocytosis or hyphal growth; fluconazole-induced; stationary-phase enriched; biofilm-induced	1.969	1.96915	1.39498	1.699	1.27924	0.698469	1.77212	0.907			6.973	0.335	1.002	1.60712	1.83149	0	1.456	0.373	1.202			0.9	2.3	1.243	4.323					3.537				3.085		2.004	0.924	1.626	1.181	0.97	1.136	5.607	0.707	0.626	0.53	1.252
orf19.4833	MLS1	CAL0005353	Malate synthase; glyoxylate cycle enzyme; no mammalian homolog; transcription induced upon phagocytosis by macrophage; regulated upon white-opaque switching; biofilm-repressed; strong oxidative stress induced; stationary phase enriched	1.956	1.95578	0.68245	1.448	1.22219	6.06217		3.434	0.617	0.672	1.226				0.20161	3.563	2.47	1.745	0.784	0.92	0.317	1.4	7.4	0.196	0.343	0.438	0.196	0.353	0.813	0.645	0.318	4.4	7.333	0.271	5.5	2.907	0.879	2.312	1.333	10.954	11.578	0.176	1.333
orf19.3038	TPS2	CAL0001393	Trehalose-6-phosphate (Tre6P) phosphatase; mutant heat sensitive, has Tre6P accumulation, decreased mouse virulence; possible drug target; two conserved phospohydrolase motifs; no mammalian homolog; Hap43p-repressed gene; biofilm-induced	1.917	1.91703	1.06225	1.041	1.32679	3.71601	0.80014	1.345	0.622	2.444	3.615			1.40659	0.357047	0.868	0.749	0.271	0.345	0.706	1.579	1.5	1.9	0.756	1.006	1.483	0.625	1.011	0.918	1.174	1.374	2.612	2.135	0.486	1.15	1.043	1.007	1.626	1.952	0.854	1.032	1.36	0.674
orf19.6182	ZCF34	CAL0006117	Transcription factor with zinc cluster DNA-binding motif; null mutant displays fluconazole sensitivity; Hap43p-repressed gene; mutants display decreased colonization of mouse kidneys; required for yeast cell adherence to silicone substrate	1.896	1.89596	1.13345	0.861	1.51785	1.57899	1.37949	0.669	1.37	0.725	1.078				0.961282	0.816	0.904	1.32	0.795	1.342		1	1.1	0.902	0.538			0.672			0.618	1.283	1.943			1.08	1.108	1.007	1.66	1.071	1.102	0.888	0.957
orf19.4444	PHO15	CAL0001845	Putative 4-nitrophenyl phosphatase, possible histone H2A phosphatase; involved in regulation of white-opaque switching; hyphal downregulated; induced in core stress response; induced by heavy metal (cadmium) stress via Hog1p	1.881	1.88102	0.973521	0.723	0.77619	1.20396	0.62949	0.48	0.561	1.779	3.394				0.644698	0.697	0.521	0.54	0.656	1.346	0.736	2.6	3.6	0.72	1.411	1.455	0.863	1.414	0.592	0.787	2.072			0.596		1.022	1.02	1.239	1.392	0.856	0.961	4.77	0.798
orf19.5674	PGA10	CAL0000715	Plasma membrane protein of heme-iron utilization; allows utilization of hemin and hemoglobin as iron sources in host tissues; predicted GPI anchor; biofilm, hypoxia, ketoconazole, ciclopirox, or hyphal-induced; upregulated by Rim101p at pH8	1.873	1.87313	34.1322	0.823	399.791	22.5329	74.0121	0.368	0.15		1.372				17.7425	0.249	0.222	0.304	0.314	0.153	0.108	1.1	0.9			0.421			0.252	0.107	0.525	6.032	6.342	0.013	4.135	0.765	1.026	1.049	5.775	0.265	0.337	2.106	1.051
orf19.3967	PFK1	CAL0003055	Phosphofructokinase alpha subinit, Pfk1p-Pfk2p heteromultimer; activated by fructose 2,6-bisphosphate, AMP, inhibited by ATP; activity reduced on hyphal induction; phagocytosis-downregulated; fluconazole-induced; biofilm-induced	1.87	1.87022	1.78389	1.838	1.61089	0.996869		0.584	0.259		5.727	0.57	1.178		1.61595	0.544	1.38	0.159	0.615	0.396	0.829	1	1.8	0.6	0.927	1.465	1.149	1.765	0.778	1.236	1.691	3.76		1.052	0.77	2.062	1.358	1.878	1.24	0.829	1.423	2.678	0.711	0.693	0.513	1.309
orf19.3794	ZAP1	CAL0001310	Zinc-finger transcription factor involved in zinc homeostasis and in regulation of biofilm matrix; mutation affects filamentous growth; can suppress S. cerevisiae rok1 mutant inviability	1.863	1.86272	0.18651	0.839	0.230079	1.70302	0.0664986	2.538	0.785	0.41	0.844	1.507	0.792		0.1351	2.462	1.981	1.05	1.688	1.031	0.223	1	1	0.684	0.458		0.939	1.874				0.399				0.951	0.917	1.02	0.665	0.636	0.881	0.064	0.886	1.177	5.24	1.689
orf19.4747	HEM14	CAL0004457	Putative protoporphyrinogen oxidase involved in heme biosynthesis; predicted Kex2p substrate; transcription is regulated by iron; mRNA levels are decreased in a yfh1 null mutant; Hap43p-repressed	1.858	1.85809	1.50495	1.475	52.1501	19.8336	1.00238	1.226	0.681	0.667	1.819				2.62938	1.129	1.772	3.138	2.049	0.904	0.632	1	1.7	0.452	0.423		0.462	0.814	0.523		1.604	1.316	0.724		0.624	0.96	1.01	0.86	6.03	3.024	1.412	1.249	1.092
orf19.4651	PGA53	CAL0003718	GPI-anchored cell surface protein of unknown function; greater mRNA abundance observed in a cyr1 homozygous null mutant than in wild type	1.857	1.85684	2.82333	1.577	2.5319	0.683442	0.609523	0.787	1.907		1.088	0.299	0.927	0.607204	3.70463	0.681	0.306	0.715	0.862	1.258	1.125	0.9	0.8			0.5	1.899	1.094	0.288	0.551	0.702	2.102	3.465	0.274	2.914	0.937	0.432	0.835	0.567	0.786	0.926	1.523	0.584	0.467	1.136	0.967
orf19.6070	ENA2	CAL0005183	Putative sodium transporter; transcription upregulated in response to ciclopirox olamine; alkaline upregulated by Rim101p; repressed upon high-level peroxide stress; upregulated in oral candidiasis clinical isolates; possibly essential gene	1.852	1.85224	0.327992	0.492	0.592552	0.699664	0.360377	0.842	1.947	3.398	0.702	1.03	1.027	0.0917159	0.846909	1.015	0.738	1.064	0.813	1.402	2.674	1	0.8	3.488	1.515	1.048	0.973	1.456	0.543	0.504	0.571	2.655	2.962	0.293	2.265	3.802	1.778	1.357	1.223	0.736	1.038	0.023	0.931	1.593	0.387	1.09
orf19.5068	IRE1	CAL0001725	Putative protein kinase with a role in cell wall regulation; mutant is hypersensitive to caspofungin	1.822	1.82192	0.591461	0.567	0.872212	1.46309	0.573559	1.33	0.561	0.767	1.249	1.309	0.989	1.37538	0.596146	1.625	1.203	1.016	0.747	0.753	0.824	1	0.8	0.352	0.47		0.911	0.814				0.685			0.627	1.131	0.898	1.018	1.433	0.788	0.86	0.317	0.883	1.22	0.86	0.947
orf19.1719	SGA1	CAL0000788	Putative glucoamylase; induced in oralpharyngeal candidasis	1.792	1.79202	0.502351	0.358	1.22752	2.17385	0.345807	1.258	1.206	0.661	1.077	0.48	1.219	0.420085	0.564674	0.83	1.179	1.042	0.989	0.893	0.55	1.1	1.2	1.457	0.982		1.079	1.023				0.71			0.827	1.447	0.907	1.764	0.588	0.839	0.935	0.213	0.868	0.92	0.552	1.263
orf19.1051	HTA2	CAL0001183	Putative histone H2A; farnesol regulated; transcription is downregulated in both intermediate and mature biofilms; Hap43p-induced	1.788	1.78782	1.03459	1.358	0.896164	0.730308	1.84422				1.248	0.589	0.89	0.281863	1.2271													1.341		5.776				2.257			0.498	0.993	0.367	0.257	0.395	6.81	0.886	1.132	1.783	0.93
orf19.5389	FKH2	CAL0004415	Forkhead transcription factor; morphogenesis regulator; required for wild-type hyphal transcription, cell separation, and for virulence in cell culture; mutant lacks true hyphae, is constitutively pseudohyphal; upregulated in RHE model	1.775	1.77526	0.850605	0.801	0.876844	1.02849	0.916008	1.167	1.565	1.208	1.231			1.33819	0.852555	1.047	0.986	0.979	0.834	1.227	1.741			0.802	1.454	1.375	1.161	1.268	1.279	1.74	1.261	1.035	0.804	4.479	0.768	1.042	1.049	1.279	0.787	0.836	0.679	1.489	0.88
orf19.4477	CSH1	CAL0001962	Aldo-keto reductase family member, similar to aryl alcohol dehydrogenases; role in fibronectin adhesion, cell surface hydrophobicity; regulated by temperature, growth phase, benomyl, macrophage interaction; azole resistance associated	1.763	1.7625	0.0731466	0.746	0.190522	3.527	0.0111532	1.128	0.169	0.396	1.45	0.169	0.84	0.456284	0.0540182	3.097	2.484	0.474	0.837	0.156	0.241	1.1	1.2	0.011	0.033	0.565	0.138	0.936	0.824	0.198	1.242	12.4	8.857	0.387	0.886	2.404	7.471	4.848	0.702	0.828	1.845	0.029	0.393	0.754	2.17	1.354
orf19.1424		CAL0004521	Predicted membrane transporter, member of the oxalate:formate antiporter (OFA) family, major facilitator superfamily (MFS)	1.76	1.7597	0.406164	0.67	0.663024	1.92119	0.538107	2.857	0.941	1.331	1.005	1.418	0.906	0.607663	0.345111	1.752	1.71	1.561	1.437	1.176	0.683	1	1	1.746	1.084		0.675	1.267			0.5	1.444	1.651		2.364	1.002	0.793	1.556	1.139	0.722	0.97	0.57	1.042	1.194	1.647	0.802
orf19.2608	ADH5	CAL0003363	Putative alcohol dehydrogenase; regulated by white-opaque switching; fluconazole-induced; antigenic in murine infection; regulated by Nrg1p, Tup1p; Hap43p-repressed, macrophage-downregulated protein; biofilm- and planktonic growth-induced	1.758	1.7576	2.3964	2.624	8.12111	4.68454	11.8101	6.943	0.186		5.473	0.085	1.319	3.30025	1.7336	5.859	1.462	0.359	0.295	0.133	0.355	1.1	1.8			0.701			0.756	2.163	0.868	3.373	10.447	0.803	2.607	0.686	1.156	1.264	1.834	0.785	1.298	0.11	0.779	0.357	0.414	1.871
orf19.6924	HTA1	CAL0000204	Histone H2A; reduced mRNA abundance detected in homozygous fkh2 null mutant; amphotericin B repressed; farnesol regulated; RNA abundance regulated by tyrosol and cell density; Hap43p-induced gene	1.751	1.75103	1.19966	2.12	1.08954	0.709443	2.00383	0.152	1.335	1.005	1.277			0.359994	1.53577	0.494	0.601	1.336	1.022	1.272	1.143	0.9	0.5	1.275	1.322	1.031	0.663	0.798	1.152	2.16	1.248	0.888	2.151	2.074	1.167	0.962	0.505	1.017	0.462	0.352	0.462	4.614	0.999
orf19.4255	ECM331	CAL0000259	GPI-anchored protein; mainly at plasma membrane, also at cell wall; Hap43p-, caspofungin-induced; Plc1p-regulated; repressed by Rim101p, Hog1p; colony morphology-related regulated by Ssn6p; induced by ketoconazole and hypoxia	1.749	1.74872	0.166469	0.403	0.255322	2.67504	1.23222	0.203	0.268	0.437	1.224	0.437	1.245	3.41421	0.0954463	1.366	0.437	1.419	1.249	0.193	0.055	1	0.4	0.322	0.161		0.155	0.274				0.338		0.29		0.711	5.616	2.592	0.444	0.329	0.359	0.658	0.826	0.838	6.405	1.298
orf19.535	RBR1	CAL0000162	Glycosylphosphatidylinositol (GPI)-anchored cell wall protein required for filamentous growth at acidic pH; expression is repressed by Rim101p and activated by Nrg1p; Hap43p-induced gene	1.731	1.73095	1.26579	0.814	0.628532	0.598614	1.29982	1.014	0.591	0.258	0.958	0.553	1.759	11.8036	1.04998	0.852	1.088	1.333	1.362	0.87	0.015	1	1	0.152	0.188		0.092	0.181		0.242				0.304		1.055	0.994	1.056	0.179	0.632	0.79	4.423	0.937	1.237	222.227	1.691
orf19.6595	RTA4	CAL0003337	Protein similar to S. cerevisiae Rsb1p, involved in fatty acid transport; transposon mutation affects filamentous growth; alkaline downregulated; caspofungin induced; possibly an essential gene; Hap43p-repressed	1.723	1.72337	0.35625	0.602	17.6326	122.131	0.167727	0.159		2.34	1.375				0.144374	0.459	0	0	0.957			1	1.1	0.405			0.418	0.657								1.072	5.629	1.254	1.273	1.777	1.237	0.28	0.927
orf19.2023	HGT7	CAL0004358	Putative glucose transporter, major facilitator superfamily; glucose-, fluconazole-, Snf3p-induced, expressed at high glucose; upregulated in biofilm; C. albicans glucose transporter family comprises 20 members; 12 TM regions predicted	1.718	1.71818	0.916582	2.242	0.878121	0.522722	1.80009	0.26	2.067		2.76			1.08468	1.6799	0.572	0.195	0.081	0.373	3.245	1.547	1.2	2.2			1.969			2.238		1.469	2.323	1.15	4.953	0.97	1.65	0.702	0.717	0.515	0.527	0.729	11.853	0.693
orf19.7350	RCT1	CAL0004665	Fluconazole-induced protein; elevated mRNA levels in a cyr1 or ras1 null mutant and decreased mRNA abundance in efg1 null mutant; regulated by Nrg1p, Tup1p, Tbf1p, Ssn6p; induced in oralpharyngeal candidasis	1.704	1.70448	0.20365	1.234	0.30729	1.17609	0.328017	2.201	0.319		1.232	3.335	0.875	1.06836	0.261282	3.399	5.036	0.994	1.035	0.523	0.234	1.9	0.9			0.87			0.692	2.206	1.316	0.495	2.33	1.952	0.964	0.286	16.299	2.76	0.709	0.556	0.853	0.67	0.619	0.496	2.033	0.894
orf19.610	EFG1	CAL0000906	bHLH transcription factor; required for white-phase cell type, biofilm formation, hyphal growth, cell-wall gene regulation; roles in adhesion, virulence; Cph1 and Efg1 have role in host cytokine response; binds E-box; T206 phosphorylation	1.69	1.68963	1.42567	0.908	2.28005	1.47896	1.07215	1.026	1.889	0.738	0.973	1.015	1.023	1.78667	1.54166	1.17	0.996	0.716	0.718	1.013	2.764	0.9	0.7	0.677	0.907	0.806	0.631	0.492	0.503	1.088	0.656	3.796	2.163	1.302	1.676	0.861	0.698	1.906	0.792	0.48	0.728	0.917	0.608	0.792	0.895	1.239
orf19.4174		CAL0005817	Ortholog(s) have nicotinamide riboside transporter activity, role in nicotinamide riboside transport, transmembrane transport and fungal-type vacuole membrane localization	1.668	1.66823	0.884598	0.713	0.839378	1.86617	0.757039	0.688	1.482	2.306	1.011	1.383	1.089	0.906769	0.449787	1.002	1.243	1.323	1.13	1.354	1.659	1	1.5	2.605	1.362	1.096	0.709	0.815	1.514	2.662	0.967	0.929	1.441	1.194	1.093	1.08	0.758	0.966	2.353	0.839	0.972	0.858	0.887	1.799	1.253	1.111
orf19.1415	FRE10	CAL0004487	Major cell-surface ferric reductase under low-iron conditions; 7 transmembrane regions and a secretion signal predicted; repressed by Tup1p, Rim101p, Ssn6p, Hog1p, caspofungin; ciclopirox olamine induced; not required for filamentous growth	1.645	1.64504	4.10781	0.726	2.61902	0.988622	0.766383	0.481	0.727	0.403	0.742				2.64916	0.974	0.59	1.36	0.875	0.655	0.066	0.9	0.8	0.451	0.539	0.358	0.178	0.427	0.139	0.555	0.41	12.345	13.556	0.073	4.869	0.608	0.188	0.579	1.136	4.529	0.888	1.533	0.449
orf19.4099	ECM17	CAL0004978	Enzyme of sulfur amino acid biosynthesis; putative role in regulation of cell wall biogenesis; upregulated in biofilm; possibly adherence-induced; regulated by Tsa1p/Tsa1Bp in H2O2 stress; Gcn4p-regulated; Tbf1p-activated; Hap43p-repressed	1.627	1.62743	2.07192	0.941	6.26999	2.43492	1.59088	1.598	0.705		1.217				2.57503	1.477	0.992	1.36	0.59	0.184	0.989	3.7	0.6			1.01			1.099		0.525	2.959	1.223		0.684	0.683	1.435	1.055	5.228	13.922	1.97	0.28	0.75
orf19.4892	TPK1	CAL0005520	Catalytic subunit of cAMP-dependent protein kinase (PKA), isoform of Tpk2p; involved in control of morphogenesis and stress response; wild-type nuclear localization requires Bcy1p; produced during stationary but not exponential growth	1.604	1.60371	0.611492	0.556	0.582122	0.662923	0.336537	2.298	0.713		0.849	1.294	1.077		0.878114	2.137	1.423	0.764	1.005	1.408		1.1	1.1	0.426												0.934	1.624	0.994	1.575	0.773	1.002	0.251	0.932	1.171	0.714	1.211
orf19.1534		CAL0005471	Protein similar to S. cerevisiae Zrt3p, which is a transporter of zinc ions; predicted Kex2p substrate; late-stage biofilm-induced gene; induced in oralpharyngeal candidasis	1.591	1.59064	0.116658	0.277	0.329829	1.92563	0.00949457			1.179	1.074	0.327	0.896	1.54661	0.171284							1	1.6	1.169	0.881		1.235	1.69								0.99	0.728	1.048	1.248	0.796	0.863	0.028	1.12	0.945	3.526	1.808
orf19.2179	SIT1	CAL0005420	Transporter of ferrichrome siderophores, not ferrioxamine B; required for human epithelial cell invasion in vitro, not for systemic infection in mice; transcription regulated by iron, Sfu1p, SRfg1p, Tup1p, Hap43p; biofilm induced	1.583	1.58296	0.117993	1.908	0.0593964	2.5809	0.230849	0.452	1.515	0.801	0.911			0.357508	0.0230139	0.866	0.262	0.376	0.705	0.722	0.412	0.9	0.6	0.515	0.2	0.884	0.096	0.141	0.179	0.961	0.79	4.069	7.867		4.72	1.012	0.529	0.503	0.124	0.254	0.297	0.115	1.009
orf19.7469	ARG1	CAL0005634	Argininosuccinate synthase; arginine biosynthesis; regulated by Gcn4p, Rim101p; induced by amino acid starvation (3-AT) and benomyl treatment; stationary phase enriched protein; repressed in alkalinizing medium; planktonic growth-induced	1.562	1.56237	0.33502	1.019	0.365314	0.531148	0.260385	4.095	0.182	0.147	1.061			0.962738	0.687782	9.27	2.493	5.967	1.718	1.266	0.07	1	1	0.124	0.225	0.237	0.09	0.203		0.169	0.22	7.583				0.349	0.91	0.509	0.877	0.944	0.645	0.017	0.812
orf19.1048	IFD6	CAL0001158	Aldo-keto reductase family member; similar to aryl alcohol dehydrogenases; increased protein correlates with MDR1 overexpression (but not CDR1 or CDR2) in fluconazole-resistant clinical isolates; farnesol regulated; possibly essential gene	1.56	1.55976	0.143346	0.647	5.62115	25.7161	0.0111768	1.324	0.35	0.204	1.03	0.141	1.049	1.47147	0.218585	2.214	0.969	0.425	0.868	0.201	0.191	1	1.7	0.041	0.048		0.032	0.127						0.136		1.678	1.015	1.036	0.764	0.71	2.014	0.032	0.669	1.093	3.609	1.011
orf19.5962	HGT4	CAL0003398	Glucose and galactose sensor; fermentation, filamentation, virulence roles; in 20-member C. albicans glucose transporter family, extended C terminus; high-glucose repressed; induced in macrophage, repressed in biofilm	1.544	1.54436	0.452126	0.571	0.703026	2.5758		1.285	0.863	1.618	1.028				0.272935	1.142	1.476	0.778	0.615	0.917	0.735	1	0.5	3.394	1.622		0.984	0.999	2.203	0.951		0.55	1.355	1.244	1.17	0.719	0.917	1.215	1.348	0.706	0.686	0.098	1.037
orf19.6232	NPR1	CAL0000475	Predicted serine/threonine protein kinase, involved in regulation of ammonium transport; induced in core stress response; Hap43p-repressed gene	1.518	1.51825	1.25356	0.575	2.10257	1.32105	1.32106	1.025	1.524	1.186	2.036			1.12646	1.59159	1.191	1.543	1.29	1.428	1.499	1.838	2.2	2.1	1.169	0.917	0.931	0.578	0.588	0.672	1.368	1.056	1.43	1.111		1.103	1.193	0.902	1.523	2.274	1.55	1.4	1.108	0.95
orf19.2706	CRH11	CAL0004169	GPI-anchored cell wall transglycosylase, putative ortholog of S. cerevisiae Crh1p; predicted glycosyl hydrolase domain; similar to Csf4p and to antigenic A. fumigatus Aspf9; predicted Kex2p substrate; caspofungin-induced	1.516	1.51649	0.32973	0.361	0.579111	2.20811	1.42812	0.577	0.917		0.392	0.208	1.549	1.08379	0.262265	0.521	0.549	0.859	1.069	1.022	0.471	0.9	0.8			0.81			0.565		0.673	0.334	0.608		1.009	0.911	5.137	0.615	1.11	0.751	0.908	1.663	0.802	0.454	0.293	3.136
orf19.7313	SSU1	CAL0004538	Protein similar to S. cerevisiae Ssu1p sulfite transport protein; transposon mutation affects filamentous growth; regulated by Gcn2p and Gcn4p; induced by nitric oxide; Hap43p-repressed; biofilm-induced	1.515	1.51486	0.457311	0.564	1.30353	2.90077	0.741264	1.242	1.234	2.139	0.627				0.449375	0.819	1.367	0.799	0.958	1.299	1.504	1.1	6.6	2.33	1.714	1.546	1.085		1.255		0.841	1.248	1.929		1.421	0.943	1.171	1.597	2.831	3.525	2.857	0.264	0.936
orf19.2060	SOD5	CAL0004456	Copper- and zinc-containing superoxide dismutase; protective against oxidative stress; induced by neutrophils, hyphal growth, caspofungin, osmotic, oxidative stress; gene family includes SOD1,4,5,6; induced in oralpharyngeal candidiasis	1.509	1.50895	0.00191067	0.599	0.00327738	1.6511	0.00779982	0.711	0.042	12.5	0.707	0.062	2.091	0.014853	0.00198496	0.741	0.631	0.07	0.225	2.016	0.568	1	1	44	27.5	0.735	12.5	2.5	0.826	4.051	0.889	0.035	0.075	3.534	0.692	0.543	28.269	0.196	0.627	1.823	2.674	0.109	0.948	0.065	0.011	2.897
orf19.5908	TEC1	CAL0003246	TEA/ATTS transcription factor; involved in white cell pheromone response, regulates hypha-specific genes, required for biofilm formation; regulates BCR1; transcription regulated by Cph2p in some conditions; alkaline-, and biofilm-induced	1.507	1.50734	0.24703	0.27	0.277932	0.779178	0.393262	1.165	0.811	1.608	0.99	4.253	1.127	1.86828	0.356699	1.231	0.476	1.003	0.709	1.022	0.585	1	1.4	3.876	3.919	1.036	2.436	1.999	1.256	0.92	0.809	1.224	0.691	4.771	0.765	0.501	0.984	0.778	1.446	0.995	0.847	0.078	0.045	0.979	0.382	1.762
orf19.5911	CMK1	CAL0003264	Putative calcium/calmodulin-dependent protein kinase II; expression regulated upon white-opaque switching; biochemically purified Ca2+/CaM-dependent kinase is soluble, cytosolic, monomeric, and serine-autophosphorylated; Hap43p-repressed	1.505	1.50511	0.633855	2.499	1.10134	2.90844		1.452	1.517	1.436	3.359				0.378669	1.103	1.251	0.716	0.62	1.751	1.006	1.1	2	0.464	0.442	1.578	0.352	1.306	1.046	0.931	1.577	2.54	3.115	0.491	1.17	1.339	0.745	1.195	1.998	0.585	0.861	1.351	0.744
orf19.4526	HSP30	CAL0002694	Putative heat shock protein; fluconazole-downregulated; amphotericin B induced	1.504	1.50366	84.5616	0.082	344.815	48.7194	4.39284	0.967	1.116	0.637	1.043				7.07759	1.187	0.455	1.364	1.072		0.863	1	1.1	0.039	0.015	0.645	0.012	0.108	2.065	0.089	0.224	31.25	31.25	0.013	10.417	0.999	0.864	0.985	0.957	0.986	0.947	0.004	0.54
orf19.1623	CAP1	CAL0006368	AP-1 bZIP transcription; apoptotic, oxidative stress response/resistance, multidrug resistance; oxidative stress regulates nuclear localization; complements S. cerevisiae yap1 mutant; oralpharyngeal candidasis-, human neutrophil-induced	1.503	1.50277	0.634105	0.894	0.912051	1.74458	0.590416		0.824	0.997	1.3	1.705	1.024	1.57838	0.522792					0.967	1.14	2.1	5.4	0.712	0.976	0.781	1.214	0.81	1.147	0.473	1.022	0.937	0.606	0.781	0.69	1.095	0.936	0.948	1.696	1.237	0.734	0.29	0.924	0.938	0.98	1.197
orf19.7247	RIM101	CAL0003879	Transcription factor involved in alkaline pH response; required for alkaline-induced hyphal growth; role in virulence in mouse systemic infection; activated by C-terminal proteolytic cleavage; mediates both positive and negative regulation	1.491	1.49076	0.424307	0.588	0.611139	1.43564	0.823195	1.739	1.545	2.346	0.925			0.333431	0.425692	1.24	1.165	0.772	0.601	1.423	1.443	1.1	1.5	1.057	1.382	1.273	1.078	1.297	1.074	2.068	0.37	1.439	3.861	0.712	1.267	1.094	1.999	1.226	1.501	0.711	0.77	0.093	0.829
orf19.2075	DFG5	CAL0004498	N-linked mannoprotein of cell wall and membrane; possible signal transducer; role in hyphal growth and HWP1 induction in alkaline pH; GPI modification predicted; dfg5 dcw1 double mutant is inviable; caspofungin-induced, fungal-specific	1.479	1.47885	0.48616	0.725	0.61844	1.36588	0.35156	1.071	1.127	1.155	1.147	1.358	1.068	2.06099	0.452776	0.786	1.31	0.877	0.95	1.744	2.563	1.1	0.9	0.9	0.916	0.705	0.79	0.845	0.648	0.982	1.081	1.276	1.51	0.482	1.138	0.847	1.68	0.972	2.202	0.762	0.928	0.742	0.875	1.412	1.022	1.053
orf19.6059	TTR1	CAL0005151	Putative glutaredoxin; described as a glutathione reductase; upregulated in the presence of human neutrophils, and upon benomyl treatment; alkaline downregulated; regulated by Gcn2p and Gcn4p; required for virulence in mouse model	1.463	1.46331	0.631614	2.267	0.835057	0.706792	0.228795	1.242		0.457	1.063			1.41665	1.18148	1.633	1.139	0.685	0.708			1	6.1	0.228	0.333		0.358	0.642		0.345				1.062		1.416	0.895	1.061	0.771	1.604	1.181	0.445	1.841
orf19.4377	KRE1	CAL0001119	Predicted GPI-anchor, role in 1,6-beta-D-glucan biosynthesis; production in S. cerevisiae increases glucan content and complements killer toxin sensitivity of kre1 mutant; possible N-linked glycosylation; caspofungin and biofilm induced	1.462	1.46218	0.217634	0.258	0.246208	0.507822	0.19747	1.672	0.302	0.219	0.45	1.389	0.937	1.8127	0.484832	1.084	0.877	1.133	0.293	0.388	0.602	0.9	0.9	0.313			0.429	0.393				0.58			0.648	0.822	1.913	0.64	1.019	1.114	0.907	0.083	0.672	0.719	0.484	1.045
orf19.5170	ENA21	CAL0002653	Predicted ORF similar to S. cerevisiae sodium transporters Ena1p and Ena5p; Gcn4p-regulated; flucytosine, amphotericin B, or ketoconazole-induced; osmotic stress-induced; overlaps orf19.5170.1, which is annotated as a blocked reading frame	1.448	1.44842	0.135942	0.404	0.134723	0.624909	0.236018	0.291	0.631	0.582	0.759	0.256	0.985	1.03972	0.215589	0.558	0.575	0.281	0.602	0.508	0.802	1	0.6	0.673	0.411	0.826	0.371	0.26	0.49	0.842	0.842	1.858	2.003	0.58	2.137	1.517	1.565	0.625	0.578	1.144	1.35	0.063	0.847	1.369	0.398	1.144
orf19.778	PIL1	CAL0001950	Eisosome component with a predicted role in endocytosis; echinocandin-binding protein; localizes to cell surface of hyphae, but not yeast-form cells; biofilm induced; fungal-specific (no human/murine homolog); Hap43p-induced	1.443	1.44344	1.28699	0.725	1.36891	1.90097	0.476686	0.842	1.422		1.241	0.429	0.927	0.232918	0.720112	1.183	0.816	0.647	0.433	0.761	0.883					0.733	0.312		0.439		1.05	3.041	4.391	0.718	2.801		0.856	1.015	0.261	0.455	0.647	2.196	0.594	0.68	1.184	1.125
orf19.5736	ALS5	CAL0001426	ALS family adhesin; highly variable; expression in S. cerevisiae causes adhesion to human epithelium, endothelium or ECM, endothelial invasiveness by endocytosis and, at high abundance, ECM-induced aggregation; can form amyloid fibrils	1.441	1.44104	0.953428	0.965	1.3269	1.04838	1.62002	1.139	0.226	1.111	0.989	1.19	1.039	1.84169	1.26567	1.345	1.504	0.815	0.925	0.601	0.44	1	1.1	3.006	1.332	0.67	1.376	0.638	0.128		0.677	0.083	0.08		0.327	0.925	0.825	1.05	1.035	0.979	0.783	0.457	0.838	1.434	0.533	1.071
orf19.4084	KIS1	CAL0004936	Snf1p complex scaffold protein; similar to S. cerevisiae Gal83p and Sip2p with regions of similarity to Sip1p (ASC and KIS domain); interacts with Snf4p; mutants are hypersensitive to caspofungin and hydrogen peroxide; Hap43p-repressed gene	1.421	1.42121	0.756366	0.912	0.665697	0.890434		1.026	1.23	1.024	1.423				0.74761	0.875	1.034	0.774	0.848	1.075	1.246	1	1.1	0.533	0.925	1.194	1.15	1.103	1		0.954	2.289	1.642		1.318	0.829	1.254	1.408	1.688	0.925	0.75	1.692	0.766
orf19.2990	XOG1	CAL0006153	Exo-1,3-beta-glucanase; 5 glycosyl hydrolase family member; affects sensitivity to chitin and glucan synthesis inhibitors; not required for yeast-to-hyphal transition or for virulence in mouse systemic infection; Hap43p-induced gene	1.421	1.42134	0.715262	0.355	6.94313	5.62015	1.50161	1.22	1.221	0.289	0.898				1.2354	1.633	1.258	0.648	0.671	0.662	0.524	0.8	0.4	0.117	0.124	0.521	0.179	0.473	0.342	0.11	0.575	1.303	1.418	0.106	1.914	1.965	0.54	1.021	0.243	0.2	0.418	0.134	0.929
orf19.7112	FRP2	CAL0002845	Putative ferric reductase; alkaline upregulated by Rim101p; fluconazole-downregulated; upregulated in the presence of human neutrophils; possibly adherence-induced; regulated by Sef1p, Sfu1p, and Hap43p	1.42	1.41997	0.0388219	1.277	0.0346426	0.976808	0.197264	0.801	1.066	0.515	1.113			0.0181035	0.0354652	0.562	0.426	0.798	1.392	0.714	1.162	1	1	0.566	0.409	0.982	0.425	0.78	0.982			0.676	0.847		0.862	1.799	1.025	1.1	0.881	0.375	0.227	0.768	1.122
orf19.5634	FRP1	CAL0000614	Ferric reductase; alkaline-induced by Rim101p; iron-chelation-induced by CCAAT-binding factor; fluconazole-downregulated; ciclopirox-, biofilm-, hypoxia-, Hap43p-induced; colony morphology-related regulation by Ssn6p; 2 CCAAT box motifs	1.419	1.41864	0.453798	0.688	0.351378	4.49361	0.586718	0.49	0.413	0.163	0.928			0.561194	0.0781951	0.742	0.381	0.291	0.328	1.786	0.111	1	0.6	0.152	0.027	0.327	0.023	0.225	0.252	0.166	0.318	2.53	9.148	0.163	3.266	1.166	1.137	1.004	0.141	0.306	0.174	0.007	1.432
orf19.6011	SIN3	CAL0005043	Protein similar to S. cerevisiae Sin3p (transcriptional corepressor involved in histone deacetylase recruitment); has paired amphipathic helix PAH1 domain; interacts with ScOpi1p, not CaOpi1p; transposon mutation affects filamentous growth	1.409	1.4089	0.896077	0.711	0.982747	0.989893	0.855796	0.658	1.092	0.75	1.288			0.545209	0.992781	0.811	0.588	0.808	0.462	1.135	1.028	1	0.8	0.527	0.925		0.932	0.768			1.638	1.438			0.775	1.192	1.311	1.459	0.811	0.79	0.861	0.87	0.794
orf19.2277	TPK2	CAL0006348	Catalytic subunit of cAMP-dependent protein kinase (PKA), isoform of Tpk1p; required for wild-type epithelial cell damage and engulfment and oral (not systemic) virulence in mouse; involved in control of morphogenesis and stress response	1.402	1.40212	0.724437	1.421	0.851696	0.863448	0.502127	0.617	1.576	1.109	1.868	0.739	0.973	2.25138	0.98639	0.976	0.686	0.929	0.868	0.927	0.995	1.1	1.3	0.505	0.458	0.761	0.383	0.732	0.607	0.844	1.072	3.421	2.774	0.693	1.547	1.389	0.888	1.85	1.44	0.434	0.684	2.712	1.077	0.941	1.503	1.028
orf19.6000	CDR1	CAL0005016	Multidrug transporter of ATP-binding cassette (ABC) superfamily; transports phospholipids in an in-to-out direction; transcription induced by beta-estradiol, progesterone, corticosteroid, or cholesterol; repressed in young biofilms	1.398	1.39775	0.384956	0.444	0.520905	1.4972	0.268258	0.759	1.224	1.282	1.244	0.572	1.192	0.921472	0.347919	1.855	1.814	0.657	0.536	1.445	0.8	0.9	1.1	4.214	2.827	0.852	1.326	0.404	0.942	1.349	0.836	0.754	0.858	0.482	1.162	1.401	1.77	1.666	0.537	1.388	1.153	0.119	0.682	0.835	0.577	1.466
orf19.1193	GNP1	CAL0002160	Protein similar to asparagine and glutamine permease; fluconazole, caspofungin induced; transcription is regulated by Nrg1, Mig1, Tup1, Gcn2, Gcn4, and alkaline regulated by Rim101; biofilm-induced; repressed during chlamydospore formation	1.383	1.38313	1.43009	0.245	1.93988	1.72506	2.63982	3.013	2.429		2.841	0.178	1.207	0.702852	1.12453	2.406	3.625	0.883	0.854	1.518	3.448	1.3	1.1			1.225	1.064	0.769	1.614	1.367	1.07	2.505	3.345	0.498	2.655	1.053	0.687	1.751	1.715	1.686	1.263	0.609	0.526	0.779	0.419	1.676
orf19.6109	TUP1	CAL0005939	Transcriptional corepressor with C-terminal WD40 repeats; represses filamentous growth, regulates phase switching, roles in germ tube induction, farnesol response; farnesol upregulated in biofilm; in repression pathways with Nrg1p, Rfg1p	1.373	1.37258	0.651169	1.555	0.678124	1.02922	0.924019	1.463	0.891	1.856	1.322	1.129	0.9	0.472544	0.658873	1.15	1.295	1.435	1.475	0.747	1.214	1	0.8	1.069	1.597	0.831	0.691	1.237	0.382	1.246	0.633	1.717	3.905	0.382	2.038	0.469	4.446	1.538	1.591	0.783	1.067	7.76	0.85	1.138	1.206	0.854
orf19.3548.1	WH11	CAF0006989	Cytoplasmic protein expressed specifically in white phase yeast cells; expression in opaque cells increases virulence and frequency of opaque-to-white switching; null mutant has wild-type switching; Hap43p, hypoxia and ketoconazol induced	1.37	1.36961	0.504957	2.381	0.59582	0.828291	0.323756				3.188			1.1212	0.719336																			0.143			2.64	4.365	0.073	0.396	0.505	0.037	8.655
orf19.4647	HAP3	CAL0003705	Similar to CCAAT-binding transcription factor that regulates respiration; Cap2-dependent upregulation in low iron; transcription is opaque specific, alkaline upregulated, ciclopirox olamine induced; regulated by Sef1p, Sfu1p, and Hap43p	1.362	1.36249	0.107301	0.758	0.0889377	1.66183	0.244845	1.012	1.159		1.085			0.297501	0.0535178	1.31	0.911	1.939	0.97	1.293	1.163	1	1													0.657	1.038	1.112	0.143	0.472	0.078	0.446	0.985
orf19.1358	GCN4	CAL0003864	Transcriptional activator of general amino acid control response; required for Efg1p-dependent pseudohyphal induction by amino acid starvation, not by serum; required for normal biofilm formation; upregulated by human whole blood and PMN	1.36	1.35962	0.47687	1.153	0.482734	0.550583	1.47424	0.801	0.755	1.249	1.248	3.304	1.014	1.14448	0.876769	1.564	1.06	0.9	0.7	0.476	1.003	0.8	1.5	0.686	1.413	0.708	1.232	1.34	0.584	0.772	0.945	3.999	1.2	0.846	1.271	0.968	0.995	0.924	0.978	0.958	0.958	0.177	1.889	1.458	0.78	1.154
orf19.5873	POL1	CAL0002431	Putative DNA directed DNA polymerase alpha; RNA abundance regulated by cell cycle, tyrosol and cell density	1.35	1.34978	0.830132	0.762	0.795862	0.840253	2.01237	0.798	1.075	1.256	1.16			1.32076	0.94717	1.442	0.723	1.491	1.416	0.823	1.124	0.7	0.5	0.642	1.169	0.956	1.263	1.289	1.044		0.967	0.875	0.948			0.791	0.911	1.345	0.935	0.845	0.925	1.521	1.109
orf19.24	RTA2	CAL0000522	Putative flippase required for sphingolipid long chain base release; mediates calcineurin-dependent resistance to azoles; stress-associated protein; Ca2+, calcineurin-regulated; ketoconazole, caspofungin induced; Plc1p-regulated	1.339	1.3392	0.23549	0.507	0.984929	2.10603	1.39776	1.015	1.641	2.697	0.833				0.467671	2.958	2.063	1.055	0.595	2.29	0.883	1.2	0.8	2.099	2.906		1.374	1.689		1.514		1.4				0.945	17.506	0.967	0.624	0.799	0.856	0.195	0.747
orf19.893	PGA17	CAL0002926	Putative GPI-anchored protein; exogenously expressed protein substrate for Kex2p processing in vitro; transcription repressed in response to alpha pheromone in SpiderM medium; macrophage-induced gene; induced in oralpharyngeal candidiasis	1.331	1.33102	1.18682	0.1	1.0932	1.27545	1.94814	1.492			0.926	5.695	0.78	0.737568	0.857106	2.095	0	1.595	1.744		0.2	1	1													0.806	0.96	0.727	0.794	0.659	0.757	0.001	0.712	1.78	15.706	1.322
orf19.6321	PGA48	CAL0001286	Putative GPI-anchored; adhesin-like protein; similar to S. cerevisiae Spi1p, which is induced at stationary phase; transcriptionally regulated by iron; expression greater in high iron; late-stage biofilm-induced	1.33	1.33025	2.34814	0.73	2.75995	2.12945	5.75603				0.826	1.199	1.128	2.47304	1.29609							1.1	1.1	0.985	1.374		0.709	1.008		3.256				0.74		0.696	0.493	0.982	1.781	0.377	0.613	2.678	0.854	0.67	0.542	1.89
orf19.1936	SNF1	CAL0002564	Essential protein; functional homolog of S. cerevisiae Snf1p regulator of sugar metabolism; constitutively expressed; Thr208 phosphorylation may have regulatory role; up-regulation associated with azole resistance; has polyhistidine tract	1.323	1.32268	0.795514	1.067	0.719639	0.911711			1.521	0.838	1.051				0.789328					1.148	1.059	1	1.3	0.748	0.764	1.015	0.452	0.788	0.992		0.858	1.333	1.184		1.37	0.745	1.267	1.41	0.6	0.818	0.959	1.694	1.037
orf19.4997	KIS2	CAL0000037	Scaffold protein of Snf1p complex; similar to S. cerevisiae Gal83p and Sip2p; interacts with Snf4p; interaction with Snf1p complex is regulated by carbon source, decreased on ethanol; N-terminal myristoylation; Hog1p-downregulated	1.313	1.31318	0.925565	0.56	1.01129	1.62433		1.358	1.148	1.391	1.204				0.622585	0.865	0.798	1.302	1.706	1.21	0.899	1	0.9	1.63	1.304	0.861	1.043	0.999	1.36		0.68	1.795	1.045		0.892	0.561	0.789	1.014	1.159	0.655	1.043	0.662	0.837
orf19.6229	CAT1	CAL0000462	Catalase; resistance to oxidative stress, neutrophils, peroxide; role in virulence; regulated by iron, ciclopirox, fluconazole, carbon source, pH, Rim101p, Ssn6p, Hog1p, Hap43p, Sfu1p, Sef1p, farnesol, core stress response	1.3	1.30037	1.2456	1.693	2.83725	0.6974	0.610067	1.544	1.52	0.919	1.351	0.652	0.926	0.318548	4.06833	0.787	0.739	2.29	2.238	1.014	0.538	1.8	2.6	1.394	0.916	0.773	0.252	0.177	0.722	0.672	0.662	1.958	2.935	0.207	2.943	1.247	0.668	9.351	7.611	10.222	1.939	0.21	0.649	0.814	1.544	0.943
orf19.691	GPD2	CAL0001161	Surface protein similar to glycerol 3-P dehydrogenases; binds host Factor H, FHL-1 and plasminogen; regulated by Ssn6p, Nrg1p, Efg1p; induced by cell wall regeneration, macrophage/pseudohyphal growth, core stress response; biofilm induced	1.287	1.28668	5.59511	0.781	3.54687	0.21257	1.69111	2.052	0.517	0.882	2.741	2.437	1.352	0.613564	16.6857	3.067	0.604	0.683	0.863	0.899	0.93	1.6	2	0.739	0.749	1.438	1.382		0.3	0.695	2.072	0.18	0.438	1.53	0.391	1.05	1.986	0.723	1.471	1.048	1.405	0.238	0.28	0.862	0.39	1.429
orf19.4618	FBA1	CAL0003619	Putative fructose-bisphosphate aldolase, enzyme of glycolysis; antigenic in murine/human infection; regulated by yeast-hyphal switch; induced by Efg1p, Gcn4p, Hog1p, biofilm, planktonic growth, or fluconazole; phagocytosis-repressed	1.284	1.28427	1.66499	2.295	1.89725	0.873158		0.226	0.947		1.106				2.17286	0.692	0.298	0.137	0.797	0.342	1.391	1	1.4			1.026			0.49		1.11	13	4.333		1.264	2.212	0.879	2.13	0.417	0.763	1.771	5.112	0.671
orf19.3893	SCW11	CAL0002202	Cell wall protein; transcription decreased in mutant lacking ACE2; downregulated in core caspofungin response; expression greater in high iron; possibly an essential gene, disruptants not obtained by UAU1 method; planktonic growth-induced	1.272	1.27233	0.80095	0.771	0.878732	0.245089	7.69778	0.294	8.56	2.315	0.676	0.106	0.976	1.34579	3.58537	0.579	0.219	0.662	0.747	1.087	1.533	0.9	0.9	0.192	1.323	1.563	1.086	1.687	1.485	1.799	1.25	3.594	4.792	0.777	1.307	0.667	0.298	1.631	0.544	0.132	0.378	9.148	0.865	0.95	0.808	1.314
orf19.3839	SAP10	CAL0002041	Secreted aspartyl protease; roles in adhesion, virulence (RHE model), cell surface integrity; distinct specificity from Sap9p; at cell membrane and wall; GPI-anchored; N-glycosylated; expression greater in low iron; Tbf1p-activated	1.269	1.26906	0.474508	1.08	0.365515	0.639261	0.489447	0.643		0.659	0.857	0.537	1.062	2.40331	0.571777	1.424	0.931	0.483	0.294			1	1.8	0.178	0.19		0.158	0.379								0.883	2.05	1.053	0.72	0.493	0.807	0.058	0.656	1.529	1.243	0.658
orf19.3670	GAL1	CAL0000446	Galactokinase; transcription regulated by galactose, Mig1p, Tup1p, Hap43p; virulenct in mice; farnesol- and hypoxia-downregulated in biofilm; fluconazole- and ketoconazole-induced; stationary phase enriched protein; GlcNAc-induced protein	1.257	1.25651	0.271236	0.929	0.543392	2.37802	0.953409	0.873	1.245	1.882	3.046	0.22	1.21	2.18136	0.228506	1.952	1.457	0.444	0.513	1.909	0.121	1	1.4	3.768	1.871	1.556	1	1.369	6.692	1.214	0.744	0.465	0.508	0.717	0.954	0.823	0.825	1.396	1.91	0.799	0.528	0.265	0.87	0.732	0.092	1.367
orf19.895	HOG1	CAL0002931	MAP kinase of osmotic-, heavy metal-, and core stress response; role in regulation of glycerol, D-arabitol in response to stress; phosphorylated in response to H2O2 (Ssk1p-dependent) or NaCl; mutant induces protective mouse immune response	1.256	1.25649	0.652383	0.62	0.74658	0.905915	0.515009	0.437	1.008	1.089	1.178	1.189	0.952	0.676023	0.824117	0.728	0.515	0.691	1.177	0.831	0.96	1	1	0.768	0.889	0.927	0.835	1.233	0.747	0.629	1.142	0.902	0.97	0.917	1.039	0.973	0.986	1.315	0.974	0.921	1.142	1.385	0.921	1.086	0.891	0.981
orf19.4766	ARG81	CAL0004520	Zinc cluster DNA-binding motif transcription factor; required for utilization of ornithine as a nitrogen source and for wild-type resistance to caffeine; required for yeast cell adherence to silicone substrate	1.246	1.24629	0.747779	1.08	1.02668	0.963812	1.11639	0.962	0.801		1.174	0.943	1.085	0.873383	1.06523	0.946	1.147	1.243	1.548	1.174	1.029	1	0.9	0.836		1.32	1.527	1.255	2.175		0.945	0.672	0.843		0.472	1.179	1.389	1.427	1.081	0.984	0.983	0.415	0.978	1.242	0.949	0.889
orf19.2693	GST2	CAL0003548	Putative glutathione S transferase; increased transcription upon benomyl treatment and in populations of cells exposed to fluconazole over multiple generations; regulated by Nrg1p, Tup1p; induced by nitric oxide; stationary phase enriched	1.245	1.2453	2.53876	2.14	93.6893	67.7854	0.144529	0.841	0.316	0.365	0.689				1.38214	1.538	0.708	0.793	0.922	0.557	0.167	1.7	8.1	0.02	0.038	0.544	0.07	0.422	0.519		0.613	9.578	7.723		2.137	1.011	0.726	1.028	0.752	0.67	0.845	0.223	0.829
orf19.5517		CAL0006095	Similar to alcohol dehydrogenases; increased transcription is observed upon benomyl treatment; induced by nitric oxide; induced in core stress response; oxidative stress-induced via Cap1p	1.242	1.24241	0.604392	1.447	0.416914	0.32177	3.96396	0.607	1.717	0.404	0.668			0.442541	1.29569	0.773	0.756	0.488	0.754	1.329	1.101	1.6	7.6	2.387	2.247		1.561	0.577		1.164						1.182	1.014	0.81	0.283	1.116	0.622	8.746	1.487
orf19.7400	ALS7	CAL0005421	ALS family protein; hypermutable contingency gene; growth-regulated, downregulated in biofilm; two variable repeat regions; expression in S. cerevisiae does not confer adhesiveness; ALS family includes adhesins, cell-surface glycoproteins	1.228	1.22783	0.99651	0.953	1.48214	1.98327	1.05676	1.254	1.072	0.819	1.242	1.751	1.087	1.21779	0.747322	0.606	0.927	0	0	1.114	1.229	1	1.1	1.572	0.687			0.515								0.956	0.829	1.026	1.289	0.909	0.859	1.467	0.794	1.463	1.023	1.105
orf19.1120	FAV2	CAL0001911	Adhesin-like protein; induced by mating factor in MTLa/MTLa opaque cells; induced in cyr1 mutant; filament induced; regulated by Nrg1p, Rfg1p, Tup1p; induced in oralpharyngeal candidasis	1.227	1.22717	0.337477	0.437	0.320532	0.763267	0.411396	1.004	0.451		1.043	2.696	1.361	0.519258	0.419948	0.821	0.525	1.412	1.217	0.508	0.046	1	0.7			0.324					0.549	0.109	0.295		0.843	0.324	0.867	0.908	0.468	0.306	0.624	0.137	0.661	0.647	9.849	0.787
orf19.5348	TPS3	CAL0004319	Putative regulatory subunit of trehalose-phosphate synthase; regulated by Efg1p; biofilm-repressed expression; biofilm-induced in another study; regulated by Tsa1p, Tsa1Bp under H2O2 stress conditions	1.207	1.20653	1.30275	1.08	2.73402	5.06531		1.851		1.211	2.709				0.539755	1.347	1.705	0.462	0.361			1.4	1.4	0.132	0.085		0.097	0.704		0.878				0.292		1.362	1.001	1.315	1.298	0.528	0.801	0.786	0.883
orf19.822	HSP21	CAL0002678	Small heat shock protein involved in stress response and virulence; detected in some, not all, biofilm extracts; fluconazole-downregulated; transcription induced in cyr1 or ras1 mutants; stationary phase enriched protein	1.198	1.19835	2.62078	0.574	174.482	177.925	0.754857	5.987	0.331		2.584				0.980644	2.897	2.111	6.803	0.107		0.5	1.5	1.6			0.198			0.794	0.83	0.414	99	49.5	0.349	4.714	1.506	0.769	0.975	4.035	0.427	0.897	0.004	0.431
orf19.6367	SSB1	CAL0001367	HSP70 family heat shock protein; mRNA in yeast cells and germ tubes; at surface of yeast cells, not hyphae; antigenic in human, mouse systemic infection; macrophage, GCN-induced; possibly essential gene; sumoylation target; Hap43p-induced	1.194	1.19389	1.25843	1.502	0.912707	0.509505	6.20721	0.459	1.394		1.127			0.609275	1.79136	0.424	0.249	0.157	0.599	1.131	1.823	0.8	0.9			1.02			0.641		1.117	0.655	0.879	1.714	1.15	1.362	1.185	1.195	0.474	1.413	1.626	2.286	0.612
orf19.2877	PDC11	CAL0005202	Putative pyruvate decarboxylase; antigenic; at hyphal cell surface, not yeast-form cells; regulated by Hap43p, Gcn4p, Efg1p, Efh1p, Hsf1; fluconazole-, farnesol-, biofilm-induced; repressed upon amino acid starvation; sumoylation target	1.194	1.19367	1.35127	2.872	1.01676	0.616808		0.423	1.142		2.537				1.64841	0.421	0.582	0.167	0.912	1.039	1.653	0.9	1.1			1.938			1.376		3.566	1.537	1.064		0.735	0.742	0.771	3.677	0.353	0.86	1.236	5.712	0.527
orf19.6640	TPS1	CAL0004028	Trehalose-6-phosphate synthase; role in hyphal growth and virulence in mouse systemic infection; upregulated in presence of human neutrophils; macrophage/pseudohyphal-repressed after 16h; stationary phase enriched protein; Hap43p-repressed	1.192	1.19182	0.560309	0.766	0.955752	2.71226		1.239	0.545	0.907	2.951				0.352382	1.658	1.399	0.265	0.304	0.781	1.174	1.1	1.7	0.219	0.254	0.967	0.366	0.957	0.758	0.87	1.341	4.603	1.67	0.542	0.808	1.372	1.032	1.722	0.801	0.77	1.175	1.081	0.784
orf19.6578		CAL0003288	Predicted membrane transporter, member of the vesicular neurotransmitter (VNT) family, major facilitator superfamily (MFS); downregulated in core caspofungin response; induced in oralpharyngeal candidasis	1.182	1.18169	0.593657	0.217	1.25804	2.05885	0.423093	1.179	1.563	3.431	0.662	0.472	1.176	1.37332	0.611042	1.006	1.053	0.648	0.704	1.351	1.357	1.1	1		2.137	0.849	1.111	1.003	4.875	1.982	0.587	0.688	1.376	0.561	1.778	1.19	0.426	1.099	0.792	0.892	1.065	0.096	1.046	0.609	0.61	1.826
orf19.5021	PDX1	CAL0001615	Pyruvate dehydrogenase complex protein X, an essential component of the mitochondrial pyruvate dehydrogenase complex which is involved in the respiratory pathway; protein present in exponential and stationary growth phase yeast cultures	1.181	1.18144	0.519069	2.41	0.391494	0.823839		0.882	0.948	0.704	0.71				0.475206	1.486	0.643	0.398	0.649	0.766	0.766	0.9	1	0.484	1.124		0.762	0.824	1	0.353	0.908			1.765	1.102	1.563	0.923	1.299	1.367	1.206	1.369	2.861	0.757
orf19.6178	FBP1	CAL0006101	Fructose-1,6-bisphosphatase, key gluconeogenesis enzyme involved in carbohydrate metabolism; regulated by Efg1p, Ssn6p; induced by phagocytosis, biofilm; effects switch from glycolysis to gluconeogenesis in macrophage; overlaps orf19.6179	1.179	1.17941	0.479667	1.194	0.544238	2.28588	0.676398	1.029	0.987	2.047	1.996	1.369	0.977	0.3937	0.238087	1.38	0.985	1.964	1.204	0.99	1.118	1.1	0.9	5.59	3.779	0.733	1.105	1.414	0.819	0.874	0.913	1.108	1.373	0.492	1.333	0.577	1.214	2.734	1.562	0.854	0.935	0.812	1.35	0.923	0.69	1.034
orf19.3997	ADH1	CAL0003176	Alcohol dehydrogenase; oxidizes ethanol into acetaldehyde; at yeast, but not hyphal cell surface; soluble in hyphae; immunogenic in human/mouse; complements S. cerevisiae adh1 adh2 adh3 mutation; biofilm-, fluconazole-, farnesol-induced	1.176	1.17629	0.65726	2.911	0.878503	1.30132			0.902		1.323	0.038	1.242		0.675088					0.281	1.69	0.9	1.2			0.986			1.067		1.674	5.87	3.375		0.944	1.355	0.905	3.066	2.071	0.502	0.753	4.986	0.634	0.581	0.461	1.509
orf19.5635	PGA7	CAL0000616	Hyphal surface antigen precursor; possible GPI-anchor; induced by ciclopirox olamine, ketoconazole, or by Rim101p at pH 8; regulated during biofilm and planktonic growth; cell wall regeneration-induced; Hap43p-, fluconazole, biofilm-induced	1.175	1.17486	0.173448	0.682	0.150917	3.33722	0.818576	0.159	0.517		1.439	0.475	0.865	0.280476	0.0452224	0	0.018	0.219	0.62	2.29	0.078	1	0.7			0.333			0.308	0.141	0.478	6.7	22.333	0.046	3.35	0.878	0.767	1.7	0.109	0.347	0.2	0.054	1.412	0.925	0.045	1.233
orf19.681	HAP43	CAL0001129	CCAAT-binding factor-dependent transcriptional repressor required for low iron response; similar to bZIP transcription factor AP-1; HAP4L-bZIP bipartite domain; gene negatively regulated by Sfu1p; ciclopirox olamine induced	1.175	1.17472	0.182215	1.244	0.153235	1.45839	0.492806		1.19	0.81	1.245			0.643752	0.105071					1.463	0.37	1	1.3	0.352	0.595		0.606	1.168								0.921	0.925	1.717	0.105	0.044	0.315	0.406	1.014
orf19.2601	HEM1	CAL0003351	Putative 5-aminolevulinate synthase; transcriptionally regulated by iron; caspofungin repressed; expression greater in high iron; regulated by Ssn6p; induced by nitric oxide; Hap43p-repressed	1.172	1.17233	0.742018	0.665	0.679749	0.875888	1.85706		0.887	1.18	0.82			0.708674	0.776069					1.136	1.513	0.9	1.9	2.694	0.973		0.45	0.394		1.112				0.355		0.943	0.539	1.023	4.496	5.65	1.552	0.475	0.805
orf19.1738	UGP1	CAL0000839	Possible UTP-glucose-1-phosphaturidyl transferase; localizes to cell surface of yeast-form cells, but not hyphal cells; Hog1p-downregulated; stationary phase enriched protein; induced in oralpharyngeal candidasis	1.159	1.1585	0.464334	1.341	0.461942	0.668611	0.298448	0.93	1.002	1.248	1.887	0.768	1.017	1.21708	0.690898	0.786	1.125	0.522	1.062	0.722	0.577	1.1	0.7	0.514	0.748		0.849	1.507		0.982	1.57	0.807	1.247	1.411	0.984	0.475	1.301	1.171	1.29	1.182	1.296	1.232	0.806	0.763	1.094	0.929
orf19.7332	ELF1	CAL0004603	Putative mRNA export protein; Walker A and B (ATP/GTP binding) motifs, ABC transporter consensus; required for wild-type morphology, growth; expressed in hyphal, pseudohyphal, and yeast form; biofilm-induced; Hap43p-induced	1.155	1.1552	0.655301	0.501	0.659224	0.92594	0.937062	0.719	1.227	0.452	0.608			0.557857	0.711951	1.981	0.939	0.795	1.136	1.342	1.538	0.7	1.2	1.621	1.885		4.688	0.785									1.402	0.794	0.536	1.473	0.535	0.345	0.99
orf19.1238	TUB4	CAL0002884	Putative gamma-tubulin; induced upon adherence to polystyrene; transcription is regulated by Nrg1p and Mig1p; periodic mRNA expression, peak at cell-cycle S/G2 phase	1.151	1.15142	0.653266	0.824	22.0008	32.7709	0.889042	0.662			0.873				0.671352	0.49	0.685	0.854	0.995			1	1													1.138	1.003	1.357	0	0.59	0.592	2.514	1.098
orf19.2289	ARP3	CAL0006384	Protein with Myo5p-dependent localization to cortical actin patches at hyphal tip; mutation confers hypersensitivity to cytochalasin D	1.141	1.14123	0.496404	1.274	0.61358	1.25907	0.894612	0.992	0.558	0.866	1.227	1.176	1.002	0.86479	0.487327	1.019	1.063	0.874	1.039	1.146	0.752	1.1	1.1	0.523	0.601	0.772	0.494	0.759	1.123	1.242	0.238	0.304	0.216	1.538	0.75	1.013	1.092	1.67	0.861	0.807	0.972	2.445	0.976	1.347	0.94	0.977
orf19.7611	TRX1	CAL0000819	Thioredoxin, involved in response to reactive oxygen species; biofilm, benomyl, flucytosine, peroxide, Hap43p induced; amphotericin B, caspofungin repressed; upregulated in the presence of human neutrophils; macrophage-downregulated gene	1.135	1.1348	0.354869	2.008	0.421334	1.05372	0.376442	0.455	1.43		0.733	0.957	0.991	0.614767	0.399854	0.17	1.217	0.394	0.69	0.943	1.556	1.2	6.1			1.51			1.132		2.011	0.534	0.926	1.958	1.101	1.6	0.65	0.895	0.347	0.996	1.006	0.903	1.001	1.035	0.681	0.936
orf19.125	EBP1	CAL0003035	NADPH oxidoreductase; interacts with phenolic substrates such as 17beta-estradiol; possible role in estrogen response; induced by oxidative, weak acid stress, nitric oxide, benomyl, GlcNAc; activated by Cap1p, Mnl1p; Sko1p; Hap43p-repressed	1.132	1.13236	3.35656	0.636	7.53259	1.55205	8.63181		0.469	0.669	1.271				4.85331					0.559	1.902	1.5	18.1	0.106	0.157	0.871	0.62	1.589	0.695		1.964	1.951	0.883	1.112	0.35	1.466	0.787	0.881	2.868	3.872	2.795	1.293	0.992
orf19.747	NBP35	CAL0001838	Similar to nucleotide-binding proteins; increased transcription is observed upon benomyl treatment; transcription is induced upon filamentous growth	1.128	1.12785	0.776712	0.708	0.917677	1.24977	0.681108	0.979	1.291	1.332	1.383				0.73428	0.983	0.826	0.556	0.652	1.167	0.81	1.1	5.1	1.894	1.759	0.75	1.358	1.444	0.688		0.628	0.235	0.174		1.025	1.094	1.35	1.092	0.852	1.735	0.795	0.705	0.88
orf19.3111	PRA1	CAL0002231	Cell surface protein that sequesters zinc from host tissue; enriched at hyphal tips; released extracellularly; binds to host complement regulators; mediates leukocyte adhesion and migration; immunogenic in mouse; produced at ambient pH	1.124	1.12395	0.00861226	1.893	0.01869	1.85899	0.000647483	1.073	1.312	0.787	1.109	0.01	0.651	0.00233961	0.0100539	0.544	1.315	1.112	2.968	1.091	1.17	1.1	1.1	0.79	0.79	0.784			0.838	1.397	0.77	1.37	1.321	1.397	1.37	6.289	1.047	1.165	0.672	0.715	1.638	0.001	1.311	0.832	7.83	10.306
orf19.3575	CDC19	CAL0005977	Pyruvate kinase; on yeast cell surface; Gcn4p, Hog1p, GlcNAc regulated; induced on polystyrene adherence; downregulated by phagocytosis, farnesol treatment; mutation affects filamentation; stationary phase enriched; biofilm, Hap43p-induced	1.122	1.12244	1.68251	1.509	1.14376	0.591704		0.289	0.756		1.492				1.93299	0.267	0.341	0.167	1.784	0.33	1.776	0.9	1.1			0.979			0.712		1.509	4.247	3.387	1.329	1.208	2.101	0.829	1.167	0.347	0.784	1.597	13.37	0.478
orf19.3829	PHR1	CAL0002002	Glycosidase of cell surface; may act on cell-wall beta-1,3-glucan prior to beta-1,6-glucan linkage; E169 and E270 at active site; role in systemic but not vaginal virulence (neutral, not low pH); high pH or filamentation induced	1.106	1.10634	0.0192658	0.677	0.02719	0.918923	0.103823	0.447	0.404	1.909	0.508	0.829	1.099	0.0271396	0.0295889	0.443	0.561	0.502	0.873	1.174	0.194	1	1	16.341	3.16	1.066	7.788	0.959	0.856	1.064	0.713	0.073	0.062	3.502	0.437	0.829	3.725	1.505	0.988	0.824	1.09	0.005	0.615	0.885	0.337	1.027
orf19.2747	RGT1	CAL0004232	Transcriptional repressor involved in the regulation of glucose transporter genes; has zinc-cluster; similar to S. cerevisiae Rgt1p; mutants display decreased colonization of mouse kidneys	1.105	1.10521	0.302514	1.137	0.419014	0.941605		0.657	1.676		1.029				0.445	0.536	0.584	1.759	1.001	1.969	0.926	1	1			1.333			2.013		0.721	1.176	0.802		0.965	0.51	0.884	1.273	0.767	0.83	0.949	0.584	0.892
orf19.1224	FRP3	CAL0002835	Putative ammonium transporter; upregulated in the presence of human neutrophils; fluconazole-downregulated; repressed by nitric oxide	1.102	1.10157	0.348441	0.623	0.419589	1.40252	0.339897	2.131	1.585		0.765			0.793574	0.299167	0.788	1.696	1.688	1.771	1.381	1.893	1	0.6			0.913	1.743	1.035	0.652	1.769	0.339	0.344	1.647	0.42	1.931	0.64	0.543	0.906	1.247	1.014	2.077	0.142	1.108
orf19.6844	ICL1	CAL0005762	Isocitrate lyase; enzyme of glyoxylate cycle; required for virulence in murine infection; no mammalian homolog; induced upon phagocytosis by macrophage; farnesol regulated; Pex5p-dependent peroxisomal localization; stationary phase enriched	1.101	1.10116	0.470843	0.996	0.715649	4.59222	4.51814	2.774	1.021	5.5	1.172				0.155839	4.127	1.217	3.52	1.895	1.818	0.099	1	26.1	4.125	6.75	2.917	2.167	1.583	10.417	2.124	0.543	1.228	2.511	1.256	1.086	4.329	0.996	3.566	1.051	30.092	21.112	0.03	1.143
orf19.6385	ACO1	CAL0001406	Aconitase; expression greater in high iron; 2 upstream CCAAT motifs; amino acid starvation (3-AT), amphotericin B, phagocytosis, farnesol induced; fluconazole-downregulated; Gcn4p-regulated; Hap43p-repressed; antigenic in infection	1.089	1.08948	0.98345	1.425	0.942391	0.398467	1.56554	8.318	0.658		1.07				2.36504	3.754	2.531	2.152	2.338	0.978	0.519	0.8	1.2			1.136			1.318		1.125	0.25	0.471		1.455	0.702	1.276	1.195	4.349	46.2	0.622	2.207	0.599
orf19.7114	CSA1	CAL0002846	Surface antigen on elongating hyphae and buds; no obvious hyphal defects in mutant; strain variation in repeat domain number; upregulated in filaments; alkaline upregulated by Rim101p; ciclopirox induced; Efg1p-, Cph1p, Hap43p-regulated	1.088	1.08848	0.145173	0.788	0.0741376	2.61573	0.965169	0.279	1.218	1.44	1.008	0.295	0.991	0.0814954	0.028343	0.316	0.179	0.292	0.33	1.421	0.566	0.9	1.5	2.367	2.004	0.78	0.885	1.041	0.875	1.025	0.874	2.312	2.201	0.919	1.44	0.694	0.778	1.184	0.008	0.105	0.019	0.68	1.037	1.143	0.069	1.981
orf19.4393	CIT1	CAL0001178	Citrate synthase; soluble in hyphae; expression greater in high iron; upregulated by phagocytosis, biofilm growth; Hog1p-downregulated; Efg1p-regulated under yeast, not hyphal growth conditions; present in exponential and stationary phase	1.084	1.08374	0.411344	0.264	0.312498	0.893739	0.972376	4.788	0.553	4.435	0.905	0.892	0.534	0.232556	0.349653	3.181	7.515	4.084	1.093	0.654	0.463	2	0.8			1.308	2.987	1.199	3	3.083	0.692	0.473	1.17	0.488	2.048	1.385	0.882	1.688	0.614	1.853	1.619	3.156	0.667	0.613	0.511	1.009
orf19.395	ENO1	CAL0004953	Enolase, enzyme of glycolysis and gluconeogenesis; major cell-surface antigen; binds host plasmin/plasminogen; immunoprotective; phagocytosis, biofilm and planktonic growth-induced; farnesol-downregulated; possibly essential; Hap43p-induced	1.083	1.08346	1.00287	3.295	0.858869	0.776453		0.549	1.385		1.138				1.10614	0.296	0.476	0.171	0.743	0.554	2.903	0.9	1.3			0.767			0.746		1.133	4.806	5.431		1.368	2.564	0.999	1.662	0.283	0.89	1.883	5.859	0.494
orf19.1413	YFH1	CAL0004482	Frataxin; may be required for iron storage or delivery; role in oxidative stress resistance; transcription regulated by Nrg1p, repressed if iron absent, induced by macrophage interaction; Hap43p-repressed gene	1.082	1.08188	0.627995	1.162	21.8175	20.6386	1.10337	3.343	0.948	0.857	1.064				1.05712	3.995	2.626	2.141	1.412	1.258	1.136	1	1	0.76	0.735	0.92	1.5	1.635	2.095		2.037	0.551	0.245		0.5	1.214	0.747	1.177	2.804	1.963	1.544	1.101	0.934
orf19.4290	TRR1	CAL0000375	Thioredoxin reductase; regulated by Tsa1p/Tsa1Bp, Hap43p; induced by nitric oxide, peroxide; oxidative stress-induce via Cap1p; upregulated by human neutrophils; fungal-specific (no human/murine homolog); stationary phase enriched protein	1.079	1.0794	0.115151	0.572	0.157835	0.70605	0.19845	0.434	0.808	0.54	1.154	1.444	0.965	0.21123	0.223546	0.626	0.349	0.343	0.664	0.657	0.706	1.1	12.9	0.671	0.918	0.682	0.904	0.97	0.489	0.5	0.926	0.545	0.709	1.507	1.122	0.689	0.917	1.189	0.446	0.748	0.553	1.427	0.808	1.068	0.728	0.912
orf19.5338	GAL4	CAL0004298	Transcription factor with zinc cluster DNA-binding motif involved in control of glycolysis; ortholog of S. cerevisiae Gal4p, but not involved in the regulation of galactose utilization genes; caspofungin repressed	1.074	1.07369	0.630264	1.489	0.503586	0.586979		0.539	1.038	0.817	1.263				0.857929	0.363	0.551	0.714	0.89	1.524	0.566	1	2.7	1.933	1.317	0.615	0.62	0.542	0.527	0.628	0.381	1.08	1.165	0.477	2.486	1.076	0.943	0.742	0.607	0.956	0.728	3.805	0.721
orf19.1585	ZRT2	CAL0005643	Zinc transporter; ciclopirox olamine, fluconazole, alkaline downregulated; transcriptionally induced by amphotericin B, interaction with macrophages; possibly essential, disruptants not obtained by UAU1 method; in oralpharyngeal candidiasis	1.072	1.07177	0.0735099	1.32	0.116871	0.997334	0.0127956	5.682	1.209	0.878	1.559	0.274	0.687	0.59838	0.117183	6.838	1.756	1.671	2.25	1.554	1.59	1.6	0.8	2.319	1.089	1.092	2.702	2.04	0.705	0.533	1.156	0.653	0.308	8.127	0.167	1.151	0.724	1.635	1.272	1.204	1.316	0.128	1.164	1.049	5.03	2.096
orf19.5636	RBT5	CAL0000618	GPI-anchored cell wall protein involved in hemoglobin utilization; regulated by Rfg1p, Rim101p, Tbf1p, iron; repressed by Sfu1p, Hog1p, Tup1p; induced by serum, alkaline pH, ketoconazole, ciclopirox olamine, geldamycin, Hap43p, biofilm	1.058	1.05774	0.167625	0.663	0.144556	2.43229	0.76295	0.172	0.293		1.312	0.45	0.911	0.293873	0.059432	0.128	0.101	0.269	0.43	0.468	0.022	1	0.7			0.407			0.316		0.45	11.914	17.711		4.942	0.782	0.81	1.674	0.016	0.457		0.009	0.916	1.232	0.042	1.353
orf19.903	GPM1	CAL0003574	Phosphoglycerate mutase; surface protein that binds host complement Factor H and FHL-1; antigenic in murine/human infection; biofilm-, fluconazole-, or amino acid starvation (3-AT) induced, farnesol-downregulated; biofilm, Hap43p-induced	1.057	1.05726	1.50622	4.348	0.961022	0.699673		0.603	1.316		1.127				1.37353	0.336	0.692	0.538	1.922	0.367	1.665	1.1	1.5			0.947			0.683		1.203	7.88	4.433	0.84	1.053	2.32	0.916	1.697	0.387	0.624	1.201	5.865	0.529
orf19.2871	SDH12	CAL0005198	Succinate dehydrogenase; soluble protein in hyphae; macrophage-downregulated protein level; downregulated by Efg1p; repressed by nitric oxide; protein present in exponential and stationary growth phase yeast cultures; Hap43p-repressed gene	1.049	1.04883	1.32987	1.083	2.21916	0.982124	1.93724	2.74	1.225	1.914	1.294				2.25955	2.216	1.787	0.527	0.92	0.875	1.671	0.9	0.7		2.696	1.185	1.673	1.105	0.998	2.604	1.275	0.4	0.69	0.615	0.889	0.703	0.847	1.377	6.441	16.61	1.202	1.485	0.992
orf19.7498	LEU1	CAL0005750	3-isopropylmalate dehydratase; antigenic in humans; decreased expression in hyphae vs yeast cells; alkaline downregulated; upregulated by human whole blood or PMN cells; regulated by Sef1p-, Sfu1p-, and Hap43p	1.048	1.04788	0.417562	1.101	0.868326	0.350363	1.98524	0.895	1.451	2.185	1.455				2.47836	2.188	0.252	0.939	1.506	1.802	1.389	1.1	1.9	1.887	2.745		1.839	1.063								1.045	0.873	1.647	2.701	20.711	1.151	2.983	0.923
orf19.723	BCR1	CAL0001773	Transcription factor; regulator of a/alpha biofilm formation, confers adherence, impermeability, impenetrability, fluconazole resistance; regulates cell-surface-associated genes; hypha induced; Tup1-, Tec1-, Mnl1-regulated; mRNA binds She3	1.036	1.03611	0.383473	0.49	0.468756	1.01783	0.6021	1.413	0.697	0.701	0.912	1.597	1.051		0.460546	1.773	0.919	0.738	0.91	1.153	0.219	0.8	0.8	0.867	1.054	0.88	1.45	1.047	0.825	3.75	0.759	0.373	0.469	17	0.876	0.775	0.886	1.334	1.216	0.713	0.725	0.243	0.448	0.922	0.055	1.007
orf19.5818	SUR2	CAL0002282	Putative ceramide hydroxylase; predicted enzyme of sphingolipid biosynthesis; biofilm- and planktonic growth-induced; regulated by Tsa1p, Tsa1Bp under H2O2 stress conditions	1.034	1.03436	1.3674	0.598	1.87504	3.34071	2.61207	0.821	0.482	1.297	2.304				0.561269	1.63	1.205	0.512	0.613	0.486	0.827	1	2	1.241	0.56	1.569	1.423	1.222	0.824	0.855	2.206	1.651	0.964	1.782	0.454	0.964	0.501	1.427	2.039	0.719	1.101	0.162	0.668
orf19.5811	MET1	CAL0002271	Putative uroporphyrin-3 C-methyltransferase, methionine biosynthesis enzyme; upregulated by human whole blood or polymorphonuclear (PMN) cells; Hog1p-induced; fungal-specific (no human or murine homolog); Hap43p-repressed	1.031	1.03076	1.96476	0.802	47.0486	31.2066	1.48317	1.262	0.611	2.145	1.12				1.50765	1.085	1.077	0.891	1.128	0.293	0.935	9.3	1.2	1.39	5.098	1.577	11.375	14.761	2.915		0.75	1.429	1.031		0.279	0.825	1.445	1.05	2.414	4.287	2.926	0.624	0.86
orf19.3097	PDA1	CAL0001531	Putative pyruvate dehydrogenase alpha chain; fluconazole-induced; protein present in exponential and stationary growth phase yeast cultures; Hap43p-induced gene	1.028	1.02849	0.41751	1.277	0.319861	0.568585		0.288	0.923	1.303	1.068				0.562555	0.353	0.418	0.16	0.539	0.639	1.371	0.8	0.9	1.172	1.982	1.024	1.132	1.25	1.194	1.457	0.781	1.311	2.667	0.749	1.481	1.517	0.9	1.406	0.427	0.904	1.137	3.071	0.561
orf19.1756	GPD1	CAL0000872	Putative glycerol-3-phosphate dehydrogenase; role in glycerol biosynthesis; biofilm-induced expression; regulated by Efg1p; regulated by Tsa1p, Tsa1Bp under H2O2 stress conditions	1.025	1.02528	1.10066	0.714	0.615515	0.924958	0.827976	0.882	0.569	0.492	1.3	0.814	1.067		0.665451	1.531	0.787	0.897	0.938	0.757	2.157	1.1	6.2	0.435	0.604	1.108	0.808	0.327	0.122	0.937	1.798	1.105	0.816		0.857	1.035	0.787	1.426	0.763	1.692	0.555	0.437	0.885	1.32	0.571	1.1
orf19.6561	LAT1	CAL0003237	Putative dihydrolipoamide acetyltransferase component (E2) of pyruvate dehydrogenase complex; sumoylation target	1.019	1.01856	0.457391	1.132	0.33699	0.604709		0.481	1.687	2.274	0.959				0.557276	0.456	0.391	0.438	1.031	0.744	1.624	0.9	1		2.38	0.927	0.997	1.284	0.807	1.938	1.085	1.101		0.559		1.582	1.953	1.438	1.421	1.243	1.39	5.638	0.843
orf19.3651	PGK1	CAL0000415	Phosphoglycerate kinase, enzyme of glycolysis; localizes to cell wall and cytoplasm; antigenic in murine/human infection; biofilm, planktonic culture-, Hog1p-, Hap43p-, GCN-induced; downregulated upon phagocytosis	1.001	1.00065	1.33914	4.899	1.20079	0.997085		0.541	1.101		1.577				1.2043	0.879	1.13	0.174	0.444	0.435	1.092	1	1.6			0.806			0.712		0.945	9.81	5.672		1.307	3.436	1.028	2.386	0.391	0.7	1.492	3.05	0.578
orf19.3369	MOH1	CAL0004179	Protein similar to S. cerevisiae Moh1p; transcription is induced in response to alpha pheromone in SpiderM medium; transcriptionally activated by Mnl1p under weak acid stress; possibly essential gene (UAU1 method); biofilm-induced	0.999	0.998834	2.11448	0.485	23.1047	24.79	1.47373		1.305	0.768	1.346				0.932017					2.308	2.422	1	2.1	0.216	0.088		0.082	0.56						0.7		0.875	1.07	0.858	1.33	1.33	1.284	0.021	0.758
orf19.548	CDC10	CAL0000214	Septin, required for wild-type cell, hyphal, or chlamydospore morphology; role in virulence and kidney tissue invasion in a mouse model of systemic infection; forms ring at sites of cell division and filaments in mature chlamydospore	0.999	0.9986	0.339651	1.087	0.279177	0.930795	0.275353	0.517	0.548	1.345	1.091			0.330117	0.299934	1.263	0.801	0.846	0.985	0.931	0.369	1	0.8	0.923	1.193	1.123	1.492	2.87	1.226	1.121	1.351	0.455	0.579	1.223	0.481	0.556	1.4	1.042	0.833	0.652	0.751	2.41	1.077
orf19.3840		CAL0002060	Predicted ORF in Assemblies 19, 20 and 21; possibly an essential gene, disruptants not obtained by UAU1 method	0.998	0.997953	0.592877	0.937	0.639698	1.22932		0.953	0.837	0.902	0.93				0.520368	1.054	1.197	0.572	0.405	0.641	1.027	0.8	0.7	0.374			0.902	0.65							0.821	0.943	1.047	1.285	0.94	0.931	0.752	0.422	0.669
orf19.6745	TPI1	CAL0004861	Triose-phosphate isomerase; antigenic in mouse or human; mutation affects filamentous growth; biofilm-induced; macrophage-downregulated protein; protein present in exponential and stationary growth phase yeast cultures; possibly essential	0.993	0.992978	1.04141	2.609	0.907991	0.997924		0.316	1.012		1.543				0.909879	0.48	0.597	0.201	0.465	0.589	1.407	1	1.3			1.116			0.704	2.224	1.652			1.376		2.045	1.086	2.79	0.546	0.896	1.94	5.455	0.721
orf19.542	HXK2	CAL0000198	Hexokinase II; antigenic in humans; downregulated by human neutrophils; Efg1p-regulated; biofilm, fluconazole-induced; shows colony morphology-related gene regulation by Ssn6p; protein present in exponential and stationary growth phases	0.978	0.978324	0.444308	1.711	0.561628	1.37825		0.26	1.232		3.278				0.407492	0.563	0.348	0.106	0.438	1.018	0.81	1.2	1.4				0.974							0.474		1.393	0.577	2.102	0.657	0.834	1.169	4.089	0.66
orf19.2344	ASR1	CAL0000739	Putative heat shock protein; transcription regulated by cAMP, osmotic stress, ciclopirox olamine, ketoconazole; negatively regulated by Cyr1p, Ras1p; colony morphology-related regulation by Ssn6p; stationary phase enriched; Hap43p-induced	0.96	0.959823	2.83068	1.103	7.198	5.07279	1.96297	1.37	0.507	0.507	1.44				1.41894	0.527	1.001	0.271	0.678	0.775	0.68	3	1.3	0.027	0.071	0.22	0.027	0.196	0.189	0.054	0.321	6.462	8.4	0.024	7	1.019	1.201	2.355	0.296	0.209	0.229	0.086	0.847
orf19.3112	ZRT1	CAL0002233	Putative zinc transporter, acts with Pra1p in sequestration of zinc from host tissues during infection; hyphal- and macrophage-induced; alkaline induced upon adherence to polystyrene; induced in oralpharyngeal candidasis	0.957	0.957228	0.0164504	0.993	0.0277196	1.63342	0.0019605	0.655	0.989		0.581	0.032	0.626	0.0342188	0.0169703	0.633	0.713	0.893	1.064	1.181	1.409	1	1			0.911			0.857		0.856	0.938	0.874		0.947	2.092	0.79	0.837	1.275	0.639	1.597	0.001	1.108	0.627	8.282	8.461
orf19.3888	PGI1	CAL0002184	Putative glucose-6-phosphate isomerase, enzyme of glycolysis; antigenic in human; Efg1p-regulated; induced in biofilm, upon adherence to polystyrene; downregulated by human neutrophils, upon phagocytosis	0.956	0.956432	0.926114	1.482	0.855213	1.16006		0.726	1.33		1.169				0.737213	0.906	1.353	0.273	0.416	0.577	2.004	0.9	1.2			0.962			0.678		1.337	0.671	0.686	1.508	1.177	1.318	0.916	2.237	0.573	1.098	1.271	2.757	0.633
orf19.5294	PDB1	CAL0003677	Putative pyruvate dehydrogenase; fluconazole-induced; protein level decreases in stationary phase cultures	0.952	0.951876	0.643476	1.36	0.477299	0.643816		0.501	1.181	1.062	1.044				0.741359	0.653	0.624	0.316	0.472	0.696	1.657	0.9	0.8	1.145	2.02	0.823	0.855	0.756	0.745	1.647	1.418	0.743	1.107	0.991	1.422	1.462	0.958	0.775	0.645	1.233	1.521	2.254	0.865
orf19.3122	ARR3	CAL0002260	Protein not essential for viability; similar to S. cerevisiae Arr3p, an arsenite transporter of the plasma membrane required for resistance to arsenic compounds; benomyl-induced; Gcn4p-regulated; Hap43p-repressed	0.949	0.948513	0.610012	0.731	2.44662	3.28668	1.28679	2.395	1.313	1.85	0.93				0.744405	3.441	3.376	1.074	1.539	1.852	1.108	1	25.4	1.564	1.387	1.065	1.778	1.631	1.87		1.227	0.493	0.584		0.831	1.009	0.733	0.74	2.486	3.038	1.802	0.187	1.189
orf19.1064	ACS2	CAL0001207	Acetyl-CoA synthetase; antigenic during human and murine infection; upregulated by Efg1p; macrophage-induced protein; soluble protein in hyphae; gene contains an intron	0.927	0.926958	0.774375	0.557	0.505717	0.413874		0.541	1.594		0.965				1.22191	1.513	0.637	1.767	2.893	1.282	1.82	0.9	0.8			0.761	2.473	2.603	0.701	1.28	1.065	1	0.958	0.81	1.394	0.931	1.001	1.421	1.298	2.537	2.107	5.227	1.071
orf19.4384	HXT5	CAL0001148	Putative sugar transporter; transcription upregulated in response to treatment with ciclopirox olamine; Snf3p-induced; alkaline downregulated; shows colony morphology-related gene regulation by Ssn6p; possibly essential gene	0.923	0.922957	0.768221	0.716	1.46235	8.91437	0.272493	0.874	1.281	2.186	0.815				0.164044	0.892	0.852	0.285	0.523	0.719	0.354	1	0.8	7.147	6.528		1.4	0.92								0.769	0.939	0.638	1.229	1.637	1.197	0.26	1.004
orf19.4433	CPH1	CAL0001810	Transcription factor required for mating and hyphal growth on solid media; in filamentation pathway with Ess1p and Czf1p; required with Efg1p for host cytokine response; regulates genes of galactose metabolism	0.92	0.919522	0.271928	0.589	0.374371	1.46733		0.384	1.026	0.983	1.766	1.184	1.237		0.255137	0.787	0.751	1.134	1.391	0.974	0.958	0.9	1	1.497	1.132	1.546	1.053	1.074	1.428	0.523	1.071	0.529	0.604		0.977	0.727	1.174	1.499	1.231	1.175	0.841	0.921	1.139	1.055	0.911	1.099
orf19.2568	IFU5	CAL0002506	Predicted membrane protein; estradiol-induced; increased transcription associated with CDR1 and CDR2 overexpression or fluphenazine treatment; putative drug-responsive regulatory site; similar to S. cerevisiae Wwm1p; Hap43p-repressed gene	0.917	0.917063	0.336826	1.068	0.560109	1.03542	0.436602	1.612		0.921	1.377				0.540948	0.831	1.092	0.483	0.604			1	1	0.447	0.574		0.238	0.648		0.657				0.291		1.009	4.184	1.728	2.933	1.1	0.882	2.621	0.842
orf19.5521	ISA1	CAL0006111	Possible role in iron-sulfur cluster biogenesis or cytoplasm-to-mitochondrion iron transport; alkaline downregulated; expression greater in high iron; regulated by Sef1p, Sfu1p, and Hap43p	0.888	0.888168	0.968189	1.243	1.44715	0.95219	0.543787	1.54	0.713	2.607	0.999				1.51981	2.227	4.412	1.426	0.932	1.606	0.669	1	4	2.137	2.848		3.305	2.548	5.262				0.933		0.836	0.648	1	0.696	2.517	9.731	0.847	0.394	0.957
orf19.4980	HSP70	CAL0000006	Putative hsp70 chaperone; role in entry into host cells; heat-shock, amphotericin B, cadmium, ketoconazole-induced; farnesol-downregulated in biofilm; surface localized in yeast-form and hyphal cells; antigenic in host	0.886	0.886221	0.178981	1.469	0.32679	0.727049	0.176644	0.912	0.776		1.86	0.44	0.962	1.48149	0.449474	1.399	1.016	0.71	0.91	0.961	0.918	7.3	0.9			0.832			0.557	1.946	0.737	4.109	2.765	1.117	1.165	7.576	0.939	3.594	0.747	0.738	0.902	0.03	0.474	0.975	0.925	0.914
orf19.7021	GPH1	CAL0001970	Putative glycogen phosphorylase with a role in glycogen metabolism; regulated by Ssk1p, Mig1p, Tup1p, Hap43p; fluconazole-induced; localizes to cell surface of hyphae, not yeast cells; stationary phase enriched protein	0.881	0.880904	0.969258	0.842	1.11213	2.57139	0.495594	1.37	0.357		2.417				0.432503	3.499	0.843	0.223	0.365	0.432	0.188	1.3	0.8			0.725			0.537		0.867	6.988	3.913	2.325	1.847		0.766	1.601	0.186	0.45	0.518	0.439	0.742
orf19.6173	STD1	CAL0006094	Putative transcription factor involved in control of glucose-regulated gene expression; repressed by Rgt1p	0.881	0.88096	0.819194	1.293	0.909022	1.67585		1.377	0.917		1.15				0.542424	1.864	1.147	1.122	0.805	0.901	1.071	1	0.8			1.215			2.494			0.897	1		1.219	1.122	0.633	1.082	1.546	0.881	1.103	0.445	0.952
orf19.6387	HSP104	CAL0001410	Heat-shock protein; roles in biofilm and virulence; complements chaperone and prion propagation activity in S. cerevisiae; guanidine-insensitive; heat shock/stress induced; downregulated in farnesol-treated biofilm; sumoylation target	0.865	0.865281	0.540416	0.432	0.742225	0.702397	0.613716		0.977	0.774	1.972	0.55	0.947	6.01943	1.0567					1.872	0.929	1	1	0.145	0.239	0.843	0.205	0.676	1.083	0.434	1.042	4.095	3.277	0.252	0.884	4.762	1.208	3.648	1.483	0.787	0.817	0.182	0.412	0.947	0.33	2.193
orf19.5779	RNR1	CAL0001524	Ribonucleotide reductase large subunit; expression greater in low iron; transposon mutation affects filamentous growth; farnesol upregulated in biofilm; regulated by cell cycle, tyrosol, cell density; regulated by Sef1p, Sfu1p, and Hap43p	0.862	0.861675	0.830468	0.534	0.670559	1.59129	3.08585	0.246	0.56	0.374	0.965				0.421394	0.612	0.195	1.114	1.231	0.378	0.797	0.9	1.1	0.388	0.307	0.6	0.27	0.393	0.332	0.549	0.934	2.187	2.305	0.39	1.174	1.172	0.873	1.156	0.078	0.32	0.182	1.972	0.796
orf19.5585	SAP5	CAL0006261	Secreted aspartyl proteinase; sap4 sap5 sap6 triple mutant is defective in utilization of protein as N source; assessment of virulence role complicated by URA3 effects; expressed during infection; mRNA is localized to hyphal tip via She3p	0.855	0.854615	0.0184099	0.118	0.00973895	2.11921	0.0264199	1.464	0.277	0.702	1.02	0.097	1.701	0.040631	0.00459555	1.25	0.677	1.571	1.603	0.243	0.743	1	1	0.775	0.614	0.684	1.59	0.809	0.895	0.32	0.766	0.014	0.025		0.286		0.958	1.574	1.311	2.553	2.193	0.005	0.879	0.11	1.874	5.381
orf19.7219	FTR1	CAL0003776	High-affinity iron permease; required for mouse virulence, low-iron growth; iron, amphotericin B, caspofungin, ciclopirox, Hog1p, Sef1p, Sfu1p, and Hap43p regulated; complements S. cerevisiae ftr1 iron transport; Hap43p-repressed	0.847	0.846674	0.0539316	0.477	0.0290241	1.81986	0.139086	0.359	0.859	1.402	0.895			0.689905	0.0159485	1.008	0.332	0.373	0.594	1.786	0.245	0.9	1.5	1.89	2.57	1.347	1.557	1.967	0.793	0.45	1.206	1.636	2.842	0.986	1.049	0.874	0.384	0.874	0.21	1.733	0.374	0.599	0.735
orf19.2396	IFR2	CAL0000841	Zinc-binding dehydrogenase; upregulated by benomyl, ciclopirox olamine or alpha pheromone; regulated by oxidative stress (via Cap1p) and osmotic stress (via Hog1p); protein present in exponential and stationary phase; Hap43p-induced gene	0.837	0.837041	0.309037	1.055	0.333859	0.615447	0.426736	0.877	1.181	0.589	0.938				0.542465	1.868	0.994	0.278	0.508	0.705	1.113	1.3	6.4	0.508	0.901	0.588	0.446	0.356	0.468	0.42	0.626	1.416	1.645		2.167	0.867	0.647	1.217	0.438	0.865	0.715	1.32	0.759
orf19.2062	SOD4	CAL0004462	Copper- and zinc-containing superoxide dismutase; role in response to host innate immune ROS; regulated on white-opaque switching; ciclopirox olamine induced; caspofungin repressed; family includes SOD1, SOD4, SOD5, SOD6; yeast-associated	0.819	0.819397	0.0963351	0.549	0.0357049	0.424871	0.16772	0.56	1.205	0.129	0.884	2.289	0.557	0.145974	0.0840368	1.324	0.975	1.117	1.519	1.429	0.075	1	1	0.186	0.253		0.152	0.309		0.045						1.319	0.715	1.198	0.087	0.362	0.296	0.094	0.886	1.18	5.005	0.684
orf19.4599	PHO89	CAL0002956	Putative phosphate permease; expression is regulated upon white-opaque switching; alkaline upregulated by Rim101p; induced upon biofilm formation; possibly adherence-induced	0.818	0.817642	0.0353053	0.313	0.0338681	0.740604	0.0765302	0.448	1.418	3.787	0.719	0.056	1.329	0.00910584	0.0457305	0.584	0.471	0.279	0.488	1.961	1.528	1	1	0.352	0.352	1.1	0.421	6.179	2.7	0.127	0.287	7.479	7.479	0.113	1.378	19.157	0.811	0.707	0.867	1.051	1.376	0.004	0.788	0.717	0.045	1.437
orf19.3668	HGT2	CAL0000439	Putative glucose transporter of the major facilitator superfamily; the C. albicans glucose transporter family comprises 20 members; 12 probable membrane-spanning segments; expressed in rich medium with 2% glucose	0.816	0.816261	8.06876	0.638	5.57227	14.8606	12.8823	0.643	1.087	14.323	1.141				0.374969	0.921	0.736	1.592	0.5	1.633	0.088	0.9	0.8	54.182	14.051	3.111	2.404	1.404	6.333	1.539	0.603	0.304	1.033	0.48	1.853	0.302	0.965	0.651	0.688	0.542	0.797	0.04	1.019
orf19.5265	KIP4	CAL0003594	Transposon mutation affects filamentous growth; filament induced; shows Mob2p-dependent hyphal regulation; regulated by Nrg1p, Tup1p; induced in oralpharyngeal candidasis	0.81	0.809884	0.10655	0.275	0.108316	1.53329	0.117743	1.147	0.256		0.982	0.292	1.558	1.23975	0.0706424	1.022	0.57	1.313	0.952	0.999	0.264	1	1		1.148	1.209			1.094		0.935	0.303	0.157		0.225	0.641	0.753	0.989	1.038	0.581	0.504	0.174	0.51	0.463	0.664	1.609
orf19.6124	ACE2	CAL0005982	Transcription factor involved in regulation of morphogenesis, cell separation, adherence, biofilm formation, and virulence in a mouse model of infection; mutant is hyperfilamentous; similar to S. cerevisiae Ace2p and Swi5p	0.807	0.80702	0.590996	0.589	0.601794	0.862283	1.14154	1.277	1.231	1.336	1.013	0.443	1.045	5.59948	0.697908	1.054	1.154	1.058	1.044	1.084	1.193	1	0.9	0.38	0.906	1.576	1.044	1.317	1.15		1.619	4.267	0.665		0.498	0.801	0.783	1.031	1.119	0.331	0.563	0.232	0.75	0.942	0.666	1.957
orf19.4975	HYR1	CAL0006398	Hyphal-induced GPI-anchored cell wall protein; macrophage-induced; repressed by neutrophil-co-culture; resistance to killing by neutrophils, azole resistance; regulated by Rfg1p, Efg1p, Nrg1p, Tup1p, Cyr1p, Bcr1p, Hap43p; biofilm-induced	0.801	0.800526	0.247545	0.196	0.0586659	5.09552	0.0421404		0.337	0.95	0.728	0.19	2.025	0.451953	0.0115132					0.225	0.025	1	1.1	0.9	0.744		1.272	0.633		0.7				1.4		0.039	0.922	0.933	2.398	1.852	1.062	0.03	0.643	0.17	0.571	7.874
orf19.7080	LEU2	CAL0002168	Isopropyl malate dehydrogenase; enzyme of leucine biosynthesis; upregulated in the presence of human whole blood or polymorphonuclear (PMN) cells; protein level decreases in stationary phase; GlcNAc-induced protein	0.771	0.771342	0.248632	1.224	0.736858	1.49562	1.21954	0.835	1.034	1.262	1.128				0.492677	0.879	0.953	0.727	1.087	0.627	1.176	1.1	2.2	1.679	1	1.211	1.143	1.238	1.447	1.667	1.054	2.307	2.736	0.583	1.238	1.333	0.926	1.681	17.426	0.901	1.186	2.085	1.11
orf19.5645	MET15	CAL0000641	O-acetylhomoserine O-acetylserine sulfhydrylase; sulfur amino acid biosynthesis; immunogenic; Hog1, biofilm, adherence-induced; brown colony color of mutant in Pb(2+) medium is visual selection marker; induced during chlamydospore formation	0.75	0.750432	0.906062	0.576	1.23839	1.09188	0.49144	0.933	0.917		1.17				1.13418	1.109	0.906	0.997	1.627	0.213	1.081	5.9	0.5	0.724		0.439			1.142	0.91	0.354	3.773	0.406	1.776	1.073	0.794	4.012	1.9	1.283	0.999	1.904	0.772	0.623
orf19.1822	UME6	CAL0001625	Zinc cluster DNA-binding transcription factor required for wild-type hyphal extension, virulence, adherence to plastic; filament induced; regulated by Nrg1p, Tup1p, Rfg1p, alkaline conditions; expression promotes highly filamentous biofilms	0.747	0.746731	0.088978	0.527	0.0884561	1.78376	0.154002		0.322	2.893	1.183	1.472	1.419	0.604318	0.0495896					0.824	0.164	1	0.7			1.267		1.607	1.32		1.067	0.111	0.151		0.648	0.053	0.957	0.848	1.183	3.698	1.236	0.145	0.877	0.637	0.519	1.596
orf19.238	CCP1	CAL0003960	Similar to cytochrome-c peroxidase N terminus; negatively regulated by Rim101p or alkaline pH; transcription induced by interaction with macrophage or low iron; oxygen-induced activity; regulated by Sef1p-, Sfu1p-, and Hap43p	0.722	0.722228	0.618641	1.727	2.14455	0.318693	0.166624		0.501	1.044	1.743				6.72922					0.498	0.474			0.193	0.389	0.816	0.693	1.437	0.83	0.464	1.851	4.35	2.9	1.347	0.664		0.768	0.872	7.64	25.523	1.153	0.355	0.938
orf19.3117	CSA2	CAF0006972	Extracellular-associated protein; downregulated by Rim101p at pH 8; regulated by Tsa1p, Tsa1Bp in minimal media at 37 deg; induced by ketoconazole and nitric oxide; Hap43p-induced	0.707	0.706726	0.029607	0.811	0.00752092	4.90574	1.26988	0.366	0.948		0.982	0.444	1.489		0.00153308	0.519	0.447	0.838	0.813	0.886	0.497	1	0.9			0.331			0.536		0.851	1.308	1.302		1.424	0.747	0.983	0.849	0.053	0.064	0.051		1.161	1.006	0.278	1.755
orf19.6686	ENP2	CAL0004137	Putative nucleolar protein; essential; S. cerevisiae ortholog is essential; heterozygous mutation confers resistance to 5-fluorocytosine (5-FC), 5-fluorouracil (5-FU), and tubercidin (7-deazaadenosine); Hap43p-induced	0.658	0.658135	0.963665	1.123	1.37869	1.06536	0.814776	0.824	0.69		0.676				1.29411	1.056	1.903	1.584	1.688	2.222	0.31	0.8	0.6													1.637	1.11	0.595	0.244	1.484	1.042	0.333	1.018
orf19.5760	IHD1	CAL0001488	Putative GPI-anchored protein; alkaline upregulated; greater transcription in hyphal form than yeast form; regulated by Nrg1p, Rfg1p, Tup1p; regulated by Tsa1p, Tsa1Bp in minimal media at 37; induced in oralpharyngeal candidasis	0.654	0.653659	0.0535063	0.086	0.045625	1.22133	0.0726106	0.533	0.257	1.708	1.042	0.468	1.24	0.259799	0.0373567	0.853	0.899	1.717	2.192	0.403	0.412	1	0.8	13.708	5.275	1.125	14.917	6	2.063	1.529	1.385	0.029	0.097	26.986	0.171	0.049	0.338	1.285	0.767	0.848	1.71	0.014	0.569	0.366	0.832	0.911
orf19.5102	PLB5	CAL0002487	Putative GPI-linked phospholipase B, fungal-specific (no mammalian homolog); null mutation eliminates cell-associated phospholipase A2 activity and attenuates virulence; fluconazole-repressed	0.642	0.6423	0.296459	1.048	0.302236	1.41065	0.40352		0.59	0.782	1.212	0.369	1.167	0.311324	0.214253					0.872	0.304	1.1	1	0.093	0.115		0.14	0.299				0.903	0.969		1.033	0.274	0.776	1.902	0.742	0.379	0.625	0.619	0.955	0.874	1.659	1.259
orf19.2462	PRN3	CAL0001581	Protein similar to pirin; transcriptionally activated by Mnl1p under weak acid stress; Hap43p-repressed gene	0.638	0.638343	0.388771	0.627	2.70768	4.34669	0.162499	1.056	0.778	0.504	1.04				0.622929	1.151	0.756	0.798	0.957	0.146	0.661	1	6.3		0.832							0.463	0.256		0.47	0.983	0.839	0.708	5.038	1.581	1.021	0.075	0.709
orf19.7586	CHT3	CAL0000219	Major chitinase; secreted; functional homolog of S. cerevisiae Cts1p; 4 N-glycosylation motifs; possible O-mannosylation; putative signal peptide; hyphal-repressed; farnesol upregulated in biofilm; regulated by Efg1p, Cyr1p, Ras1p	0.636	0.636064	1.2532	0.681	1.02651	0.362961	10.7377	0.672	10.34		0.808	0.048	0.979	0.238612	2.82815	0.937	0.297	0.815	0.788	3.042	5.33	1	0.7	0.335	0.689	1.256	0.601	0.517	0.63	2.157	1.288	1.762	2.566	0.32	2.17		0.18	1.875	0.682	0.169	0.265	1.89	0.965	1.097	0.575	1.521
orf19.1149	MRF1	CAL0002010	Putative mitochondrial respiratory protein; induced by farnesol, benomyl treatment, nitric oxide, core stress response; oxidative stress-induced via Cap1p; stationary-phase enriched protein	0.627	0.627293	0.378153	1.391	0.503248	1.91035	0.133578	0.843	0.215	0.369	1.674				0.263432	1.175	0.921	0.622	0.629	0.338	0.1	1.6	9.7	0.049	0.042		0.08	0.532		0.221				0.541		1.618	1.198	1.938	1.559	1.709	1.238	0.261	0.693
orf19.1499	CTF1	CAL0004783	Putative zinc-finger transcription factor, similar to A. nidulans FarA and FarB; activates genes required for fatty acid degradation; induced by oleate; null mutant displays carbon source utilization defects and slightly reduced virulence	0.622	0.621784	0.610432	0.805	0.668509	0.989221		0.662	1.32		0.996				0.675793	0.736	0.421	1.581	1.631	1.077	1.079			1.431			1.448	0.776	1.247		0.523				1.714		0.941	1.418	0.814	1.012	0.753	0.454	0.955
orf19.5732	NOG2	CAL0001419	Putative nucleolar GTPase; expression decreases in response to prostaglandins; Hap43p-induced, biofilm-induced	0.596	0.595524	1.14683	1.056	1.65792	1.1008	0.976054	2.031	0.696		0.472				1.50611	0.631	0.435	1.13	1.914	0.484	1.796	0.8	0.5	1.364			3.061	0.818								1.33	1.626	0.726	0.193	1.434	1.197	0.473	0.603
orf19.7231	FTR2	CAL0003834	High-affinity iron permease; probably interacts with ferrous oxidase; regulated by iron level, ciclopirox olamine, amphotericin B, caspofungin; complements S. cerevisiae ftr1 iron transport defect; Hap43p-repressed	0.556	0.556487	0.640135	0.6	0.57978	1.39331	0.611043	0.834	0.746	1.774	0.705				0.416118	1.614	1.548	0.793	0.962	0.937	0.502	0.9	1.3	23.345	6.347	1.037	3.857	0.289	0.702	1.531	1.292	0.839	0.834	0.308	0.829	0.885	0.636	0.48	13.111	1.762	0.404	0.17	0.676
orf19.1321	HWP1	CAL0003753	Hyphal cell wall protein; covalently crosslinked to epithelial cells by host transglutaminase; opaque- and a-specific, alpha-factor induced; at MTLa side of conjugation tube; assessment of virulence role complicated by URA3 effects	0.55	0.550004	0.0558119	0.041	0.0625217	1.29102	0.081423	0.604	0.011	1	1.424	1.131	2.009	0.253685	0.0484282	0.554	0.712	0.824	1.819	0.184	0.009	1	0.7	22	1.5	0.75	150	7	7.16	2.915	1.8	0.004	0.005	931.954	0.012	0.018	1.083	0.884	0.811	0.956	1.467	0.002	0.368	0.032	0.125	6.169
orf19.3374	ECE1	CAL0004191	Hyphal-specific protein; expression increases with extent of cell elongation; regulated by Rfg1p, Nrg1p, Tup1p, Cph1p, Efg1p, Hog1p, farnesol, phagocytosis; fluconazole-induced; may contribute to biofilm formation	0.545	0.545067	0.0041034	0.056	0.00402098	1.13979	0.00820722	0.955	0.039		1.056	0.45	1.774	0.210906	0.00352784	0.844	1.516	1.77	2.097	0.147	0.02	1	0.9	6.53	1.875	0.5	31.042		1	2.429	1.375	0.001	0.002	390.618	0.017	0.017	0.817	0.742	0.706	1.127	2.315	0.003	0.885	0.029	0.063	7.319
orf19.5063	COI1	CAL0001718	Secreted protein; ciclopirox olamine induced; regulated by Ssn6p; induced by nitric oxide independent of Yhb1p; Hap43p-induced	0.534	0.534295	0.201275	1.671	0.113917	1.38111	0.256731	0.152	0.756	0.416	0.573				0.0824826	0.562	0.123	0.734	0.457	0.962	0.281	1.1	1.5	0.532	0.571		0.501	1.08		0.227				1.045		0.922	0.433	0.466	0.076	0.855	0.375	2.092	0.917
orf19.1816	ALS3	CAL0001605	ALS family cell wall adhesin; role in epithelial adhesion, endothelial invasiveness; allelic variation in adhesiveness; immunoprotective in mice; promotes biofilm formation by binding to SspB adhesin of S. gordonii; fluconazole-repressed	0.492	0.492281	0.0246977	0.64	0.0254782	0.894453	0.156196		0.016	0.938	0.891	0.721	1.71	0.287736	0.0284847					0.133	0.037	0.9	1.1	10.688	1.063		14.188	0.75		0.948				65.652		0.022	0.819	0.457	1.162	0.892	1.299	0.125	0.928	0.108	0.043	4.17
orf19.539	LAP3	CAL0000177	Putative aminopeptidase; transcription positively regulated by Sfu1p; transcription repressed by alpha pheromone in SpiderM medium; clade-associated gene expression; virulence-group-correlated expression; Hap43p-induced; biofilm-induced	0.489	0.489111	0.0458158	1.361	0.0572051	3.82739	0.00818361	1.556	0.136	0.832	1.693				0.0149462	1.833	1.029	0.837	1.018	8.333	0.601	1.1	1.1	0.159	0.177	1	0.177	1.17	1.048	0.76	1.041	2.433		0.858	0.745	1.043	0.875	1.937	0.45	0.438	0.415	0.03	0.825
orf19.4910	FGR41	CAL0006224	Putative GPI-anchored protein; adhesin-like protein; transposon mutation affects filamentous growth	0.488	0.487894	0.974645	0.952	0.904432	0.271592	4.54195	0.287	16.262	2.107	0.759	0.133	1.071		3.33012	0.283	0.1	0.735	0.984	1.826	3.476	1.2	1.3	0.28	1.121	1.5	0.474	0.461	0.694	2.234	0.787	2.273	3.261	0.298	3.571	0.767	0.187	2.289	0.817	0.194	0.386	5.875	1.075	0.802	0.596	1.284
orf19.2593	BIO2	CAL0002565	Putative biotin synthase; transcriptionally upregulated in high iron; transcription downregulated by treatment with ciclopirox olamine; upregulated in clinical isolates from HIV+ patients with oral candidiasis; Hap43p-repressed	0.487	0.486676	0.434367	2.407	15.395	20.8675	0.595244	1.546	0.422	0.439	0.849				0.737748	1.666	1.488	1.307	1.137	0.295	1.15	1	0.9	0.146	0.256	0.508	0.258	0.645	0.531		0.376	9.444			3.696	0.951	0.721	0.951	11.203	2.416	1.747	0.347	0.702
orf19.2833	PGA34	CAL0005110	Putative GPI-anchored protein; transcription is repressed in response to alpha pheromone in SpiderM medium; late-stage biofilm-induced gene; induced in oralpharyngeal candidasis	0.485	0.484712	0.0898715	0.304	0.0621465	0.475885	0.342951	1.311			1.036	0.173	1.954	0.548319	0.130591	0.488	1.048	1.764	1.416		0.071	1.1	1.6				2.093									0.274	0.852	1.226	0.855	0.634	0.764	0.017	0.772	0.72	0.526	2.961
orf19.7094	HGT12	CAL0002195	Glucose, fructose, mannose transporter; major facilitator superfamily; role in macrophage-induced hyphal growth; detected at germ tube plasma membrane by mass spectrometry; Snf3p-induced; 12 probable transmembrane segments	0.477	0.476773	0.11096	0.478	0.0991082	2.55318	0.53919	6.565	1.12	20.222	1.165				0.0388176	3.228	6.081	4.729	1.968	1.053	0.074	1	1.1		179.889	11.827	37.056	1.111	0.616	1.133	0.599	0.086	0.547	0.333	4.878	1.175	0.838	0.074	0.351	0.783	0.966		1.235
orf19.113	CIP1	CAL0002993	Possible oxidoreductase; transcription induced by cadmium but not by other heavy metals, heat shock, yeast-hyphal switch, oxidative stress (via Cap1p), or macrophage interaction; stationary phase enriched protein	0.466	0.465529	0.0492466	0.732	0.10404	3.13475	0.00189974	2.483	0.149	0.078	1.04				0.0331894	3.074	3.059	1.134	1.025	0.922	0.309	1	11.4		0.167	0.301			0.989		0.271	3.429			0.608	0.898	0.933	0.931	0.799	1.223	1.242	0.035	0.934
orf19.3131	OYE32	CAL0002283	NAD(P)H oxidoreductase family protein; induced by nitric oxide, amphotericin B, oxidative stress (via Cap1p); increased transcription associated with MDR1 overexpression or benomyl treatment; macrophage-downregulated protein abundance	0.462	0.461582	0.32816	0.508	0.637618	1.18834	0.805957	1.609	0.96	0.971	1.279				0.536562	1.674	0.918	0.448	0.612	0.714	1.276	2.9	8.8	0.144	0.239		0.471	1.515		1						1.065	0.939	2.515	1.646	2.207	2.134	0.183	0.697
orf19.655	PHO84	CAL0001031	High-affinity phosphate transporter; expression regulated by white-opaque switch; Hog1p, ciclopirox olamine or alkaline induced; caspofungin or stress repressed; upregulated in RHE model; biofilm-, Hap43p-induced	0.456	0.455969	0.238574	0.454	0.187192	0.373409	0.272806			0.206	3.423				0.501305							0.4	0.4	0.096	0.166		0.063	0.445		0.477				2.627		5.464	0.453	0.885	0.244	1.751	1.981	0.01	0.414
orf19.2496	ATO2	CAL0001662	Putative fungal-specific transmembrane protein; Hap43p-repressed gene; fluconazole-downregulated; late-stage biofilm-induced gene	0.374	0.373992	1.07269	0.305	1.04487	0.568739	0.215844	2.905	1.271	1.183	0.637				1.83717	1.558	2.37	6.485	3.27	1.246	0.766	1	1.1		1.842	0.636	0.928	1.148		0.586	0.299		4.786	0.33	2.913	0.679	0.316	1.361	4.63	1.869	2.749	0.101	1.086
orf19.4151	SPO1	CAL0005743	Protein similar to phospholipase B; fungal-specific (no human or murine homolog)	0.306	0.306341	2.06932	1.172	8.7844	11.4436	0.877389		2.883		1.121				0.767628					2.66	1.422	1	1													0.842	1.061	0.767	0	0.919	1.376	0.142	1.081
orf19.2941	SCW4	CAL0006035	Putative cell wall protein; exogenously expressed protein is a substrate for Kex2p processing in vitro; expression is regulated upon white-opaque switching; alkaline downregulated; possibly essential gene (UAU1 method); biofilm-induced	0.302	0.301612	2.15646	0.209	0.764407	0.528493	1.74628	1.132	1.307		0.795			1.34702	1.44639	0.965	1.176	1.409	1.116	1.247	1.099	1	0.7			1.049			0.725		1.05	0.642	1.015		1.037	0.875	0.926	0.475	1.589	0.814	1.175	0.001	1.212
[truncated: 206 more columns]
