# Supplementary material for: Activation and Alliance of Regulatory Pathways in C. albicans during Mammalian Infection
Source: PLoS Biol. 2015 Feb 18;13(2):e1002076. doi: 10.1371/journal.pbio.1002076 (PMC4333574; doi:10.1371/journal.pbio.1002076)
Supplement: S3 Data — For mice infected with wild-type (SC5314) Candida albicans, expression level for 46 mouse immune response genes were determined by nanoString from three independent biological samples at each time point (0 hr/uninfected, 12 hr, 24 hr and 48 hr postinfection kidney). All host response datasets were normalized using the geometric mean of three internal control genes ACTB, GAPDH, and PPIA. Expression ratios were calculated using mean values of three independent biological samples, and statistical significance was determined by two-tailed Student’s t-test (n = 3, p < 0.05). For mice infected with transcription factor mutants (n = 3) and respective complemented strains (n = 2 or 3), expression level for 46 mouse immune response genes were determined by nanoString at 24 hr postinfection. (XLSX) [file pbio.1002076.s003.xlsx]

## Sheet: WT timecourse
	uninfected	uninfected	uninfected	12h	12h	12h	24h	24h	24h	48h	48h	48h		uninfected average	12h average	24h average	48h average		12h/uninfected	24h/uninfected	48h/uninfected		uninfected	uninfected	uninfected	12h	12h	12h	24h	24h	24h	48h	48h	48h		uninfected-12h p-value	uninfected-24h p-value	uninfected-48h p-value	12h-24h p-value	12h-48h p-value	24h-48h p-value
CARD9	100.737	62.833	86.1966	60.5925	69.7197	75.2813	139.779	132.683	161.415	335.578	421.001	343.414		83.2554	68.5312	144.626	366.665		0.823144	1.73713	4.40409		1.20997	0.754702	1.03533	0.727791	0.83742	0.904221	1.67892	1.59369	1.93879	4.03071	5.05675	4.12483		0.281602	0.0118984	0.00064878	0.00139489	0.000416413	0.00148345
CCL11	90.6123	108.212	108.544	202.202	180.266	218.188	499.533	585.456	574.08	510.634	443.97	507.377		102.456	200.219	553.023	487.327		1.95419	5.39765	4.75644		0.884401	1.05618	1.05942	1.97355	1.75945	2.12957	4.87558	5.7142	5.60317	4.98393	4.33326	4.95213		0.00143662	8.2276e-05	6.84292e-05	0.000265597	0.000294868	0.130401
CCL2	135.159	151.846	134.084	2704.88	3607.21	3195.41	10785.5	11200.1	10781.7	3871.21	10059.3	6455.36		140.363	3169.17	10922.5	6795.29		22.5784	77.8157	48.4123		0.962926	1.08181	0.955263	19.2706	25.6991	22.7653	76.84	79.7939	76.8133	27.58	71.6664	45.9904		0.000314497	1.65332e-07	0.0206783	1.25321e-05	0.116148	0.0835677
CCL3	25.8169	9.52241	30.3284	221.265	222.977	214.786	1848.61	1507.49	1608.06	6127.77	3797.81	4824.8		21.8893	219.676	1654.72	4916.79		10.0358	75.5951	224.621		1.17943	0.435027	1.38554	10.1084	10.1866	9.81237	84.4529	68.869	73.4635	279.944	173.501	220.419		8.28664e-06	8.69715e-05	0.00191123	0.000143761	0.00223107	0.00874336
CCL4	27.8418	9.52241	51.0795	158.63	170.217	224.993	2298.3	1804.34	1948.86	4406.6	2468.59	3347.63		29.4812	184.613	2017.17	3407.6		6.26206	68.4221	115.586		0.94439	0.322999	1.73261	5.38071	5.77373	7.63175	77.9582	61.2031	66.105	149.471	83.7343	113.551		0.00283192	0.000173679	0.00381637	0.000244838	0.0045387	0.0742825
CCL7	9.15231	20.9443	9.35202	49.6995	57.1576	58.2686	271.689	257.121	286.605	187.355	288.568	203.631		13.1496	55.0419	271.805	226.518		4.18584	20.6703	17.2263		0.696017	1.59278	0.711205	3.77956	4.34673	4.43122	20.6615	19.5536	21.7958	14.248	21.9451	15.4857		0.000901957	1.0207e-05	0.00251433	1.7064e-05	0.00552569	0.236073
CCR1	23.7921	52.3608	28.7322	87.8251	97.3564	109.307	421.587	476.011	432.661	2119.36	1958.4	1855.34		34.9617	98.1627	443.419	1977.7		2.80772	12.683	56.5677		0.680518	1.49766	0.821819	2.51204	2.78466	3.12647	12.0585	13.6152	12.3753	60.6196	56.0157	53.0679		0.00423368	2.65578e-05	1.49034e-05	4.10118e-05	1.67788e-05	4.06103e-05
CCR2	396.366	371.762	354.364	390.107	434.021	346.158	634.441	727.884	664.495	835.578	1833.3	996.997		374.164	390.095	675.607	1221.96		1.04258	1.80564	3.26584		1.05934	0.99358	0.947082	1.04261	1.15998	1.19242	1.69562	1.94536	1.77595	2.23319	4.89972	2.6646		0.0782487	0.000559941	0.0519187	0.00146576	0.00158789	0.153216
Clec4e (Mincle)	9.15231	34.9072	28.7322	283.9	320.962	265.824	3632.39	3570.45	3502.15	3352.43	9187.02	6077.56		24.2639	290.228	3568.33	6205.67		11.9613	147.063	255.757		0.377199	1.43865	1.18415	11.7005	13.228	10.9555	149.703	147.151	144.336	138.165	378.629	250.478		0.000121851	8.26768e-08	0.0214416	1.46164e-07	0.0246852	0.192791
Clec4n (Dectin-2)	9.15231	9.52241	9.35202	95.9949	77.257	133.125	1084.13	1038.23	1093.39	1609.02	2558.99	1427.68		9.34225	102.125	1071.92	1865.23		10.9316	114.739	163.975		0.979669	1.01928	1.00105	10.2753	8.26963	14.2497	116.046	111.133	117.037	65.1903	273.916	152.82		0.00482837	3.97564e-07	0.0544718	2.12158e-06	0.00612714	0.46168
Clec7a (Dectin-1)	120.985	207.698	183.567	79.6553	140.068	146.735	445.57	479.009	451.208	322.8	577.38	449.952		170.75	122.153	458.596	450.044		0.715388	2.68577	2.63569		0.708552	1.21639	1.07506	0.466503	0.820308	0.859354	2.60949	2.80532	2.6425	1.89048	3.38144	2.63515		0.220592	0.000493115	0.0230595	0.000143149	0.0127994	0.913819
CSF3 (G-CSF)	9.15231	9.52241	9.35202	33.3599	12.3298	13.9931	145.775	92.2036	98.8194	1161.03	224.062	692.495		9.34225	19.8943	112.266	692.528		2.12949	12.017	74.1286		0.979669	1.01928	1.00105	3.57087	1.31979	1.49783	15.6039	9.86953	10.5777	124.277	23.9837	74.1251		0.193071	0.00364658	0.0649515	0.00705368	0.06777	0.0989589
CXCL1	70.3638	99.4855	95.774	2470.68	1770.63	2215.48	12392.4	12516.5	12355.9	9425.73	12773	10681.4		88.5411	2152.26	12421.6	10960		24.3081	140.292	123.785		0.794702	1.12361	1.08169	27.9043	19.9978	25.0221	139.962	141.363	139.55	106.456	144.26	120.637		0.000545068	1.55e-09	0.000370119	1.05099e-06	0.000907866	0.209171
CXCL13	50.1152	87.268	78.2154	142.29	245.589	122.917	394.605	372.563	390.931	685.691	568.095	604.847		71.8662	170.265	386.033	619.545		2.3692	5.37155	8.6208		0.69734	1.21431	1.08835	1.97993	3.41731	1.71036	5.49083	5.18411	5.4397	9.54121	7.9049	8.4163		0.0682415	1.79263e-05	0.000114811	0.00506316	0.000953679	0.0027351
CXCL2	9.15231	9.52241	9.35202	458.188	489.294	483.586	5590.05	4386.04	4900.11	25214	8590.34	16404.9		9.34225	477.023	4958.73	16736.4		51.0608	530.786	1791.48		0.979669	1.01928	1.00105	49.0448	52.3743	51.7634	598.362	469.485	524.51	2698.92	919.515	1755.99		1.0451e-06	0.000143222	0.0252699	0.00021183	0.0276277	0.0707214
CXCL5	21.7672	22.6897	31.9247	68.7623	57.1576	44.6584	412.593	446.026	407.159	1292.64	624.294	969.796		25.4605	56.8594	421.926	962.243		2.23324	16.5718	37.7935		0.85494	0.891171	1.25389	2.70074	2.24495	1.75402	16.2052	17.5183	15.9918	50.7703	24.5201	38.0902		0.0149835	6.03554e-06	0.00831632	1.28638e-05	0.00938642	0.0490885
CXCR5	9.15231	9.52241	9.35202	10.8365	12.3298	13.9931	15.6696	9.84052	13.7522	216.744	78.4338	125.05		9.34225	12.3865	13.0874	140.076		1.32585	1.40089	14.9938		0.979669	1.01928	1.00105	1.15995	1.31979	1.49783	1.67728	1.05334	1.47204	23.2004	8.3956	13.3854		0.0294764	0.0948226	0.0323465	0.73645	0.034776	0.0354273
DEFB1	24538.7	25358.3	25325.8	31685.8	31253.9	30864.9	64400.8	71735.2	68051.8	28899.2	37614.3	32307		25074.3	31268.2	68062.6	32940.1		1.24702	2.71444	1.3137		0.978641	1.01133	1.01003	1.26368	1.24645	1.23094	2.5684	2.8609	2.714	1.15254	1.50011	1.28845		6.53358e-05	3.58542e-05	0.0367562	6.59619e-05	0.547348	0.000443063
FGB	9.15231	22.6897	9.35202	185.862	109.918	173.955	1938.55	1933.28	1828.3	8146.67	7301.67	7584.96		13.7313	156.579	1900.04	7677.77		11.403	138.373	559.142		0.666527	1.6524	0.681072	13.5356	8.00493	12.6685	141.177	140.793	133.148	593.29	531.753	552.383		0.00400075	8.10091e-07	6.56908e-06	2.20177e-06	7.2038e-06	2.10664e-05
IFNG	9.15231	9.52241	9.35202	10.8365	12.3298	13.9931	15.6696	9.84052	13.7522	154.133	86.2528	94.0706		9.34225	12.3865	13.0874	111.485		1.32585	1.40089	11.9335		0.979669	1.01928	1.00105	1.15995	1.31979	1.49783	1.67728	1.05334	1.47204	16.4985	9.23255	10.0694		0.0294764	0.0948226	0.00888258	0.73645	0.00990055	0.0102278
IL10	9.15231	9.52241	9.35202	10.8365	12.3298	13.9931	15.6696	20.2398	13.7522	220.577	97.4925	165.851		9.34225	12.3865	16.5539	161.307		1.32585	1.77194	17.2664		0.979669	1.01928	1.00105	1.15995	1.31979	1.49783	1.67728	2.16648	1.47204	23.6107	10.4357	17.7528		0.0294764	0.0200882	0.0129691	0.121955	0.0139036	0.0153524
IL12a	9.15231	9.52241	9.35202	10.8365	12.3298	13.9931	15.6696	20.2398	13.7522	118.355	94.0717	79.7144		9.34225	12.3865	16.5539	97.3803		1.32585	1.77194	10.4236		0.979669	1.01928	1.00105	1.15995	1.31979	1.49783	1.67728	2.16648	1.47204	12.6688	10.0695	8.53268		0.0294764	0.0200882	0.00145269	0.121955	0.00168006	0.00211684
IL17a	9.15231	9.52241	9.35202	10.8365	12.3298	13.9931	15.6696	9.84052	13.7522	110.688	48.1354	95.5818		9.34225	12.3865	13.0874	84.8017		1.32585	1.40089	9.07723		0.979669	1.01928	1.00105	1.15995	1.31979	1.49783	1.67728	1.05334	1.47204	11.8481	5.15244	10.2311		0.0294764	0.0948226	0.0160736	0.73645	0.0184871	0.0192708
IL17RA	1653.8	1748.85	1599.43	1757.18	1861.08	1926.26	1914.57	1984.25	1918.72	2153.86	2475.92	2203.67		1667.36	1848.17	1939.18	2277.82		1.10844	1.16302	1.36612		0.991869	1.04887	0.959257	1.05387	1.11618	1.15528	1.14826	1.19006	1.15075	1.29178	1.48493	1.32165		0.0514991	0.00522403	0.00502342	0.168202	0.0182741	0.0299187
IL17RC	376.117	375.252	381.5	379.214	449.095	446.158	463.558	468.514	402.522	454.412	543.661	453.73		377.623	424.823	444.865	483.934		1.12499	1.17807	1.28153		0.996012	0.993722	1.01027	1.00421	1.18927	1.18149	1.22757	1.24069	1.06594	1.20335	1.43969	1.20154		0.108356	0.034332	0.0237508	0.555126	0.190881	0.346312
IL-1B	96.6869	71.5598	76.6192	485.421	423.971	449.561	6447.46	6261.6	6469.63	4596.99	8052.78	6022.41		81.622	452.984	6392.9	6224.06		5.54979	78.3232	76.2547		1.18457	0.876722	0.938708	5.94719	5.19433	5.50784	78.9918	76.7147	79.2633	56.3205	98.6595	73.7841		4.391e-05	7.34753e-08	0.00359772	1.04943e-07	0.00452191	0.874718
IL1R1	621.125	675.454	632.108	1070.92	1079.71	1140.28	1018.18	1176.16	993.7	1319.47	1510.28	1325.68		642.896	1096.97	1062.68	1385.14		1.7063	1.65296	2.15454		0.966136	1.05064	0.98322	1.66578	1.67945	1.77366	1.58374	1.82947	1.54566	2.05239	2.34918	2.06204		7.75769e-05	0.00213322	0.000330594	0.605117	0.0121793	0.0190442
IL1R2	9.15231	9.52241	28.7322	202.202	253.127	248.811	1416.91	1233.13	1248.72	14631.4	10102.3	11959.1		15.8023	234.713	1299.58	12230.9		14.8531	82.2402	773.997		0.579176	0.602596	1.81823	12.7957	16.0183	15.7452	89.6645	78.0348	79.0212	925.904	639.294	756.792		0.000236976	2.67282e-05	0.000746102	6.34238e-05	0.000800091	0.00114655
IL23a	9.15231	9.52241	9.35202	10.8365	12.3298	13.9931	70.8265	38.2308	36.2241	223.133	91.6283	149.228		9.34225	12.3865	48.4271	154.663		1.32585	5.18367	16.5552		0.979669	1.01928	1.00105	1.15995	1.31979	1.49783	7.58132	4.09224	3.87745	23.8843	9.80795	15.9735		0.0294764	0.0252371	0.0188063	0.0328025	0.0201697	0.0553716
IL28Ra	189.83	274.022	237.839	332.918	298.35	282.836	535.509	467.015	532.35	372.634	504.078	414.439		233.897	304.702	511.624	430.384		1.30272	2.18739	1.84006		0.811598	1.17155	1.01685	1.42336	1.27556	1.20924	2.28951	1.99667	2.276	1.59315	2.15513	1.77189		0.0680496	0.00109871	0.0127479	0.00151168	0.0388451	0.14357
IL3	9.15231	9.52241	9.35202	10.8365	12.3298	13.9931	15.6696	9.84052	13.7522	60.8545	45.2033	41.9351		9.34225	12.3865	13.0874	49.3309		1.32585	1.40089	5.28041		0.979669	1.01928	1.00105	1.15995	1.31979	1.49783	1.67728	1.05334	1.47204	6.5139	4.83859	4.48876		0.0294764	0.0948226	0.00237984	0.73645	0.00333744	0.00398867
IL4Ra	860.058	865.699	853.985	1893.35	1840.98	1783.36	2193.37	2335.08	2222.42	3817.54	3797.81	3711.82		859.914	1839.23	2250.29	3775.72		2.13885	2.61688	4.39082		1.00017	1.00673	0.993105	2.20179	2.14089	2.07388	2.55069	2.71548	2.58447	4.43944	4.4165	4.3165		6.7431e-06	5.63128e-06	9.40259e-08	0.00155755	1.8078e-06	9.37433e-06
IL6	9.15231	9.52241	9.35202	93.2716	109.918	126.319	2484.18	2315.59	2414.84	9333.73	2958.74	6193.92		9.34225	109.837	2404.87	6162.13		11.757	257.419	659.598		0.979669	1.01928	1.00105	9.98385	11.7657	13.5213	265.908	247.862	258.486	999.088	316.705	663.001		0.000459477	1.04085e-06	0.0287491	1.33074e-06	0.0302557	0.110835
IRAK2	1963.6	1752.34	1830.88	2470.68	2448.98	2283.53	2352.27	2062.21	2115.78	3233.59	2407.5	2792.27		1848.94	2401.06	2176.75	2811.12		1.29862	1.1773	1.52039		1.06202	0.947754	0.990231	1.33627	1.32453	1.23505	1.27222	1.11535	1.14432	1.74889	1.3021	1.5102		0.00294855	0.0389608	0.0174897	0.103907	0.170679	0.0674727
IRAK3	120.985	115.194	130.891	635.2	672.701	755.79	961.217	924.285	984.427	1908.53	2142.64	1931.66		122.357	687.897	956.643	1994.27		5.62206	7.81848	16.2989		0.988791	0.941459	1.06975	5.19138	5.49787	6.17694	7.85586	7.55402	8.04555	15.5981	17.5114	15.7871		9.51171e-05	1.32542e-06	1.49923e-05	0.00248497	9.32335e-05	0.00017112
MyD88	513.807	685.927	636.897	1049.14	1215.38	1167.5	2376.25	2282.6	2359.2	1668.31	2184.17	1867.43		612.21	1144.01	2339.35	1906.64		1.86865	3.82116	3.11435		0.839266	1.12041	1.04032	1.71368	1.98524	1.90702	3.88143	3.72846	3.85358	2.72505	3.56769	3.05031		0.00171293	7.96622e-06	0.00122945	3.09611e-05	0.00850375	0.0473772
NLRC4	153.383	167.555	154.835	194.032	145.092	173.955	175.755	215.142	224.01	136.244	316.912	201.364		158.591	171.027	204.969	218.173		1.07841	1.29244	1.3757		0.967162	1.05652	0.976316	1.22348	0.914886	1.09688	1.10823	1.35659	1.4125	0.85909	1.9983	1.26971		0.450869	0.0402364	0.323979	0.173683	0.437368	0.821657
NLRP1a	9.15231	9.52241	9.35202	27.9134	12.3298	13.9931	15.6696	26.2368	13.7522	99.188	53.5109	63.8471		9.34225	18.0788	18.5529	72.182		1.93516	1.98591	7.7264		0.979669	1.01928	1.00105	2.98787	1.31979	1.49783	1.67728	2.8084	1.47204	10.6171	5.72784	6.83423		0.151818	0.0766565	0.0104652	0.943476	0.0211242	0.02023
NLRP3	9.15231	20.9443	31.9247	68.7623	44.5955	51.4635	589.472	547.974	645.948	989.803	1143.28	1021.93		20.6738	54.9404	594.465	1051.67		2.65749	28.7545	50.8698		0.442702	1.01309	1.54421	3.32606	2.15711	2.48931	28.513	26.5058	31.2448	47.8773	55.3008	49.4313		0.0245148	3.92557e-05	2.5977e-05	5.11008e-05	2.99333e-05	0.0011188
NOX	9.15231	9.52241	9.35202	22.4669	12.3298	13.9931	15.6696	9.84052	13.7522	101.744	63.2846	73.6697		9.34225	16.2633	13.0874	79.566		1.74083	1.40089	8.51679		0.979669	1.01928	1.00105	2.40487	1.31979	1.49783	1.67728	1.05334	1.47204	10.8907	6.77402	7.88565		0.0922672	0.0948226	0.00362529	0.424768	0.00602187	0.00461116
PCDH12	957.251	973.911	849.196	537.163	667.676	490.392	319.656	458.02	407.159	255.078	435.662	323.013		926.786	565.077	394.945	337.918		0.609717	0.426145	0.364612		1.03287	1.05085	0.916281	0.579597	0.720421	0.529131	0.344908	0.494202	0.439324	0.275228	0.470078	0.348531		0.0053661	0.000696544	0.000851503	0.0632145	0.0384376	0.438693
PCDH7	602.901	635.311	670.418	371.044	444.071	459.769	463.558	401.048	397.886	472.301	469.87	440.885		636.21	424.961	420.831	461.019		0.667957	0.661465	0.724633		0.947645	0.998587	1.05377	0.58321	0.697994	0.722668	0.728624	0.630371	0.6254	0.742366	0.738545	0.692986		0.00326057	0.00174013	0.00133626	0.911003	0.283615	0.16442
TLR2	94.662	109.958	100.563	341.088	338.549	330.472	1503.85	1633.43	1635.88	1184.03	2343.97	1652.85		101.727	336.703	1591.05	1726.95		3.30985	15.6403	16.9762		0.930545	1.0809	0.98855	3.35296	3.328	3.2486	14.7831	16.0569	16.081	11.6392	23.0417	16.2478		1.77428e-06	4.47704e-06	0.00849983	8.78864e-06	0.0145353	0.709565
TLR4	471.285	478.229	517.18	855.784	810.884	813.633	988.199	1041.23	1086.43	1134.19	1640.76	1296.97		488.898	826.767	1038.62	1357.31		1.69108	2.12441	2.77625		0.963975	0.978177	1.05785	1.75044	1.6586	1.66422	2.02128	2.12974	2.22221	2.3199	3.35603	2.65283		7.74496e-05	6.5536e-05	0.00442344	0.00266526	0.0240891	0.104029
TNFa	9.15231	9.52241	9.35202	123.227	122.481	133.125	889.267	837.329	919.513	805.802	870.102	769.565		9.34225	126.278	882.036	815.157		13.5168	94.4137	87.2549		0.979669	1.01928	1.00105	13.1903	13.1104	14.2497	95.1876	89.6282	98.4252	86.2536	93.1363	82.3747		4.42629e-06	3.41398e-06	1.05339e-05	6.3087e-06	2.01934e-05	0.152794
TRAF3IP2	898.53	1083.87	965.721	1046.41	1102.33	1082.43	1102.12	1158.17	1067.89	1261.97	1063.62	1136.02		982.707	1077.06	1109.39	1153.87		1.09601	1.12891	1.17418		0.914342	1.10294	0.982716	1.06483	1.12172	1.10148	1.12152	1.17855	1.08668	1.28418	1.08234	1.15602		0.170788	0.103243	0.0971381	0.355631	0.27112	0.523123

## Sheet: TF mutants
	kidney 24h efg1	kidney 24h efg1	kidney 24h efg1	kidney 24h efg1 comp	kidney 24h efg1 comp	kidney 24h efg1 comp	kidney 24h rim101	kidney 24h rim101	kidney 24h rim101	kidney 24h rim101 comp	kidney 24h rim101 comp	kidney 24h rim101 comp	kidney 24h rob1	kidney 24h rob1	kidney 24h rob1	kidney 24h rob1 comp	kidney 24h rob1 comp	kidney 24h rpn4	kidney 24h rpn4	kidney 24h rpn4	kidney 24h rpn4 comp	kidney 24h rpn4 comp	kidney 24h sut1	kidney 24h sut1	kidney 24h sut1	kidney 24h sut1 comp	kidney 24h sut1 comp	kidney 24h zap1	kidney 24h zap1	kidney 24h zap1	kidney 24h zap1 comp	kidney 24h zap1 comp		efg1 mean	EFG1 comp mean	rim101 mean	RIM101 comp mean	rob1 mean	ROB1 comp mean	rpn4 mean	RPN4 comp mean	sut1 mean	SUT1 comp mean	zap1 mean	ZAP1 comp mean		efg1/WT	EFG1 comp/WT	rim101/WT
CARD9	54.1971	93.8161	87.7269	111.677	70.8854	118.452	141.343	104.747	112.824	137.753	139.051	150.459	98.5847	85.5568	74.9769	143.763	166.593	95.4635	113.687	114.895	138.695	134.185	113.517	89.1663	94.5878	202.901	148.664	118.147	111.447	111.113	154.413	130.002		78.58	100.338	119.638	142.421	86.3728	155.178	108.015	136.44	99.0904	175.783	113.569	142.207		0.369728	0.472103	0.56291
CCL11	145.195	164.889	149.855	121.994	129.691	136.684	255.711	322.489	331.9	688.628	453.179	445.434	497.122	397.563	431.002	539.827	487.799	481.125	557.843	585.106	711.117	490.699	419.944	345.892	280.253	692.209	554.818	457.729	613.148	736.522	805.728	818.053		153.313	129.457	303.367	529.081	441.896	513.813	541.358	600.908	348.696	623.513	602.466	811.891		0.188648	0.159293	0.373285
CCL2	878.528	992.176	847.068	2584.07	2619.95	2349.63	2217.24	3252.11	2610.29	12021	6366.94	7928.6	12431.9	5929.55	6037.25	9734.41	10168.3	10951.5	8321.11	8286.06	18952	9529.5	14412.1	11949.9	9361.46	13297	10763.4	13580.3	16119.8	16679.5	20557	23934		905.924	2517.88	2693.21	8772.17	8132.91	9951.34	9186.21	14240.7	11907.8	12030.2	15459.9	22245.5		0.0564401	0.156867	0.16779
CCL3	59.5499	34.1149	44.0073	193.331	267.611	176.956	305.343	401.668	273.48	1743.97	612.895	766.827	389.898	261.979	261.729	1108.37	954.389	458.969	454.938	436.29	1811.25	752.351	458.148	497.177	313.017	1412.99	1092.25	597.524	512.657	552.18	2034.36	1977.72		45.8907	212.633	326.83	1041.23	304.536	1031.38	450.065	1281.8	422.781	1252.62	554.12	2006.04		0.0188719	0.0874422	0.134404
CCL4	27.4331	51.1724	18.6959	249.76	266.497	193.787	203.922	263.105	215.059	1684.36	577.357	776.429	453.199	276.681	285.648	1073.55	845.175	495.666	433.752	440.041	1707.78	705.812	427.107	587.947	351.243	1708.18	1273.33	661.479	609.371	602.691	2133.43	1767.01		32.4338	236.681	227.362	1012.72	338.509	959.362	456.486	1206.8	455.432	1490.75	624.514	1950.22		0.0109414	0.0798432	0.0766994
CCL7	6.0219	45.4866	20.9969	69.9922	53.7071	60.3235	102.5	164.131	144.955	256.016	225.433	276.953	236.813	125.579	119.135	192.036	316.887	284.486	188.596	222.444	294.965	275.879	245.639	288.129	147.635	375.771	267.011	285.674	289.763	337.114	422.076	422.5		24.1685	61.3409	137.196	252.801	160.509	254.461	231.842	285.422	227.134	321.391	304.184	422.288		0.0605073	0.153571	0.343478
CCR1	16.7275	14.2146	20.9969	87.5926	112.002	68.7028	195.29	137.738	253.032	469.21	313.523	291.913	207.746	146.815	143.054	303.088	338.927	222.171	238.535	256.209	361.228	250.509	240.068	180.854	146.075	460.74	352.12	239.83	237.628	264.731	364.096	351.213		17.313	89.4323	195.354	358.215	165.872	321.008	238.972	305.868	188.999	406.43	247.397	357.655		0.0265689	0.137245	0.299794
CCR2	915.998	687.984	941.41	983.829	733.367	876.617	760.66	955.92	746.683	991.372	1533.69	1325.71	1031.3	1044.45	1019.78	1397.37	1685.18	1405.47	1406.81	1344.2	917.678	1336.79	1254.86	1074.81	1030.71	1849.55	1361.46	1414.22	1428.41	1562.94	1073.84	956.831		848.464	864.604	821.088	1283.59	1031.84	1541.28	1385.49	1127.24	1120.13	1605.51	1468.52	1015.33		0.854586	0.870842	0.827012
CSF3 (G-CSF)	0.6691	8.52873	0.287629	10.5138	15.6251	14.1734	11.8685	6.59824	7.66765	67.8548	26.992	39.08	15.906	11.2306	10.5796	31.3535	31.9819	10.2993	16.8355	11.0987	58.9047	20.039	14.028	28.6524	10.3364	79.4992	64.0612	17.4036	18.5116	17.9004	60.7353	90.7543		3.16182	13.4374	8.71145	44.6423	12.572	31.6677	12.7445	39.4718	17.6723	71.7802	17.9385	75.7448		0.0191648	0.0814486	0.0528029
CXCL1	129.136	139.303	168.263	1476.04	1755.59	1163.67	2064.03	2816.62	2449.63	13692.1	6503.87	5167.76	4201.52	2940.17	2768.63	11965.7	13124.9	7888.33	6846.39	6293.92	15301.7	8071.87	4592.92	5505.16	3199.41	9666.02	9088.48	7626.89	10264.1	11004.5	18556.9	20941.8		145.567	1465.1	2443.43	8454.59	3303.44	12545.3	7009.55	11686.8	4432.5	9377.25	9631.82	19749.3		0.00797449	0.0802612	0.133856
CXCL13	80.9611	68.2299	71.6197	89.3583	90.447	60.8662	167.237	144.336	144.955	340.124	268.409	202.461	153.489	145.181	148.574	245.79	247.611	118.312	85.691	78.629	368.035	194.339	205.047	182.688	350.462	445.358	293.567	130.032	58.557	74.6611	784.754	475.219		73.6035	80.2238	152.176	270.331	149.081	246.7	94.2108	281.187	246.066	369.462	87.75	629.987		0.129745	0.141415	0.268249
CXCL2	11.3747	14.2146	20.9969	433.4	539.013	344.054	432.659	447.855	442.898	4310.09	860.396	693.616	1045.51	691.601	724.47	2167.96	1566.13	1439.4	1428.75	1271.66	3341.54	952.398	1103.63	1465.4	846.61	3495.47	2815.21	1866.43	1769.18	1788.42	3080.29	3016.47		15.5287	438.822	441.138	1954.7	820.528	1867.04	1379.94	2146.97	1138.55	3155.34	1808.01	3048.38		0.00213099	0.060219	0.0605368
CXCL5	16.7275	14.2146	16.3949	36.1832	80.9129	40.027	37.7633	25.5682	31.0357	239.742	76.9911	82.4886	78.5609	35.7337	36.3385	270.725	287.668	80.2309	66.018	44.8639	396.764	182.809	87.2521	106.587	44.661	429.975	319.591	104.563	95.5801	106.426	576.879	684.043		15.779	52.3744	31.4557	133.074	50.2111	279.196	63.7042	289.786	79.5	374.783	102.19	630.461		0.0254483	0.0844693	0.0507317
CXCR5	11.3747	17.0575	4.8897	4.99846	6.28865	9.78418	67.9739	38.7646	51.4828	25.1616	30.5655	16.2711	21.7193	23.4822	10.5796	16.667	20.6566	14.4537	14.5656	37.3605	23.7895	23.8751	50.64	14.8993	64.1637	39.5548	26.4574	18.5356	24.5562	13.7345	8.08692	10.8611		11.1073	7.02376	52.7405	23.9994	18.5937	18.6618	22.1266	23.8323	43.2343	33.0061	18.9421	9.47399		0.401907	0.254148	1.90836
Clec4e (Mincle)	64.9027	56.8582	69.3186	574.006	546.748	418.965	721.818	790.964	533.449	3337.72	2140.07	2832.78	1490.56	912.129	948.021	2865.74	3493.66	1483.02	1782.11	1759.38	3981.23	3612.41	1386.98	1607.51	1082.98	3148.27	2763.94	2106.4	1958.07	1996.19	4592.81	4149.14		63.6932	513.239	682.077	2770.19	1116.9	3179.7	1674.84	3296.82	1359.16	2956.11	2020.22	4370.97		0.0121463	0.0978748	0.130072
Clec4n (Dectin-2)	32.7859	11.3716	11.7928	162.339	151.834	109.331	152.132	131.14	142.034	864.676	624.467	819.751	482.911	358.358	365.685	926.993	1310.45	601.602	661.504	631.377	1385.83	1845.61	474.862	575.111	413.651	1262.09	921.753	784.861	809.598	803.697	1745.68	1480.56		18.6501	141.168	141.769	769.631	402.318	1118.72	631.494	1615.72	487.875	1091.92	799.385	1613.12		0.0118396	0.0896171	0.0899985
Clec7a (Dectin-1)	225.487	307.034	276.412	292.403	396.504	382.714	253.553	395.069	340.663	513.365	768.436	641.525	530.064	490.675	496.32	592.867	834.891	821.782	732.63	751.431	440.224	799.656	618.127	593.449	619.599	815.268	631.726	792.219	666.794	768.287	580.004	459.912		269.644	357.207	329.762	641.109	505.686	713.879	768.614	619.94	610.391	723.497	742.433	519.958		0.400108	0.530037	0.489313
DEFB1	46238.1	48710.4	47726	48573.1	49718.3	47279	46674.3	45659	45999	87903.6	54561.3	64420.4	58132.6	46317.2	46247.9	74144.1	76947.2	59211.1	57995.4	57189.3	91229.7	59969.1	70863.9	61896.8	59079.2	78457.7	71204.9	57346.9	63906.8	62191.6	86077.2	92597		47558.2	48523.5	46110.8	68961.8	50232.6	75545.6	58131.9	75599.4	63946.6	74831.3	61148.5	89337.1		0.475481	0.485131	0.461009
FGB	16.7275	2.84291	11.7928	166.888	236.109	110.675	385.186	368.677	346.505	1924.68	474.995	543.319	174.804	97.8083	120.975	890.827	670.524	181.32	169.68	193.681	1679.15	437.261	203.455	13538.8	119.551	1744.07	1190.82	333.216	283.718	273.063	87041.5	1789.66		10.4544	171.224	366.789	980.999	131.196	780.676	181.56	1058.21	4620.61	1467.44	296.666	44415.6		0.00374414	0.061322	0.131362
IFNG	32.7859	11.3716	14.0938	16.3352	6.64775	6.53087	74.4476	65.1576	63.1668	61.1513	55.6962	36.5449	12.6763	12.0474	27.1389	24.2041	26.3477	24.8395	17.5922	19.8527	38.2691	32.1411	91.2316	6.64736	25.1584	30.7648	23.1271	17.4036	27.5785	25.1908	27.7147	23.5547		19.4171	9.83795	67.5907	51.1308	17.2875	25.2759	20.7615	35.2051	41.0125	26.9459	23.391	25.6347		0.790511	0.400523	2.75176
IL-1B	209.428	179.103	225.789	1087.53	1052.35	845.012	1021.77	1272.64	1149.78	5601.49	3834.37	4457.27	3199.04	1845.7	1812.79	5563.74	6834.66	3120.52	3138.03	2852.37	6546.12	4845.43	2849.87	2773.78	1983.22	5895.13	4847.95	3972.98	4110.7	4267.66	7943.59	7250.9		204.774	994.963	1148.06	4631.04	2285.84	6199.2	3036.98	5695.78	2535.63	5371.54	4117.11	7597.25		0.0217968	0.105907	0.122203
IL10	32.7859	5.68582	18.6959	11.5437	20.7557	27.6361	63.6581	131.14	36.8777	39.9406	26.0523	16.2711	0.645927	9.59706	11.4995	14.6544	16.4371	8.91454	3.21578	2.3448	17.171	12.0406	55.4155	0.916877	7.99608	23.4399	22.598	8.91405	7.17795	4.3612	9.14501	14.2289		19.0559	19.9785	77.2253	27.4213	7.24751	15.5458	4.82504	14.6058	21.4428	23.019	6.81773	11.6869		1.5758	1.6521	6.38606
IL12a	0.6691	2.84291	2.30103	2.03106	7.00684	6.39787	7.55266	6.59824	7.66765	37.711	25.3201	33.9789	17.1978	19.3983	8.73964	22.8305	29.0632	26.2243	22.1321	18.6021	29.1001	17.116	13.2321	15.8161	22.8181	38.0898	21.1974	28.1571	23.8006	23.1078	15.6706	19.5135		1.93768	5.14526	7.27285	32.3367	15.1119	25.9468	22.3195	23.1081	17.2888	29.6436	25.0218	17.5921		0.073496	0.195159	0.275858
IL17RA	2479.02	1907.59	2425.58	2251.2	2419.12	2325.54	2881.88	2955.19	2884.86	2924.18	2442.21	2413.43	2637.08	2449.29	2404.32	2938.79	2778	2401.13	2461.58	2425.93	2616.58	2706.7	2479.77	2260.33	2232.08	3660.28	2941.07	2565.41	2535.33	2762.2	2881.04	2781.41		2270.73	2331.95	2907.31	2593.27	2496.9	2858.4	2429.55	2661.64	2324.06	3300.68	2620.98	2831.22		0.796826	0.81831	1.02021
IL17RC	471.715	471.923	455.892	547.587	372.333	491.493	741.239	705.187	895.655	728.258	709.382	538.902	591.427	537.231	550.597	689.568	678.752	585.677	564.653	578.854	681.942	675.53	538.535	537.519	508.824	738.356	662.758	580.545	622.971	610.502	673.684	644.486		466.51	470.471	780.693	658.847	559.752	684.16	576.394	678.736	528.293	700.557	604.673	659.085		0.713591	0.719649	1.19418
IL17a	11.3747	2.84291	0.287629	4.37777	5.03183	3.19444	52.8686	71.7558	57.3248	26.8476	20.1694	12.8357	0.645927	0.816771	0.919962	7.9775	1.74797	0.692391	0.756653	1.25056	12.2902	2.84204	40.2931	0.916877	0.780106	9.19413	5.02272	0.565972	0.755574	0.52074	3.40229	6.94915		4.83508	4.20135	60.6497	19.9509	0.79422	4.86274	0.899869	7.56614	13.9967	7.10843	0.614095	5.17572		0.582882	0.506484	7.31149
IL1R1	675.122	616.912	561.74	854.318	658.729	729.506	1371.35	1134.07	1243.25	1619.64	1215.1	1329.11	1329.08	1077.12	1164.21	1047.65	1045.71	1230.29	1215.37	1095.34	1238.62	967.8	1574.02	1208.67	950.364	1719.9	1177.55	1226.32	1275.03	1422.86	2008.87	1163.43		617.924	747.517	1249.56	1387.95	1190.14	1046.68	1180.33	1103.21	1244.35	1448.73	1308.07	1586.15		0.395685	0.478669	0.800148
IL1R2	27.4331	28.4291	23.298	156.282	175.175	96.472	229.817	236.712	212.138	1362.26	319.006	475.479	178.034	181.119	196.412	673.099	511.914	213.17	270.314	262.462	1314.41	413.151	193.109	220.28	118.771	883.391	802.86	250.018	208.161	242.86	1186.76	1189.7		26.3867	142.643	226.222	718.915	185.188	592.506	248.649	863.781	177.386	843.125	233.68	1188.23		0.0138165	0.07469	0.118453
IL23a	5.3528	8.52873	11.7928	8.5157	9.1614	2.41838	52.8686	58.5594	42.7198	37.0994	27.9574	25.86	7.50891	2.24612	11.4995	33.0192	31.226	10.2993	8.51235	11.0987	38.4931	17.0253	27.5585	6.64736	4.87566	38.9369	33.4307	10.046	9.44468	12.1723	38.871	29.6169		8.55811	6.69849	51.3826	30.3056	7.08485	32.1226	9.97013	27.7592	13.0272	36.1838	10.5543	34.244		0.120256	0.0941249	0.72201
IL28Ra	332.543	270.077	322.432	305.865	330.906	308.452	439.133	467.65	352.347	575.71	415.092	401.63	360.831	378.778	379.484	575.767	604.5	431.966	404.999	405.026	579.5	505.405	348.312	421.076	360.604	672.432	512.917	439.618	409.143	393.354	579.119	628.451		308.35	315.074	419.71	464.144	373.031	590.133	413.997	542.452	376.664	592.674	414.039	603.785		0.410118	0.419062	0.558231
IL3	0.6691	2.84291	2.30103	4.17087	4.76251	2.85428	18.3422	65.1576	10.5887	4.20258	10.3779	5.8517	0.645927	0.816771	0.919962	9.12984	24.8113	0.692391	0.189163	1.25056	10.6177	18.1003	9.2525	0.916877	0.780106	11.091	8.51263	0.565972	0.755574	0.52074	11.6546	34.862		1.93768	3.92922	31.3628	6.81073	0.79422	16.9706	0.710705	14.359	3.64983	9.8018	0.614095	23.2583		0.338461	0.68633	5.47825
IL4Ra	1247.87	1074.62	1212.93	1508.61	1517.04	1336.09	2014.4	2216.18	2049.45	2767.56	2163.21	2134.05	1920.1	1719.1	1715.27	2119.71	2391.04	1880.45	1851.72	1784.39	2538.95	2179.41	1923.43	1757.88	1736.71	2360.84	2287.16	1882.85	1930.87	1990.98	2508.58	2571.07		1178.47	1453.91	2093.35	2354.94	1784.82	2255.37	1838.85	2359.18	1806.01	2324	1934.9	2539.82		0.356367	0.439659	0.633021
IL6	11.3747	25.5862	9.49176	269.843	414.799	198.751	212.553	322.489	273.48	2148.02	1202.45	1353.01	689.608	372.243	408.923	2003.13	2610.64	1210.91	834.021	977.783	2478.38	2257.78	1148.21	710.809	534.567	1886.18	1689.94	1348.57	1870.42	1967.03	3069.33	2644.46		15.4842	294.464	269.507	1567.82	490.258	2306.89	1007.57	1868.08	797.861	1788.06	1728.67	2856.9		0.00438141	0.0833215	0.0762597
IRAK2	2677.07	2521.66	2724.71	2803.8	2249.72	2393.99	4172.3	3925.13	4035.74	3575	3566	3676.39	2916.77	2941.8	2913.06	3654.24	4193.04	2810.33	2935.25	2921.15	3783.47	3992.46	2784.6	2672.01	2300.73	4542.21	3333.51	2888.58	2675.11	2874.68	3884.77	3963.16		2641.15	2482.5	4044.39	3605.8	2923.88	3923.64	2888.91	3887.96	2585.78	3937.86	2812.79	3923.96		0.825657	0.776063	1.26433
IRAK3	214.781	164.889	161.36	230.039	294.009	239.143	506.028	467.65	451.661	1174.71	646.134	717.11	594.011	428.601	428.242	874.824	782.517	592.6	540.44	528.831	1062.33	649.536	645.188	500.844	437.054	904.633	791.049	609.41	598.037	638.622	969.033	1094.21		180.343	254.397	475.113	845.983	483.618	828.671	553.957	855.931	527.695	847.841	615.356	1031.62		0.128282	0.180958	0.337958
MyD88	1199.7	1014.92	985.13	1165.71	1189.95	1167.05	1643.24	1945.66	1754.43	2750.39	1576.2	1266.5	1548.05	1283.76	1274.61	2520.64	2299.03	1567.49	1612.62	1589.31	3171.91	2279.65	1328.88	1457.15	1208.58	3750.38	2409.64	1640.04	1879.49	2002.96	3215.64	3091.43		1066.58	1174.24	1781.11	1864.37	1368.8	2409.83	1589.8	2725.78	1331.53	3080.01	1840.83	3153.53		0.310252	0.341568	0.518097
NLRC4	252.251	204.69	267.207	233.876	177.003	255.386	188.816	170.729	206.296	264.024	315.454	315.735	294.301	288.116	295.768	335.743	380.221	327.415	288.474	274.967	293.021	274.173	271.108	256.955	250.609	519.34	346.318	338.875	284.474	347.529	356.047	338.152		241.383	222.088	188.614	298.404	292.728	357.982	296.952	283.597	259.557	432.829	323.626	347.099		0.801372	0.737316	0.626184
NLRP1a	5.3528	2.84291	14.0938	4.28813	7.72503	3.14457	59.3423	84.9523	45.6408	39.8726	25.484	19.8633	7.50891	4.69643	12.4195	13.9416	8.49395	9.60693	3.21578	18.6021	13.7101	5.9982	37.9054	3.89673	5.65577	15.3824	22.4738	8.91405	8.6891	6.9649	2.00763	15.8351		7.42985	5.05258	63.3118	28.4066	8.20828	11.2178	10.4749	9.85413	15.8193	18.9281	8.18935	8.92137		0.494321	0.336157	4.21225
NLRP3	27.4331	48.3295	44.0073	84.6677	148.118	116.316	160.764	216.917	130.35	549.252	436.86	546.588	231.646	180.302	157.774	462.017	608.475	222.171	271.828	267.464	599.052	470.178	232.904	240.451	202.242	664.374	462.683	328.122	318.475	304.307	728.117	669.953		39.9233	116.367	169.344	510.9	189.907	535.246	253.821	534.615	225.199	563.528	316.968	699.035		0.0457	0.133205	0.193847
NOX	5.3528	2.84291	2.30103	4.17087	6.64775	0.6893	59.3423	51.9611	45.6408	40.7836	25.3165	23.1465	2.98741	8.78029	3.21987	11.8662	6.61589	4.0678	0.189163	1.25056	12.4023	4.65327	52.2318	0.916877	0.195026	16.1149	14.723	3.82031	1.88894	3.31972	2.95596	5.93912		3.49891	3.83597	52.3147	29.7488	4.99586	9.24104	1.83584	8.52777	17.7813	15.419	3.00965	4.44754		0.228962	0.251018	3.42337
PCDH12	1617.21	1532.33	1760.58	1401.06	1461.82	1460.53	1112.4	1021.9	1141.02	622.126	621.408	564.528	953.147	997.89	983.9	792.029	697.761	659.762	571.462	572.601	554.991	590.517	1237.35	678.718	749.096	1130.97	927.236	707.323	663.772	749.54	527.356	710.156		1636.71	1441.14	1091.77	602.687	978.312	744.895	601.275	572.754	888.387	1029.11	706.878	618.756		2.82001	2.48305	1.8811
PCDH7	760.767	719.256	734.317	765.253	721.724	736.142	905.24	876.741	942.391	640.873	848.112	861.934	818.794	799.415	867.065	840.769	809.687	855.017	791.649	790.198	668.806	785.37	1106.02	860.26	856.751	1320.69	918.612	815.989	727.24	828.172	614.8	622.232		738.113	741.04	908.124	783.64	828.424	825.228	812.288	727.088	941.011	1119.65	790.467	618.516		1.19353	1.19826	1.46843
TLR2	80.9611	88.1302	126.844	234.838	337.688	232.978	527.607	685.392	691.184	1776.45	1639.3	1865.7	1272.23	802.682	838.546	966.526	1241.64	1429.7	1220.67	1240.4	1638.6	1452.33	961.165	1286.61	900.437	1554.36	1332.89	1540.43	1707.22	1869.13	1617.24	1427.5		98.6453	268.501	634.728	1760.48	971.154	1104.08	1296.92	1545.47	1049.4	1443.63	1705.59	1522.37		0.0421898	0.114836	0.271468
TLR4	867.823	645.341	778.037	732.533	720.48	783.809	998.03	1107.68	927.786	1235.11	862.06	939.702	967.357	809.216	856.945	909.391	856.827	823.859	809.052	761.435	1117.71	841.966	1285.1	757.57	720.233	1310.44	1104.71	894.094	978.846	1025.53	1040.86	1237.83		763.733	745.607	1011.16	1012.29	877.839	883.109	798.115	979.838	920.968	1207.57	966.157	1139.34		0.500382	0.488506	0.662493
TNFa	38.1387	22.7433	46.3083	152.518	150.689	104.798	162.922	289.498	273.48	869.693	750.998	866.603	436.405	250.544	281.049	710.384	828.011	445.814	460.234	456.299	1017.13	849.374	411.985	435.746	327.059	848.231	713.946	530.174	613.148	619.876	1070.74	893.443		35.7301	136.002	241.966	829.098	322.666	769.197	454.115	933.25	391.597	781.088	587.733	982.089		0.0275654	0.104924	0.186674
TRAF3IP2	1697.51	1694.37	1712.26	1792.45	1806.9	1849.49	1630.29	1800.49	1611.3	1652.31	1607.21	1615.13	1754.74	1701.95	1811.87	1769.05	2142.55	1642.27	1965.97	1789.4	1910.14	1914.09	1744.34	1512.16	1543.24	2445.81	1875.93	1618.54	1493.39	1615.53	1942.85	1966.29		1701.38	1816.28	1680.7	1624.88	1756.18	1955.8	1799.21	1912.11	1599.92	2160.87	1575.82	1954.57		1.0436	1.11407	1.03091
[truncated: 15 more columns]
