# Supplementary material for: Activation and Alliance of Regulatory Pathways in C. albicans during Mammalian Infection
Source: PLoS Biol. 2015 Feb 18;13(2):e1002076. doi: 10.1371/journal.pbio.1002076 (PMC4333574; doi:10.1371/journal.pbio.1002076)
Supplement: S4 Data — Expression level for 231 C. albicans transcription factor genes were determined by nanoString from three independent biological samples at each time point (0 hr/inoculum, 12 hr, 24 hr, and 48 hr postinfection kidney). Expression ratios were calculated using mean values of three independent biological samples, and statistical significance was determined by two-tailed Student’s t-test (n = 3, p < 0.05). (XLSX) [file pbio.1002076.s004.xlsx]

## Sheet: Normalized data and ratio
orf19	gene	0h	0h	0h	12h	12h	12h	24h	24h	24h	48h	48h	48h		0h average	12h average	24h average	48h average		12h/0h	24h/0h	48/0h		0h	0h	0h	12h	12h	12h	24h	24h	24h	48h	48h	48h		p-value (12h, 0h)	p-value (24h, 0h)	p-value (48h, 0h)	p-value (24h, 12h)	p-value (48h, 12h)	p-value (48h, 24h)
orf19.6124	ACE2	626.761	633.163	654.387	1189.6	921.933	1090.7	926.174	843.116	791.259	667.496	707.222	761.59		638.104	1067.41	853.517	712.103		1.67278	1.33758	1.11597		0.982225	0.992258	1.02552	1.86427	1.4448	1.70928	1.45145	1.32128	1.24002	1.04606	1.10832	1.19352		0.00545964	0.00583623	0.0603952	0.0707861	0.0127152	0.041694
orf19.2331	ADA2	486.061	522.142	560.141	686.411	836.913	475.433	622.142	636.07	726.24	483.875	571.492	523.509		522.781	666.253	661.484	526.292		1.27444	1.26532	1.00672		0.92976	0.998776	1.07146	1.313	1.60089	0.909429	1.19006	1.2167	1.38918	0.925578	1.09318	1.00139		0.251033	0.0236837	0.92076	0.967438	0.264169	0.0307038
orf19.2752	ADR1	452.991	478.436	456.36	795.8	411.815	615.266	483.262	512.639	633.355	678.342	531.012	660.377		462.596	607.627	543.085	623.243		1.31352	1.174	1.34727		0.979237	1.03424	0.98652	1.72029	0.890226	1.33003	1.04468	1.10818	1.36913	1.46638	1.1479	1.42755		0.262136	0.159282	0.0269857	0.61934	0.902923	0.286852
orf19.2272	AFT2	258.777	201.635	269.552	358.247	241.775	447.466	205.504	214.014	215.376	142.437	171.448	194.183		243.321	349.163	211.631	169.356		1.43498	0.86976	0.696018		1.06352	0.828679	1.1078	1.47232	0.993645	1.83899	0.844577	0.879554	0.885149	0.585387	0.704614	0.798053		0.169147	0.211004	0.04588	0.0823612	0.0428909	0.0505924
orf19.7381	AHR1	656.224	684.907	648.777	1780.29	1942.17	1873.76	1519.23	1400.55	1450.74	2194.43	1757.34	2113.78		663.302	1865.41	1456.84	2021.85		2.81231	2.19634	3.04816		0.989328	1.03257	0.978101	2.68399	2.92803	2.8249	2.2904	2.11148	2.18714	3.30834	2.64938	3.18675		1.53329e-05	2.53907e-05	0.000544357	0.00216491	0.333173	0.0151498
orf19.4766	ARG81	477.042	483.46	489.458	445.757	433.07	643.232	520.797	524.584	600.846	395.991	431	357.888		483.32	507.353	548.742	394.96		1.04973	1.13536	0.817181		0.987011	1.00029	1.0127	0.922282	0.896031	1.33086	1.07754	1.08538	1.24316	0.819315	0.89175	0.740478		0.742085	0.0677988	0.0145386	0.600379	0.189771	0.0101553
orf19.2748	ARG83	274.41	289.548	234.21	139.47	390.56	307.633	340.63	321.519	461.519	238.922	311.94	252.458		266.056	279.221	374.556	267.773		1.04948	1.40781	1.00645		1.0314	1.0883	0.880304	0.524213	1.46796	1.15627	1.28029	1.20846	1.73467	0.898015	1.17246	0.948888		0.870362	0.0814465	0.953798	0.329233	0.889281	0.0959318
orf19.3012	ARO80	326.722	326.221	331.821	358.247	454.324	978.832	321.862	365.317	271.106	268.84	290.509	245.94		328.255	597.134	319.429	268.43		1.81912	0.973112	0.817748		0.99533	0.993804	1.01087	1.09137	1.38406	2.98193	0.980526	1.11291	0.825902	0.818999	0.88501	0.749236		0.235723	0.762517	0.00999309	0.227055	0.164231	0.165578
orf19.166	ASG1	409.097	342.799	352.578	555.145	390.56	643.232	329.369	397.171	410.433	288.661	397.663	309.198		368.158	529.646	378.991	331.841		1.43864	1.02942	0.901355		1.1112	0.931119	0.957681	1.5079	1.06085	1.74716	0.894641	1.0788	1.11483	0.784068	1.08014	0.839852		0.103578	0.755739	0.407845	0.126269	0.0716246	0.322559
orf19.5343	ASH1	626.16	705.504	646.533	95.7147	156.755	195.766	220.518	182.161	224.664	364.952	276.221	395.459		659.399	149.412	209.114	345.544		0.226588	0.317129	0.524029		0.949592	1.06992	0.980488	0.145155	0.237724	0.296886	0.334422	0.276253	0.34071	0.553461	0.418899	0.599727		0.000171017	7.9911e-05	0.00186572	0.136465	0.0131261	0.0234164
orf19.3809	BAS1	534.765	535.705	506.848	577.023	624.364	503.399	633.402	632.088	610.134	462.559	411.951	462.168		525.773	568.262	625.208	445.559		1.08081	1.18912	0.847437		1.0171	1.01889	0.964006	1.09748	1.18752	0.957446	1.20471	1.20221	1.16045	0.879769	0.783515	0.879026		0.308442	0.00119753	0.0141583	0.188782	0.0346378	0.000619285
orf19.723	BCR1	523.942	514.104	528.726	1364.62	858.168	1174.6	1211.44	1082.02	1144.22	845.134	1090.6	947.147		522.257	1132.46	1145.89	960.96		2.1684	2.19411	1.84001		1.00323	0.984388	1.01239	2.61292	1.64319	2.24908	2.31962	2.07181	2.19091	1.61823	2.08824	1.81356		0.0145016	7.75441e-05	0.00354437	0.933999	0.354636	0.0829443
orf19.976	BRE1	1220.23	1103.88	1184.52	1123.96	1028.21	950.865	1170.15	1058.13	949.162	1067.65	973.918	1170.28		1169.54	1034.35	1059.15	1070.61		0.884405	0.90561	0.915415		1.04334	0.943855	1.01281	0.961032	0.879156	0.813026	1.00052	0.904737	0.811569	0.912879	0.832737	1.00063		0.0900691	0.202434	0.210113	0.774995	0.656636	0.899611
orf19.4056	BRG1	4051.66	4240.62	4099.94	3136.71	2983.66	3132.26	3148.24	2913.58	3048.35	3737.45	3457.53	3846.67		4130.74	3084.21	3036.72	3680.55		0.746648	0.735152	0.891014		0.980856	1.0266	0.992544	0.759357	0.722307	0.758281	0.762149	0.70534	0.737966	0.904788	0.837024	0.93123		0.00015929	0.000246282	0.0251264	0.604406	0.00916695	0.00869912
orf19.1623	CAP1	1184.15	1061.68	1136.27	1014.58	1134.48	894.932	1342.81	1149.7	1251.04	1490.61	1743.05	1512.64		1127.37	1014.66	1247.85	1582.1		0.90003	1.10687	1.40336		1.05037	0.941733	1.0079	0.899953	1.00631	0.793826	1.19111	1.01981	1.1097	1.32221	1.54613	1.34174		0.220992	0.142786	0.00672905	0.0585	0.00593213	0.0271106
orf19.861	CAP4	371.216	338.78	377.822	445.757	496.834	223.733	449.481	433.005	442.942	317.083	376.232	386.258		362.606	388.775	441.81	359.858		1.07217	1.21843	0.992421		1.02375	0.934292	1.04196	1.22932	1.37018	0.617014	1.23958	1.19415	1.22155	0.874456	1.03758	1.06523		0.772755	0.00365044	0.916853	0.561925	0.755113	0.0207089
orf19.4670	CAS5	606.318	632.661	587.63	1102.09	1091.97	419.499	873.626	882.933	791.259	398.235	721.509	494.372		608.869	871.186	849.272	538.039		1.43083	1.39483	0.883669		0.995809	1.03908	0.965116	1.81005	1.79344	0.688981	1.43483	1.45012	1.29955	0.654057	1.185	0.811951		0.310764	0.00166544	0.504598	0.927969	0.246068	0.035975
orf19.5097	CAT8	158.363	154.413	152.307	226.981	348.05	251.7	224.271	206.051	275.75	184.696	150.017	192.267		155.028	275.577	235.358	175.66		1.7776	1.51817	1.13309		1.02151	0.996037	0.98245	1.46413	2.24508	1.62358	1.44665	1.32912	1.77872	1.19138	0.967678	1.24021		0.0310726	0.0185355	0.19111	0.39677	0.0631861	0.072168
orf19.2876	CBF1	974.302	931.566	975.83	1189.6	1155.74	1118.67	1365.33	1169.61	1204.59	533.614	1035.83	614.371		960.566	1154.67	1246.51	727.938		1.20207	1.29769	0.757822		1.0143	0.96981	1.01589	1.23843	1.20318	1.16459	1.42138	1.21763	1.25405	0.55552	1.07835	0.639593		0.00150595	0.00993118	0.211064	0.222488	0.0531359	0.0360091
orf19.2839	CIRT4B	679.073	710.025	700.387	51.9594	241.775	391.533	288.081	317.537	368.635	292.775	504.818	291.179		696.495	228.422	324.751	362.924		0.32796	0.466265	0.521072		0.974986	1.01943	1.00559	0.0746013	0.347131	0.562147	0.413615	0.455908	0.529271	0.420354	0.724798	0.418064		0.00901441	0.000123804	0.00956803	0.394357	0.329298	0.636467
orf19.4433	CPH1	268.998	269.454	284.138	423.88	411.815	251.7	505.783	500.694	447.586	556.426	400.045	627.789		274.197	362.465	484.688	528.087		1.32191	1.76766	1.92594		0.981042	0.982703	1.03626	1.5459	1.50189	0.917953	1.8446	1.82604	1.63236	2.02929	1.45897	2.28956		0.188301	0.00039822	0.0196925	0.105038	0.130312	0.567681
orf19.1187	CPH2	1971.23	1805.17	2009.16	752.044	773.149	894.932	1414.13	1193.5	1079.2	1860.47	1493.02	2148.67		1928.52	806.708	1228.94	1834.06		0.418304	0.637247	0.951017		1.02215	0.93604	1.04181	0.389959	0.400903	0.464051	0.733271	0.61887	0.5596	0.964715	0.774181	1.11415		0.000128136	0.00387786	0.661004	0.0173534	0.00620556	0.047256
orf19.7359	CRZ1	445.775	404.589	469.262	577.023	603.109	419.499	941.188	831.171	833.057	556.052	862.001	679.163		439.876	533.211	868.472	699.072		1.21218	1.97436	1.58925		1.01341	0.919781	1.06681	1.31179	1.37109	0.953677	2.13967	1.88956	1.89385	1.26411	1.95965	1.54399		0.197088	0.000472368	0.046279	0.00783349	0.191947	0.152496
orf19.2356	CRZ2	484.859	503.052	488.897	2.18777	2.12549	2.79666	62.871	30.8579	108.559	93.0727	135.729	112.906		492.269	2.36997	67.4292	113.903		0.00481439	0.136976	0.231383		0.984946	1.0219	0.993149	0.00444425	0.00431775	0.00568117	0.127717	0.0626849	0.220527	0.189069	0.275722	0.229359		9.66411e-08	5.24096e-05	9.6479e-06	0.0447639	0.000826518	0.144762
orf19.7374	CTA4	990.537	967.736	941.61	620.778	794.404	838.999	888.64	807.281	958.45	547.077	919.15	611.304		966.628	751.394	884.79	692.51		0.777335	0.915338	0.716419		1.02473	1.00115	0.974119	0.642211	0.82183	0.867965	0.91932	0.835153	0.991541	0.565964	0.950883	0.632409		0.0340875	0.149247	0.076876	0.169149	0.680238	0.192611
orf19.4288	CTA7	404.287	355.86	372.212	402.002	624.364	503.399	580.853	600.235	498.673	432.641	469.1	469.069		377.453	509.922	559.92	456.937		1.35095	1.48342	1.21058		1.07109	0.942793	0.986115	1.06504	1.65415	1.33367	1.53888	1.59022	1.32115	1.14621	1.2428	1.24272		0.114493	0.00596023	0.0131646	0.522439	0.463358	0.0368675
orf19.4775	CTA8	651.414	699.978	644.289	577.023	326.795	279.666	419.453	401.152	438.298	451.713	481.006	405.427		665.227	394.495	419.634	446.049		0.593023	0.630814	0.670522		0.979236	1.05224	0.968525	0.867408	0.491253	0.420407	0.630541	0.603031	0.65887	0.679037	0.723071	0.609457		0.0448921	0.000279364	0.00145955	0.800067	0.615669	0.34121
orf19.1499	CTF1	228.111	201.133	211.21	205.103	241.775	447.466	209.257	206.051	192.155	194.42	138.111	226.004		213.485	298.115	202.488	186.178		1.39642	0.948487	0.872091		1.06851	0.942142	0.989345	0.960738	1.13252	2.09601	0.980198	0.965178	0.900085	0.910695	0.646934	1.05864		0.32693	0.309675	0.36719	0.274603	0.23278	0.567847
orf19.5001	CUP2	560.62	610.557	571.922	620.778	496.834	447.466	573.346	592.272	684.442	518.281	561.967	513.158		581.033	521.693	616.687	531.135		0.897871	1.06136	0.914122		0.964868	1.05081	0.984319	1.0684	0.855088	0.770121	0.98677	1.01934	1.17797	0.891999	0.967187	0.883182		0.331321	0.395543	0.0824359	0.19983	0.869271	0.0855016
orf19.6514	CUP9	4141.86	4425.99	4051.14	642.656	879.423	783.066	1005	1022.29	1004.89	1324.94	1359.68	1263.05		4206.33	768.382	1010.73	1315.89		0.182673	0.240287	0.312836		0.984672	1.05222	0.963106	0.152783	0.209072	0.186164	0.238925	0.243036	0.2389	0.314988	0.323245	0.300275		1.29861e-05	9.32252e-06	1.56068e-05	0.0246045	0.00180936	0.000451549
orf19.5849	CWT1	280.423	298.591	279.089	226.981	199.265	251.7	265.56	381.244	415.077	251.638	285.746	222.937		286.034	225.982	353.96	253.44		0.790052	1.23747	0.886049		0.980382	1.0439	0.975719	0.793544	0.696648	0.879963	0.928419	1.33286	1.45114	0.879746	0.998993	0.779407		0.0215435	0.211395	0.165033	0.055163	0.310044	0.108323
orf19.3127	CZF1	582.868	633.163	550.044	380.124	624.364	391.533	513.29	743.575	577.625	343.635	628.642	368.239		588.692	465.34	611.497	446.839		0.790465	1.03874	0.759037		0.990107	1.07554	0.93435	0.64571	1.0606	0.66509	0.871917	1.2631	0.981201	0.583727	1.06786	0.625521		0.212189	0.769542	0.207061	0.236583	0.885896	0.222481
orf19.3252	DAL81	428.338	440.759	405.871	445.757	581.854	811.032	475.755	472.822	526.538	376.171	390.52	342.936		424.989	612.881	491.705	369.876		1.44211	1.15698	0.870317		1.00788	1.03711	0.955015	1.04887	1.3691	1.90836	1.11945	1.11255	1.23894	0.88513	0.918893	0.806928		0.154137	0.0298841	0.0339513	0.324652	0.086648	0.00556495
orf19.2545	DOT6	363.4	368.922	339.675	402.002	326.795	335.6	258.053	285.684	373.279	243.036	180.973	262.809		357.332	354.799	305.672	228.939		0.99291	0.855428	0.64069		1.01698	1.03243	0.950587	1.12501	0.914541	0.939181	0.722165	0.799492	1.04463	0.680141	0.506455	0.735475		0.925281	0.223252	0.00807879	0.307759	0.02125	0.145971
orf19.2623	ECM22	852.242	719.57	800.242	664.534	475.579	391.533	738.5	787.373	870.21	328.302	745.321	459.101		790.685	510.549	798.694	510.908		0.645705	1.01013	0.646159		1.07785	0.910059	1.01209	0.840454	0.601478	0.495182	0.934001	0.995812	1.10058	0.415213	0.942628	0.580637		0.0351578	0.890212	0.09602	0.0321966	0.998169	0.0895196
orf19.610	EFG1	3640.39	3819.64	3807.67	1802.17	1835.9	1398.33	1853.29	1778.81	1669.02	2066.53	1838.3	1766.05		3755.9	1678.8	1767.04	1890.3		0.446977	0.47047	0.503287		0.969245	1.01697	1.01378	0.479824	0.488803	0.372303	0.493434	0.473603	0.444372	0.55021	0.489443	0.470208		0.000166151	1.46444e-05	6.46115e-05	0.588967	0.274604	0.306305
orf19.5498	EFH1	50.1319	50.9269	49.647	51.9594	2.12549	2.79666	10.3221	26.8762	11.03	26.8794	7.14365	23.578		50.2352	18.9605	16.0761	19.2004		0.377435	0.320017	0.382209		0.997942	1.01377	0.98829	1.03432	0.0423108	0.0556713	0.205475	0.535007	0.219567	0.53507	0.142204	0.469353		0.13101	0.00323278	0.00710287	0.876117	0.989777	0.721025
orf19.6817	FCR1	1277.35	1301.3	1305.69	248.858	263.03	139.833	201.75	198.088	173.578	405.341	254.79	405.427		1294.78	217.24	191.138	355.186		0.167782	0.147622	0.274322		0.986537	1.00504	1.00842	0.192201	0.203146	0.107998	0.155818	0.152989	0.13406	0.313058	0.196783	0.313125		1.11814e-05	9.80621e-08	5.09328e-05	0.548806	0.095622	0.0323281
orf19.3193	FCR3	541.98	468.891	579.776	598.901	560.599	671.199	776.035	655.978	851.633	693.3	659.597	781.526		530.216	610.233	761.216	711.475		1.15091	1.43567	1.34186		1.02219	0.88434	1.09347	1.12954	1.0573	1.2659	1.46362	1.23719	1.6062	1.30758	1.24402	1.47398		0.156528	0.0244281	0.0205655	0.0826281	0.106222	0.502516
orf19.2054	FGR15	361.596	357.367	376.7	402.002	284.285	195.766	306.848	301.611	377.923	349.619	409.57	333.351		365.221	294.018	328.794	364.18		0.80504	0.90026	0.997149		0.990074	0.978496	1.03143	1.10071	0.778391	0.536022	0.840171	0.825831	1.03478	0.95728	1.12143	0.912739		0.30115	0.223353	0.967349	0.618933	0.335005	0.354297
orf19.5729	FGR17	72.3793	91.6181	80.501	73.8371	50.4805	2.79666	51.6105	106.509	94.6259	59.0411	83.3426	54.6321		81.4995	42.3714	84.2486	65.6719		0.519898	1.03373	0.805796		0.888095	1.12416	0.987749	0.905982	0.619396	0.0343151	0.633262	1.30687	1.16106	0.724435	1.02262	0.670336		0.144797	0.883332	0.207069	0.192401	0.363273	0.38164
orf19.6680	FGR27	489.669	467.384	486.092	489.512	284.285	139.833	415.699	456.895	470.808	427.779	490.531	444.149		481.048	304.544	447.801	454.153		0.633083	0.930885	0.94409		1.01792	0.971595	1.01048	1.0176	0.59097	0.290684	0.864153	0.949791	0.978712	0.889264	1.01971	0.923294		0.157612	0.13731	0.250344	0.235858	0.220654	0.812234
orf19.3845	FGR3	185.42	233.284	187.649	205.103	178.01	279.666	209.257	206.051	285.039	173.103	211.928	156.612		202.118	220.926	233.449	180.548		1.09306	1.15502	0.893281		0.917388	1.1542	0.928413	1.01477	0.880725	1.38368	1.03532	1.01946	1.41026	0.856447	1.04854	0.774855		0.611221	0.357516	0.394478	0.769183	0.30723	0.158687
orf19.2236	FHL1	367.007	337.273	393.53	423.88	305.54	167.8	381.918	293.647	294.327	238.548	264.315	286.579		365.937	299.073	323.298	263.147		0.817281	0.88348	0.719107		1.00293	0.92167	1.0754	1.15834	0.834953	0.458549	1.04367	0.802454	0.804312	0.651885	0.722298	0.783138		0.427303	0.272198	0.00858311	0.776022	0.658125	0.13723
orf19.5389	FKH2	785.5	795.929	797.437	905.188	858.168	1090.7	663.43	807.281	851.633	790.534	792.946	695.265		792.955	951.352	774.115	759.581		1.19975	0.976241	0.957912		0.990598	1.00375	1.00565	1.14154	1.08224	1.37549	0.836655	1.01807	1.074	0.996946	0.999988	0.876802		0.0897753	0.757295	0.360979	0.123028	0.0696341	0.834724
orf19.1093	FLO8	870.882	931.566	914.683	686.411	666.874	587.299	719.732	624.125	707.663	739.673	635.785	812.963		905.71	646.861	683.84	729.474		0.714204	0.755032	0.805417		0.961546	1.02855	1.00991	0.757871	0.7363	0.648441	0.794661	0.6891	0.781335	0.816678	0.701974	0.897598		0.00184	0.003198	0.0318437	0.435228	0.238445	0.48618
orf19.5338	GAL4	1692.83	1641.4	1749.43	2130.34	2494.8	1761.9	1977.15	1918.16	1956.96	1233.69	1735.91	1346.63		1694.55	2129.01	1950.76	1438.74		1.25638	1.15119	0.84904		0.998985	0.968634	1.03238	1.25717	1.47225	1.03974	1.16677	1.13196	1.15485	0.728034	1.0244	0.794683		0.11202	0.00199124	0.174825	0.448327	0.0570436	0.0287194
orf19.1275	GAT1	194.44	208.166	194.381	139.47	284.285	195.766	190.49	237.904	192.155	267.344	202.404	260.892		198.995	206.507	206.849	243.547		1.03775	1.03947	1.22388		0.977106	1.04608	0.97681	0.700871	1.4286	0.983774	0.957258	1.19553	0.965623	1.34347	1.01713	1.31105		0.867978	0.653104	0.103001	0.994284	0.47418	0.228665
orf19.1358	GCN4	2149.21	2207.56	1994.57	3661.77	3600.06	3551.76	3632.44	4012.52	3749.63	1605.42	3019.38	1549.44		2117.12	3604.53	3798.2	2058.08		1.70257	1.79404	0.972117		1.01516	1.04272	0.942119	1.7296	1.70045	1.67764	1.71575	1.89528	1.7711	0.758307	1.42618	0.731865		3.08074e-05	0.000200704	0.909013	0.172627	0.0326335	0.0243757
orf19.3182	GIS2	6376.82	6278.2	6584.54	4624.39	4620.29	3356	3099.45	3287.86	3155.17	1121.13	2021.65	1323.25		6413.18	4200.23	3180.82	1488.68		0.654936	0.495982	0.232127		0.99433	0.978951	1.02672	0.721075	0.720437	0.523296	0.483293	0.512671	0.491981	0.174816	0.315234	0.206332		0.00685476	6.93563e-06	6.80095e-05	0.0748346	0.00571089	0.00370583
orf19.3912	GLN3	938.827	871.283	953.39	948.943	836.913	447.466	787.295	882.933	698.374	1037.36	664.36	1015.39		921.167	744.441	789.534	905.702		0.80815	0.857102	0.983212		1.01917	0.945847	1.03498	1.03015	0.908537	0.48576	0.854672	0.958494	0.758141	1.12613	0.721216	1.10229		0.315277	0.0894587	0.906358	0.793353	0.452911	0.428738
orf19.4000	GRF10	1050.66	1019.48	1030.81	642.656	539.344	503.399	475.755	596.254	559.048	547.077	416.713	492.839		1033.65	561.8	543.686	485.543		0.543511	0.525986	0.469736		1.01646	0.98629	0.997249	0.621735	0.521786	0.487011	0.460267	0.576843	0.540848	0.529267	0.403147	0.476795		0.000382094	0.000183378	0.000147129	0.75788	0.247162	0.325697
orf19.2842	GZF3	587.678	628.14	586.508	402.002	581.854	363.566	464.495	572.364	424.365	321.571	283.365	292.329		600.775	449.141	487.075	299.088		0.747602	0.810744	0.497837		0.978199	1.04555	0.976252	0.669139	0.968506	0.605162	0.773159	0.952708	0.706363	0.53526	0.471666	0.486587		0.0917678	0.0698557	7.26336e-05	0.662001	0.0928327	0.0146587
orf19.2432	HAC1	414.509	465.375	385.676	1692.78	1432.05	1873.76	1864.55	2029.65	1970.89	1525.77	1783.53	1393.41		421.853	1666.2	1955.03	1567.57		3.94972	4.63438	3.71591		0.98259	1.10317	0.914242	4.01273	3.39467	4.44175	4.4199	4.81127	4.67198	3.61682	4.22785	3.30306		0.00067157	8.9169e-06	0.000607271	0.102702	0.596877	0.0356389
orf19.3190	HAL9	410.901	391.025	449.067	95.7147	284.285	111.867	171.722	182.161	229.308	140.941	166.685	163.896		416.998	163.955	194.397	157.174		0.39318	0.466183	0.376919		0.985379	0.937716	1.0769	0.229533	0.681742	0.268266	0.411806	0.436839	0.549903	0.337991	0.399727	0.393039		0.0156606	0.000822914	0.000161638	0.653666	0.916695	0.128933
orf19.1228	HAP2	370.615	376.959	360.993	686.411	879.423	1146.63	622.142	556.437	521.894	923.294	1083.45	852.452		369.522	904.156	566.824	953.067		2.44682	1.53394	2.57919		1.00296	1.02013	0.976917	1.85756	2.37989	3.10301	1.68364	1.50583	1.41235	2.49862	2.93204	2.3069		0.0160703	0.00268717	0.00104073	0.0690244	0.760569	0.00654935
orf19.4647	HAP3	131.305	129.798	142.209	1845.93	1644.6	1258.5	1200.18	1014.33	1162.8	2127.49	2857.46	2226.5		134.437	1583.01	1125.77	2403.82		11.7751	8.37393	17.8806		0.976701	0.965488	1.05781	13.7308	12.2332	9.36123	8.92743	7.54499	8.64936	15.8252	21.255	16.5616		0.00109786	6.36714e-05	0.000578593	0.0653658	0.0456106	0.00559594
orf19.517	HAP31	455.396	441.764	406.993	511.39	433.07	699.166	468.248	584.309	503.317	306.612	309.558	295.013		434.718	547.875	518.625	303.728		1.2603	1.19302	0.698678		1.04757	1.01621	0.936224	1.17637	0.996209	1.60832	1.07713	1.34411	1.1578	0.705312	0.712091	0.678632		0.231361	0.0874907	0.000966489	0.751171	0.0366639	0.0034387
orf19.681	HAP43	510.714	519.63	493.384	3639.89	3345	3495.83	2645.27	2822	2760.41	4926.31	4971.98	4754.91		507.909	3493.57	2742.56	4884.4		6.87834	5.39971	9.61667		1.00552	1.02308	0.971403	7.16643	6.58581	6.88278	5.20816	5.55611	5.43484	9.69919	9.78911	9.36172		4.0103e-06	1.80202e-06	3.19794e-07	0.00166029	0.000207902	1.40196e-05
orf19.1973	HAP5	296.657	326.221	283.577	292.614	390.56	223.733	280.574	317.537	373.279	397.861	380.995	319.166		302.152	302.302	323.797	366.007		1.0005	1.07164	1.21134		0.981816	1.07966	0.938525	0.968433	1.29259	0.740466	0.928585	1.05092	1.2354	1.31676	1.26094	1.05631		0.997745	0.507185	0.0775551	0.717768	0.303404	0.30641
orf19.4853	HCM1	225.105	238.81	228.04	467.635	390.56	587.299	265.56	253.831	252.529	199.655	195.26	221.02		230.651	481.831	257.307	205.312		2.089	1.11556	0.890139		0.975953	1.03537	0.988676	2.02745	1.69329	2.54626	1.15135	1.1005	1.09485	0.865614	0.846558	0.958243		0.0119034	0.0105269	0.047755	0.0173561	0.00874199	0.004405
orf19.3063	HFL1	367.609	350.837	345.846	467.635	688.129	1034.77	622.142	751.538	549.759	371.683	540.536	380.124		354.764	730.176	641.146	430.781		2.0582	1.80725	1.21428		1.03621	0.98893	0.974863	1.31816	1.93968	2.91677	1.75368	2.11842	1.54965	1.04769	1.52365	1.07149		0.0854834	0.00850743	0.241399	0.638258	0.160354	0.0594749
orf19.2736	HFL2	1080.73	1016.97	1145.81	1889.68	2239.74	2181.4	2179.84	2192.9	2319.21	845.134	1476.36	924.528		1081.17	2103.61	2230.65	1082.01		1.94568	2.06318	1.00077		0.999594	0.940619	1.05979	1.74782	2.07159	2.01763	2.01619	2.02827	2.14509	0.781686	1.36552	0.855119		0.000869381	3.8109e-05	0.99689	0.338774	0.010674	0.00484391
orf19.921	HMS1	525.746	580.918	523.117	270.736	156.755	391.533	738.5	851.08	744.816	367.195	559.586	323.767		543.26	273.008	778.132	416.85		0.502536	1.43234	0.767311		0.967761	1.06932	0.962921	0.498354	0.288545	0.72071	1.35939	1.56662	1.37101	0.675911	1.03005	0.59597		0.0184393	0.00463611	0.166611	0.00279241	0.220748	0.011226
orf19.837.1	INO4	287.037	273.473	254.406	270.736	241.775	419.499	366.904	433.005	373.279	488.363	481.006	418.462		271.639	310.67	391.063	462.61		1.14369	1.43964	1.70304		1.05669	1.00675	0.93656	0.996677	0.890062	1.54433	1.35071	1.59405	1.37418	1.79784	1.77076	1.54051		0.523214	0.00663359	0.00137513	0.24429	0.062638	0.0793859
orf19.1715	IRO1	624.957	612.567	659.996	2217.85	2239.74	3076.33	2014.69	2085.39	1794.41	4605.81	2657.44	3931.02		632.507	2511.31	1964.83	3731.42		3.9704	3.10642	5.89942		0.988064	0.968474	1.04346	3.50644	3.54105	4.86371	3.18524	3.29703	2.83698	7.28184	4.20144	6.21498		0.00266954	0.000114796	0.00560475	0.138454	0.128081	0.0377746
orf19.4225	LEU3	591.286	555.298	621.289	948.943	751.894	391.533	430.713	528.565	456.875	389.26	414.332	385.491		589.291	697.457	472.051	396.361		1.18355	0.80105	0.672607		1.00339	0.942315	1.0543	1.61031	1.27593	0.664414	0.730902	0.896952	0.775297	0.660557	0.703103	0.654162		0.546298	0.0283735	0.000796097	0.245571	0.13925	0.0687888
orf19.5548	LYS14	154.154	161.446	162.966	183.225	199.265	195.766	152.955	130.399	210.731	147.299	183.354	180.765		159.522	192.752	164.695	170.473		1.20831	1.03243	1.06865		0.966348	1.01206	1.02159	1.14859	1.24914	1.22721	0.958833	0.817439	1.32102	0.923378	1.1494	1.13317		0.00398362	0.840371	0.41043	0.314471	0.15152	0.838627
orf19.4778	LYS142	192.636	233.284	228.601	336.369	390.56	503.399	224.271	281.702	168.933	200.029	228.597	228.305		218.173	410.109	224.969	218.977		1.87974	1.03115	1.00368		0.882948	1.06926	1.04779	1.54175	1.79013	2.30734	1.02795	1.29119	0.774308	0.916836	1.04778	1.04644		0.0195229	0.855496	0.962256	0.0349059	0.0188615	0.868309
orf19.4776	LYS143	172.793	157.427	169.697	226.981	178.01	55.9333	152.955	122.436	108.559	208.631	176.21	232.522		166.639	153.641	127.983	205.787		0.921999	0.768025	1.23493		1.03693	0.944719	1.01835	1.36211	1.06824	0.335654	0.917879	0.734736	0.651458	1.25199	1.05743	1.39536		0.811663	0.0500407	0.0824221	0.650749	0.384196	0.0205332
orf19.5380	LYS144	327.323	350.837	311.065	248.858	220.52	391.533	284.327	373.281	317.548	136.08	254.79	163.129		329.741	286.97	325.052	184.666		0.870289	0.985778	0.560034		0.992665	1.06397	0.94336	0.754707	0.668767	1.18739	0.862273	1.13204	0.963022	0.412686	0.772697	0.494719		0.473888	0.876872	0.0183803	0.553398	0.184945	0.033925
orf19.7068	MAC1	146.337	140.347	125.941	270.736	71.7354	111.867	366.904	217.996	289.683	362.334	380.995	467.535		137.542	151.446	291.528	403.621		1.10109	2.11956	2.93454		1.06395	1.0204	0.915655	1.96839	0.521555	0.813329	2.66759	1.58494	2.10615	2.63436	2.77003	3.39923		0.831034	0.0238748	0.00128026	0.132979	0.0215418	0.105794
orf19.3294	MBF1	3983.72	3988.94	4030.38	7687.26	8021.09	8445.92	7445.99	7381	6926.27	5285.32	5488.71	5172.03		4001.01	8051.42	7251.09	5315.35		2.01235	1.81231	1.3285		0.995678	0.996982	1.00734	1.92133	2.00476	2.11095	1.86103	1.84478	1.73113	1.321	1.37183	1.29268		5.12347e-05	3.83914e-05	0.000150568	0.0430746	0.00032835	0.000500947
orf19.5855	MBP1	557.614	593.979	533.775	314.491	390.56	615.266	366.904	349.391	433.654	437.502	411.951	353.287		561.789	440.106	383.316	400.914		0.783399	0.682313	0.713637		0.992567	1.0573	0.950134	0.559803	0.695206	1.09519	0.653099	0.621925	0.771915	0.778766	0.733283	0.628861		0.256382	0.00455277	0.00616441	0.577834	0.697136	0.64865
orf19.7025	MCM1	2134.78	2185.46	2144.36	2217.85	2282.25	1817.83	1680.63	1623.52	1353.21	1233.32	1173.94	1420.63		2154.86	2105.98	1552.45	1275.96		0.977313	0.720441	0.592131		0.990678	1.0142	0.995124	1.02923	1.05912	0.843594	0.779922	0.753422	0.627979	0.572342	0.544786	0.659264		0.754715	0.0041381	0.000318444	0.0352273	0.00704893	0.0921279
orf19.1826	MDM34	2172.06	2121.16	2129.77	927.066	1049.46	894.932	1023.77	1089.98	1074.56	4404.99	2276.44	3957.47		2140.99	957.154	1062.77	3546.3		0.44706	0.496389	1.65638		1.01451	0.990734	0.994758	0.433007	0.490175	0.417998	0.478173	0.509099	0.501896	2.05745	1.06326	1.84843		1.83262e-05	1.85418e-06	0.0959978	0.107871	0.0163264	0.0185997
orf19.7046	MET28	2134.78	2204.05	2215.04	2283.48	2218.48	2209.36	2652.78	2599.03	2514.26	1339.53	2216.91	1557.49		2184.62	2237.11	2588.69	1704.64		1.02403	1.18496	0.780293		0.977184	1.00889	1.01392	1.04525	1.0155	1.01133	1.2143	1.18969	1.15089	0.613162	1.01478	0.712935		0.200573	0.00104795	0.144276	0.00165131	0.114672	0.0295619
orf19.5312	MET4	371.818	391.025	382.871	336.369	156.755	447.466	220.518	225.959	247.885	312.595	252.409	283.512		381.905	313.53	231.454	282.839		0.820964	0.606052	0.7406		0.973588	1.02388	1.00253	0.880767	0.410456	1.17167	0.577416	0.591664	0.649076	0.818517	0.660922	0.742362		0.46565	0.000115853	0.00558304	0.389461	0.740528	0.0561333
orf19.4318	MIG1	1512.45	1540.43	1456.59	664.534	836.913	755.099	794.802	827.19	740.172	1077.37	892.957	971.684		1503.16	752.182	787.388	980.671		0.500402	0.523823	0.652408		1.00618	1.0248	0.969022	0.442092	0.556771	0.502342	0.528755	0.550302	0.492412	0.716739	0.594054	0.646429		0.000173247	3.52577e-05	0.00088827	0.562905	0.0352219	0.0308607
orf19.6121	MNL1	143.331	135.324	169.697	30.0818	2.12549	55.9333	96.6525	46.7845	117.847	106.91	97.6299	152.778		149.45	29.3802	87.0947	119.106		0.196588	0.582766	0.796959		0.959051	0.905474	1.13548	0.201283	0.0142221	0.374259	0.646719	0.313043	0.788536	0.715352	0.653259	1.02227		0.00301678	0.0566691	0.203104	0.0921312	0.0176905	0.302913
orf19.7372	MRR1	321.911	339.282	341.358	161.348	220.52	475.433	423.206	401.152	345.414	308.482	309.558	314.182		334.184	285.767	389.924	310.741		0.855119	1.1668	0.92985		0.963276	1.01526	1.02147	0.482811	0.659876	1.42267	1.26639	1.20039	1.0336	0.923089	0.926311	0.940148		0.642402	0.0805271	0.0216175	0.352548	0.808322	0.0270016
orf19.4752	MSN4	781.291	815.521	833.34	226.981	348.05	531.366	483.262	448.932	438.298	1340.27	628.642	1417.94		810.05	368.799	456.831	1128.95		0.455279	0.563954	1.39368		0.964496	1.00675	1.02875	0.280206	0.429664	0.655966	0.596583	0.554203	0.541075	1.65456	0.776052	1.75044		0.00796119	6.56586e-05	0.273778	0.381063	0.0461789	0.0556788
orf19.10712	MTL1	62.7588	82.5756	81.062	314.491	220.52	279.666	269.313	341.427	238.597	126.73	261.934	130.542		75.4655	271.559	283.112	173.069		3.59846	3.75155	2.29335		0.831623	1.09422	1.07416	4.16735	2.92213	3.70588	3.56869	4.52428	3.16167	1.67932	3.47091	1.72982		0.00223481	0.0026264	0.0954054	0.792092	0.132395	0.110696
orf19.3201	MTLA1	214.883	217.711	232.527	555.145	326.795	83.8999	445.727	496.712	517.25	538.475	452.431	463.318		221.707	321.947	486.563	484.742		1.45213	2.19462	2.18641		0.969221	0.981975	1.0488	2.50396	1.47399	0.378427	2.01043	2.2404	2.33303	2.42877	2.04067	2.08978		0.502481	0.000270723	0.000676677	0.297959	0.305687	0.96032
orf19.3200	MTLA2	62.7588	72.026	70.9643	139.47	241.775	922.899	100.406	94.5644	127.135	60.911	107.155	73.8012		68.5831	434.715	107.369	80.6223		6.33851	1.56553	1.17554		0.915077	1.0502	1.03472	2.03359	3.52529	13.4567	1.46401	1.37883	1.85374	0.888134	1.56241	1.07609		0.210719	0.020595	0.440887	0.254209	0.223844	0.191591
orf19.5825	NCB2	491.473	559.819	510.214	577.023	475.579	978.832	528.304	568.382	512.606	477.144	454.813	398.143		520.502	677.145	536.431	443.366		1.30095	1.0306	0.851806		0.944229	1.07554	0.980235	1.10859	0.913694	1.88055	1.01499	1.09199	0.984829	0.916699	0.873796	0.764922		0.369393	0.577375	0.0683212	0.414087	0.207045	0.0318841
orf19.2119	NDT80	2973.56	3075.14	3031.83	1780.29	2027.19	2125.46	1676.87	1754.92	1673.66	1474.91	1433.49	1449.38		3026.85	1977.65	1701.82	1452.59		0.65337	0.562241	0.479903		0.982397	1.01596	1.00165	0.588168	0.669737	0.702204	0.554	0.579784	0.552939	0.487275	0.473593	0.478841		0.000602182	4.78029e-06	9.96854e-07	0.059996	0.00708636	0.00103096
orf19.2012	NOT3	642.996	673.352	634.752	1036.45	1219.5	894.932	963.709	747.557	758.749	480.883	521.487	531.944		650.367	1050.3	823.338	511.438		1.61493	1.26596	0.786384		0.988666	1.03534	0.975991	1.59365	1.8751	1.37604	1.48179	1.14944	1.16665	0.739403	0.801835	0.817913		0.0134348	0.0721182	0.00205183	0.125155	0.00480809	0.0123103
orf19.7150	NRG1	2740.87	2707.92	2732.27	423.88	454.324	335.6	734.746	787.373	800.547	304.742	609.592	413.478		2727.02	404.601	774.222	442.604		0.148368	0.283908	0.162303		1.00508	0.992995	1.00193	0.155437	0.166601	0.123065	0.269432	0.288731	0.293561	0.111749	0.223538	0.151623		3.83602e-07	1.0365e-07	1.41453e-05	0.000829406	0.712531	0.0222234
orf19.1543	OPI1	373.02	382.988	377.261	423.88	411.815	251.7	468.248	452.914	438.298	355.602	383.376	388.942		377.756	362.465	453.153	375.973		0.95952	1.19959	0.99528		0.987463	1.01385	0.998689	1.1221	1.09016	0.666302	1.23955	1.19896	1.16027	0.941354	1.01488	1.02961		0.796797	0.00116631	0.875846	0.181658	0.822605	0.00457798
orf19.1150	orf19.1150	319.506	320.695	345.846	292.614	326.795	363.566	344.383	361.336	442.942	369.065	309.558	389.709		328.682	327.658	382.887	356.111		0.996884	1.16491	1.08345		0.972082	0.975698	1.05222	0.890263	0.994257	1.10613	1.04777	1.09935	1.34763	1.12286	0.941816	1.18567		0.965438	0.161561	0.342913	0.206592	0.418485	0.52775
orf19.1178	orf19.1178	158.964	144.868	138.282	73.8371	135.5	2.79666	130.434	74.6561	113.203	119.251	147.636	140.51		147.372	70.7113	106.098	135.799		0.479817	0.719933	0.921472		1.07866	0.983015	0.938324	0.501027	0.919447	0.018977	0.885068	0.506584	0.768146	0.809185	1.00179	0.953439		0.119532	0.0787188	0.331566	0.444265	0.172829	0.18484
orf19.1259	orf19.1259	342.355	383.992	329.016	380.124	348.05	503.399	400.685	333.464	312.904	298.01	269.078	298.464		351.788	410.524	349.018	288.517		1.16697	0.992126	0.820145		0.973185	1.09155	0.935269	1.08055	0.989374	1.43097	1.139	0.947912	0.889468	0.847131	0.764886	0.848419		0.306624	0.933633	0.030059	0.320361	0.0650794	0.0987646
orf19.1496	orf19.1496	314.696	298.591	298.162	533.268	454.324	307.633	366.904	448.932	447.586	276.32	357.183	249.774		303.816	431.742	421.141	294.425		1.42106	1.38617	0.96909		1.03581	0.982801	0.98139	1.75523	1.49539	1.01256	1.20765	1.47764	1.47321	0.909496	1.17565	0.822121		0.126016	0.0132486	0.788583	0.889238	0.135407	0.0397703
orf19.1577	orf19.1577	104.247	103.172	121.453	95.7147	92.9904	307.633	47.857	66.6928	89.9817	91.2028	80.9614	83.7692		109.624	165.446	68.1772	85.3111		1.50921	0.621918	0.778215		0.950951	0.941147	1.1079	0.873117	0.848265	2.80625	0.436556	0.608377	0.82082	0.831959	0.738536	0.764149		0.477688	0.0376707	0.0218032	0.248808	0.323124	0.244236
orf19.1604	orf19.1604	328.525	310.145	329.577	402.002	326.795	251.7	171.722	225.959	229.308	360.464	340.514	356.354		322.749	326.832	208.997	352.444		1.01265	0.647551	1.09201		1.0179	0.960948	1.02116	1.24555	1.01253	0.779861	0.532061	0.700107	0.710484	1.11685	1.05504	1.10412		0.930287	0.00446637	0.0275678	0.0671362	0.590214	0.00186443
orf19.1729	orf19.1729	404.287	402.58	390.164	577.023	751.894	475.433	655.923	576.345	549.759	516.037	538.155	500.123		399.01	601.45	594.009	518.105		1.50735	1.48871	1.29848		1.01322	1.00895	0.977829	1.44614	1.8844	1.19153	1.64388	1.44444	1.37781	1.29329	1.34873	1.25341		0.0665095	0.00375408	0.000558778	0.935813	0.36422	0.0877199
orf19.173	orf19.173	489.068	613.571	509.092	226.981	263.03	111.867	261.806	285.684	280.395	425.909	338.133	339.486		537.244	200.626	275.962	367.843		0.373435	0.513662	0.684685		0.910327	1.14207	0.9476	0.422491	0.489592	0.208223	0.487314	0.531759	0.521913	0.792767	0.629385	0.631902		0.0048788	0.00265049	0.0247345	0.177965	0.0364328	0.0372798
orf19.1757	orf19.1757	367.007	384.997	368.846	489.512	539.344	727.132	588.36	520.602	531.182	297.636	397.663	332.201		373.617	585.33	546.715	342.5		1.56666	1.4633	0.916715		0.982309	1.03046	0.987231	1.3102	1.44358	1.9462	1.57477	1.39341	1.42173	0.796635	1.06436	0.889149		0.04336	0.00136396	0.356534	0.635298	0.0358517	0.00481253
orf19.211	orf19.211	600.305	602.017	575.849	292.614	581.854	755.099	569.593	596.254	596.201	961.066	657.216	889.257		592.724	543.189	587.349	835.846		0.916429	0.990933	1.41018		1.01279	1.01568	0.97153	0.493676	0.981662	1.27395	0.960975	1.00596	1.00587	1.62144	1.10881	1.50029		0.732572	0.683704	0.057556	0.760312	0.147224	0.0542291
orf19.217	orf19.217	62.7588	67.0024	45.7201	73.8371	92.9904	139.833	55.364	78.6378	62.1164	167.867	57.1492	132.075		58.4938	102.22	65.3727	119.031		1.74754	1.1176	2.03493		1.07291	1.14546	0.781623	1.26231	1.58975	2.39056	0.946494	1.34438	1.06193	2.86983	0.977014	2.25794		0.101663	0.508716	0.142879	0.150957	0.681522	0.18286
orf19.2260	orf19.2260	89.8165	92.6228	80.501	161.348	199.265	111.867	111.666	166.234	122.491	136.08	83.3426	111.373		87.6468	157.493	133.464	110.265		1.79691	1.52275	1.25806		1.02475	1.05677	0.918471	1.84089	2.2735	1.27633	1.27405	1.89664	1.39756	1.55259	0.950892	1.2707		0.0523416	0.0550674	0.222347	0.472231	0.185058	0.362484
orf19.2315	orf19.2315	617.742	579.913	603.337	423.88	539.344	755.099	505.783	496.712	447.586	404.967	350.039	465.235		600.331	572.774	483.361	406.747		0.954098	0.805157	0.677538		1.029	0.965989	1.00501	0.706077	0.898412	1.2578	0.842508	0.827397	0.745566	0.674573	0.583077	0.774965		0.791872	0.00524372	0.00524547	0.416363	0.180954	0.113039
orf19.2393	orf19.2393	820.975	820.042	849.609	708.289	666.874	615.266	655.923	572.364	707.663	787.542	597.686	743.188		830.209	663.476	645.316	709.472		0.799168	0.777294	0.854571		0.988878	0.987754	1.02337	0.853146	0.803261	0.741098	0.79007	0.689421	0.852391	0.948607	0.719922	0.895182		0.00431522	0.0103797	0.106494	0.722907	0.507949	0.408698
orf19.259	orf19.259	63.9614	61.9788	66.4765	2.18777	29.2256	55.9333	70.378	82.6194	48.1838	50.8137	64.2929	54.2487		64.1389	29.1155	67.0604	56.4517		0.453945	1.04555	0.880149		0.997232	0.966322	1.03645	0.0341098	0.45566	0.872065	1.09728	1.28813	0.751241	0.792244	1.0024	0.8458		0.0876961	0.78801	0.144635	0.109571	0.163405	0.383924
orf19.2612	orf19.2612	403.084	416.646	392.408	314.491	305.54	251.7	389.425	393.189	303.616	483.127	409.57	466.002		404.046	290.577	362.077	452.9		0.719168	0.896127	1.12091		0.99762	1.03118	0.971195	0.778355	0.756201	0.622948	0.963814	0.973129	0.751439	1.19572	1.01367	1.15334		0.00551231	0.235412	0.104063	0.112169	0.00540918	0.0687671
orf19.2961	orf19.2961	132.507	139.845	136.038	445.757	199.265	2.79666	171.722	206.051	285.039	171.981	192.879	155.078		136.13	215.94	220.937	173.313		1.58627	1.62299	1.27314		0.973388	1.02729	0.999325	3.27449	1.46378	0.020544	1.26146	1.51363	2.09387	1.26336	1.41687	1.13919		0.567206	0.0651536	0.0288615	0.971711	0.756945	0.248425
orf19.3399	orf19.3399	306.879	336.268	318.358	183.225	199.265	139.833	333.123	413.097	387.212	345.879	419.094	321.083		320.502	174.108	377.81	362.019		0.543235	1.17881	1.12954		0.957496	1.04919	0.993311	0.571683	0.621729	0.436295	1.03938	1.28891	1.20814	1.07918	1.30762	1.00181		0.00175217	0.0841832	0.246879	0.00230684	0.00543959	0.696766
orf19.3407	orf19.3407	217.89	234.289	226.357	51.9594	92.9904	111.867	160.462	142.344	238.597	136.828	130.967	169.647		226.178	85.6054	180.468	145.814		0.378487	0.7979	0.644685		0.963353	1.03586	1.00079	0.229728	0.411138	0.494594	0.709449	0.629346	1.05491	0.604955	0.579043	0.750058		0.00154663	0.20115	0.00341434	0.0510621	0.048088	0.338284
orf19.3928	orf19.3928	234.725	218.716	253.284	226.981	305.54	363.566	577.1	628.107	549.759	290.905	588.161	321.467		235.575	298.696	584.989	400.177		1.26794	2.48324	1.69873		0.996394	0.928433	1.07517	0.963518	1.297	1.54331	2.44975	2.66627	2.33369	1.23487	2.4967	1.3646		0.196911	0.000152896	0.15796	0.00332715	0.377622	0.129908
orf19.4125	orf19.4125	325.519	301.605	350.895	336.369	326.795	363.566	291.834	341.427	326.837	252.012	278.603	255.525		326.006	342.243	320.033	262.046		1.04981	0.981677	0.803807		0.998505	0.925151	1.07634	1.03179	1.00242	1.11521	0.895179	1.0473	1.00255	0.773027	0.854592	0.783803		0.417917	0.784939	0.0178771	0.293448	0.00438097	0.0265772
orf19.4195	orf19.4195	130.102	131.305	118.087	51.9594	135.5	27.9666	74.1315	130.399	117.847	114.389	97.6299	109.839		126.498	71.8088	107.459	107.286		0.567667	0.849494	0.848125		1.02849	1.038	0.933508	0.410753	1.07117	0.221084	0.586029	1.03084	0.931612	0.904277	0.771791	0.868308		0.171406	0.339438	0.0425942	0.387315	0.342506	0.992692
orf19.4301	orf19.4301	323.114	304.619	326.212	467.635	369.305	1062.73	329.369	333.464	312.904	234.809	271.459	276.994		317.982	633.224	325.246	261.087		1.99139	1.02284	0.821077		1.01614	0.957978	1.02588	1.47064	1.1614	3.34212	1.03581	1.04869	0.984032	0.738435	0.853694	0.871101		0.219476	0.474606	0.0186129	0.228324	0.161547	0.0118847
orf19.4342	orf19.4342	178.205	157.93	164.648	358.247	199.265	139.833	291.834	206.051	206.087	364.578	431	442.616		166.928	232.448	234.657	412.731		1.39251	1.40574	2.47251		1.06756	0.946097	0.986346	2.14612	1.19372	0.837687	1.74827	1.23437	1.23459	2.18404	2.58196	2.65154		0.373564	0.0812059	0.00060282	0.976731	0.0606225	0.00900201
orf19.4488	orf19.4488	1383.78	1353.05	1350.01	1561.52	1347.03	1761.9	1860.79	2085.39	2063.77	3279.33	2388.36	2869.05		1362.28	1556.82	2003.32	2845.58		1.14281	1.47057	2.08884		1.01578	0.993225	0.990993	1.14626	0.98881	1.29335	1.36595	1.53082	1.51495	2.40724	1.75321	2.10607		0.18107	0.000895812	0.00451801	0.0328913	0.0105098	0.0344504
orf19.4722	orf19.4722	357.988	397.054	355.944	358.247	220.52	615.266	385.671	345.409	363.991	421.422	309.558	431.114		370.329	398.011	365.024	387.365		1.07475	0.985675	1.046		0.966677	1.07217	0.961156	0.967375	0.595471	1.66141	1.04143	0.93271	0.982886	1.13797	0.835902	1.16414		0.823773	0.779656	0.700675	0.79069	0.934695	0.612278
orf19.4799	orf19.4799	493.878	504.559	463.091	577.023	348.05	755.099	325.616	389.207	503.317	550.443	383.376	481.337		487.176	560.057	406.047	471.719		1.1496	0.83347	0.968271		1.01376	1.03568	0.950563	1.18442	0.714423	1.54995	0.668373	0.798905	1.03313	1.12986	0.786935	0.988015		0.571691	0.203658	0.772798	0.297741	0.526192	0.40778
orf19.4911	orf19.4911	201.655	178.527	202.795	51.9594	92.9904	559.333	111.666	130.399	178.222	127.104	164.304	170.414		194.326	234.761	140.096	153.941		1.20808	0.720934	0.792179		1.03772	0.918698	1.04359	0.267383	0.478529	2.87833	0.574636	0.671035	0.91713	0.654079	0.845509	0.876949		0.816196	0.0638515	0.0615491	0.594545	0.64657	0.594877
orf19.4972	orf19.4972	112.665	121.76	132.672	73.8371	71.7354	27.9666	77.885	54.7478	57.4722	114.389	95.2487	147.411		122.366	57.8464	63.3683	119.016		0.472733	0.51786	0.972626		0.920724	0.995047	1.08423	0.603413	0.586238	0.228549	0.636493	0.447411	0.469675	0.934813	0.778393	1.20467		0.0158057	0.00318013	0.847176	0.756655	0.0456703	0.0301017
orf19.5026	orf19.5026	472.833	502.55	496.75	183.225	348.05	83.8999	303.095	269.757	243.241	249.02	180.973	357.888		490.711	205.058	272.031	262.627		0.41788	0.554361	0.535196		0.963567	1.02413	1.01231	0.373387	0.709276	0.170976	0.617664	0.549728	0.495691	0.507467	0.368797	0.729325		0.0211536	0.000364295	0.0120667	0.444073	0.568118	0.87104
orf19.513	orf19.513	140.925	121.76	130.99	73.8371	92.9904	27.9666	74.1315	94.5644	62.1164	117.381	92.8675	108.306		131.225	64.9314	76.9374	106.185		0.49481	0.586302	0.809181		1.07392	0.927871	0.998206	0.562676	0.708634	0.21312	0.564919	0.720628	0.473358	0.894502	0.707697	0.825344		0.0298447	0.00776724	0.0504244	0.606196	0.115465	0.0694024
orf19.5326	orf19.5326	315.297	294.07	282.455	73.8371	135.5	83.8999	216.764	134.381	159.645	318.205	261.934	446.449		297.274	97.7457	170.263	342.196		0.328807	0.572749	1.15111		1.06063	0.989221	0.95015	0.248381	0.455809	0.282231	0.729173	0.452044	0.53703	1.07041	0.88112	1.50181		0.000734315	0.0083485	0.463223	0.0791829	0.0134121	0.0452121
orf19.5722	orf19.5722	374.223	352.344	398.578	577.023	603.109	279.666	490.769	433.005	507.961	290.531	319.083	322.233		375.048	486.599	477.245	310.616		1.29743	1.27249	0.828202		0.997799	0.939462	1.06274	1.53853	1.60808	0.745681	1.30855	1.15453	1.35439	0.774649	0.850779	0.859178		0.346293	0.0177762	0.0182922	0.934039	0.166599	0.00255934
orf19.5848	orf19.5848	657.427	586.946	605.581	380.124	390.56	279.666	629.649	612.18	540.471	2180.97	1033.45	1914.42		616.651	350.117	594.1	1709.61		0.567771	0.963429	2.77241		1.06612	0.951828	0.982048	0.616433	0.633356	0.453524	1.02108	0.992749	0.876461	3.53679	1.6759	3.10455		0.00293174	0.548805	0.0346335	0.00545809	0.017531	0.0326714
orf19.5953	orf19.5953	881.705	905.946	880.463	664.534	454.324	587.299	637.156	536.529	498.673	560.914	569.111	574.883		889.371	568.719	557.452	568.303		0.639462	0.626794	0.638994		0.99138	1.01864	0.989984	0.747195	0.510838	0.660353	0.716411	0.603267	0.560703	0.630686	0.639903	0.646392		0.00662352	0.00140539	4.07922e-06	0.88636	0.994921	0.806751
orf19.6102	orf19.6102	823.38	843.15	799.12	730.167	581.854	251.7	562.086	632.088	633.355	786.046	738.178	740.121		821.884	521.24	609.176	754.781		0.634202	0.741195	0.918356		1.00182	1.02588	0.972303	0.888406	0.707952	0.306247	0.683899	0.769073	0.770614	0.956396	0.898153	0.900518		0.101626	0.00135861	0.0291883	0.572766	0.176031	0.00674221
orf19.6227	orf19.6227	1016.99	962.21	953.39	555.145	496.834	419.499	678.444	787.373	656.576	516.411	495.293	530.41		977.531	490.493	707.464	514.038		0.501767	0.723726	0.525853		1.04037	0.984327	0.975304	0.567906	0.508254	0.429142	0.694038	0.805471	0.671668	0.528281	0.506678	0.542602		0.000380035	0.0039036	3.20002e-05	0.0183362	0.592973	0.00975925
orf19.6626	orf19.6626	216.687	252.374	243.186	292.614	326.795	307.633	393.178	496.712	563.692	386.642	364.326	347.153		237.416	309.014	484.527	366.041		1.30157	2.04084	1.54177		0.912691	1.063	1.02431	1.2325	1.37647	1.29576	1.65608	2.09216	2.37428	1.62855	1.53455	1.46222		0.00796361	0.00821833	0.00119656	0.0255756	0.0195642	0.0804382
orf19.668	orf19.668	758.442	822.051	814.828	708.289	709.384	1034.77	663.43	731.63	642.644	641.692	638.166	669.195		798.44	817.479	679.235	649.684		1.02385	0.850702	0.813692		0.949904	1.02957	1.02052	0.887091	0.888462	1.29598	0.830907	0.916324	0.804874	0.803682	0.799266	0.838128		0.871556	0.0237678	0.00265634	0.284338	0.198824	0.360024
orf19.6713	orf19.6713	1050.06	1024	1038.1	358.247	263.03	363.566	239.285	214.014	201.443	402.723	354.801	428.43		1037.39	328.281	218.247	395.318		0.31645	0.210382	0.381071		1.01222	0.987095	1.00069	0.345335	0.25355	0.350463	0.230661	0.206301	0.194183	0.388209	0.342014	0.41299		2.95134e-05	4.33647e-07	9.5467e-06	0.0332508	0.16195	0.00187792
orf19.6874	orf19.6874	566.032	562.833	586.508	8.20412	114.245	27.9666	190.49	210.033	187.51	219.102	173.829	234.055		571.791	50.1387	196.011	208.995		0.0876871	0.342802	0.36551		0.989928	0.984334	1.02574	0.0143481	0.199803	0.0489106	0.333146	0.367324	0.327935	0.383185	0.304008	0.409337		9.80339e-05	3.29416e-06	4.97828e-05	0.0118875	0.013009	0.540633
orf19.6888	orf19.6888	184.819	198.119	181.478	336.369	369.305	587.299	194.243	269.757	317.548	259.117	316.702	233.288		188.139	430.991	260.516	269.703		2.29082	1.3847	1.43353		0.982356	1.05305	0.964597	1.78788	1.96294	3.12163	1.03245	1.43382	1.68784	1.37727	1.68334	1.23998		0.0369962	0.116578	0.0316685	0.120142	0.122253	0.843233
orf19.7301	orf19.7301	237.732	221.73	219.064	467.635	284.285	447.466	370.657	460.877	489.384	287.539	369.089	307.281		226.175	399.795	440.306	321.303		1.76764	1.94675	1.42059		1.0511	0.980345	0.968559	2.06758	1.25692	1.97841	1.63881	2.0377	2.16374	1.27131	1.63187	1.3586		0.0409	0.00411303	0.0196362	0.584427	0.280991	0.051808
orf19.7385	orf19.7385	47.7268	65.4953	51.3299	270.736	241.775	503.399	32.8431	90.5828	80.6933	75.4959	76.199	63.0665		54.8507	338.637	68.0397	71.5871		6.17379	1.24045	1.30513		0.870121	1.19407	0.935812	4.93587	4.40788	9.17763	0.598772	1.65144	1.47114	1.37639	1.38921	1.14979		0.0267836	0.518154	0.0723074	0.0330676	0.0322561	0.855984
orf19.7397	orf19.7397	226.909	235.796	225.796	95.7147	92.9904	83.8999	205.504	146.326	159.645	165.25	157.16	198.784		229.5	90.8683	170.492	173.731		0.39594	0.742883	0.756999		0.988709	1.02743	0.983859	0.417058	0.405187	0.365577	0.895441	0.637586	0.695621	0.720042	0.684795	0.866161		8.35658e-06	0.0316101	0.0131822	0.0120928	0.00331837	0.890005
orf19.1253	PHO4	348.969	347.32	355.383	423.88	518.089	643.232	325.616	429.024	252.529	331.668	309.558	401.594		350.557	528.4	335.723	347.607		1.50732	0.957684	0.991583		0.995469	0.990765	1.01377	1.20916	1.4779	1.83489	0.928851	1.22383	0.720366	0.946116	0.883047	1.14559		0.0489507	0.786655	0.920716	0.0775435	0.0595443	0.848253
orf19.3986	PPR1	192.034	181.541	168.575	270.736	326.795	139.833	273.067	277.721	271.106	273.328	209.547	252.841		180.717	245.788	273.965	245.239		1.36007	1.51599	1.35703		1.06263	1.00456	0.932815	1.49812	1.80832	0.773769	1.51102	1.53677	1.50017	1.51247	1.15953	1.3991		0.308403	0.000190102	0.0320302	0.637968	0.992959	0.203215
orf19.6203	PUT3	431.946	418.655	441.774	467.635	369.305	503.399	678.444	576.345	628.711	504.07	516.724	492.455		430.792	446.78	627.833	504.416		1.03711	1.45739	1.17091		1.00268	0.971828	1.02549	1.08552	0.85727	1.16854	1.57488	1.33787	1.45943	1.1701	1.19948	1.14314		0.714127	0.00285973	0.00161276	0.021993	0.229653	0.0151805
orf19.1773	RAP1	367.007	340.287	342.48	270.736	326.795	195.766	228.025	126.418	168.933	165.998	154.779	175.781		349.925	264.432	174.459	165.519		0.755683	0.49856	0.473014		1.04882	0.972457	0.978725	0.773698	0.9339	0.559453	0.651639	0.361271	0.482771	0.474381	0.442321	0.50234		0.0929444	0.00462528	6.16381e-05	0.134429	0.0617603	0.781116
orf19.5558	RBF1	528.151	465.877	518.068	577.023	730.639	475.433	509.537	369.299	517.25	272.58	340.514	315.332		504.032	594.365	465.362	309.476		1.17922	0.923278	0.614		1.04785	0.924301	1.02785	1.14481	1.44959	0.943259	1.01092	0.732689	1.02622	0.540799	0.675581	0.62562		0.303908	0.496923	0.00215551	0.21825	0.0206496	0.0400532
orf19.7521	REP1	112.064	114.727	98.4525	248.858	199.265	419.499	175.476	198.088	159.645	114.389	166.685	96.4208		108.414	289.208	177.736	125.832		2.66761	1.63941	1.16066		1.03366	1.05822	0.908113	2.29544	1.838	3.86941	1.61857	1.82713	1.47254	1.05511	1.53748	0.889373		0.0539365	0.00479285	0.466574	0.174629	0.0797628	0.0950911
orf19.2823	RFG1	1296.59	1361.59	1349.44	2567.89	2601.07	2461.06	2844.21	2702.55	2602.5	3644.33	3238.46	3474.02		1335.87	2543.34	2716.42	3452.27		1.90388	2.03344	2.58428		0.970593	1.01925	1.01016	1.92225	1.9471	1.84229	2.1291	2.02306	1.94817	2.72805	2.42422	2.60056		1.33096e-05	4.58005e-05	5.94122e-05	0.101987	0.00190141	0.00579922
orf19.3865	RFX1	177.604	193.597	188.771	336.369	433.07	139.833	175.476	269.757	317.548	252.385	271.459	301.147		186.657	303.091	254.261	274.997		1.62378	1.36218	1.47327		0.951496	1.03718	1.01132	1.80207	2.32013	0.749144	0.940096	1.4452	1.70124	1.35213	1.45432	1.61337		0.249053	0.182822	0.0041127	0.637215	0.764051	0.662576
orf19.4590	RFX2	354.982	389.518	362.675	3224.22	2919.9	2293.26	2157.32	2073.45	2179.88	2792.41	1935.93	2656.27		369.059	2812.46	2136.88	2461.54		7.62063	5.79009	6.66978		0.961858	1.05544	0.982704	8.73634	7.91175	6.21382	5.84547	5.61821	5.9066	7.56632	5.24559	7.19742		0.000877397	8.21689e-07	0.00140999	0.0705938	0.409964	0.291934
orf19.2747	RGT1	391.66	348.325	368.846	708.289	454.324	755.099	749.76	695.795	689.086	406.463	531.012	538.461		369.61	639.237	711.547	491.979		1.72949	1.92513	1.33107		1.05966	0.942411	0.997933	1.91631	1.2292	2.04296	2.02852	1.88251	1.86436	1.09971	1.43668	1.45684		0.0459267	0.000117636	0.051722	0.490642	0.225206	0.00945172
orf19.7247	RIM101	3368.61	3425.29	3388.62	4624.39	4216.45	3915.33	6376.25	5366.28	5658.4	5696.69	5869.7	6499.68		3394.17	4252.06	5800.31	6022.03		1.25275	1.7089	1.77423		0.992468	1.00917	0.998364	1.36245	1.24226	1.15354	1.87859	1.58103	1.66709	1.67838	1.72935	1.91495		0.0141239	0.00131977	0.000425208	0.0130809	0.00516058	0.597136
orf19.4662	RLM1	174.597	159.939	193.82	183.225	114.245	195.766	156.708	102.528	127.135	185.818	157.16	189.199		176.119	164.412	128.791	177.393		0.933532	0.731271	1.00723		0.991361	0.908133	1.10051	1.04035	0.648684	1.11156	0.889788	0.582151	0.721874	1.05507	0.892355	1.07427		0.688837	0.062578	0.932471	0.297865	0.659314	0.0598527
orf19.4438	RME1	241.34	246.848	242.625	117.592	71.7354	195.766	44.1035	58.7295	136.424	61.2849	83.3426	61.9163		243.604	128.365	79.7523	68.848		0.52694	0.327385	0.282622		0.990704	1.01332	0.995981	0.482719	0.294475	0.803625	0.181046	0.241086	0.560023	0.251576	0.342123	0.254168		0.0335547	0.00465279	1.94553e-05	0.351791	0.182303	0.730835
orf19.4998	ROB1	1665.18	1704.7	1624.89	1080.21	1219.5	1342.4	1312.78	1480.18	1134.93	1176.1	1209.66	1210.53		1664.92	1214.04	1309.3	1198.76		0.729186	0.786403	0.720012		1.00015	1.02389	0.975955	0.648805	0.732469	0.806284	0.788497	0.889041	0.681673	0.7064	0.726556	0.727081		0.00469496	0.0254452	5.41361e-05	0.489077	0.851648	0.332389
orf19.1069	RPN4	2493.74	2468.29	2521.34	2370.99	2069.7	2377.16	2202.36	2204.84	2616.44	1979.4	2736.02	1902.92		2494.46	2272.62	2341.21	2206.11		0.911068	0.938567	0.884406		0.999714	0.98951	1.01078	0.950504	0.82972	0.952979	0.882903	0.883898	1.0489	0.793518	1.09684	0.76286		0.0967098	0.330483	0.339836	0.708787	0.826691	0.675172
orf19.2540	SAS3	263.587	234.289	297.601	467.635	390.56	139.833	303.095	241.886	298.972	197.411	226.216	242.873		265.159	332.676	281.317	222.167		1.25463	1.06094	0.837862		0.994071	0.883578	1.12235	1.7636	1.47293	0.527356	1.14307	0.912229	1.12752	0.744502	0.853132	0.915952		0.539017	0.580725	0.129955	0.637565	0.330444	0.0678261
orf19.3753	SEF1	465.618	428.702	442.335	2305.36	2494.8	2433.1	1579.28	1715.1	1952.31	2149.93	2438.37	2112.25		445.552	2411.08	1748.9	2233.51		5.41146	3.92524	5.01292		1.04504	0.962183	0.99278	5.17416	5.59935	5.46086	3.54455	3.84938	4.38179	4.82532	5.47269	4.74075		4.16553e-06	0.000285714	6.60558e-05	0.00566228	0.204128	0.0319326
orf19.1926	SEF2	368.21	355.86	363.797	1255.23	1283.27	1118.67	727.239	691.813	735.528	839.898	966.775	827.915		362.623	1219.05	718.194	878.196		3.36177	1.98055	2.42179		1.01541	0.981351	1.00324	3.46153	3.53885	3.08493	2.0055	1.90781	2.02836	2.31618	2.66606	2.28313		7.35344e-05	1.38062e-05	0.000319049	0.000678153	0.00723869	0.026099
orf19.454	SFL1	650.812	646.225	651.021	423.88	348.05	447.466	622.142	433.005	480.096	408.707	476.244	438.398		649.353	406.465	511.748	441.116		0.625954	0.788089	0.679317		1.00225	0.995183	1.00257	0.652772	0.535995	0.689096	0.958095	0.666826	0.739346	0.629406	0.733413	0.675131		0.00127008	0.0727838	0.00044489	0.17675	0.387862	0.305165
orf19.3969	SFL2	756.638	791.407	774.998	1474.01	1283.27	1566.13	1087.57	1002.38	977.027	878.417	873.907	1108.94		774.348	1441.14	1022.33	953.753		1.8611	1.32024	1.23169		0.97713	1.02203	1.00084	1.90355	1.65722	2.02252	1.4045	1.29449	1.26174	1.1344	1.12857	1.43209		0.00135731	0.00207475	0.0836033	0.0095453	0.012835	0.462575
orf19.4869	SFU1	321.911	326.221	320.041	270.736	220.52	531.366	152.955	241.886	164.289	153.282	138.111	107.922		322.724	340.874	186.377	133.105		1.05624	0.57751	0.412442		0.997481	1.01083	0.991685	0.838908	0.683308	1.6465	0.473949	0.749512	0.50907	0.474964	0.427952	0.33441		0.85977	0.00822915	0.000147195	0.198371	0.0995114	0.160465
orf19.971	SKN7	247.954	229.767	270.113	380.124	411.815	419.499	456.988	321.519	419.721	365.7	276.221	426.513		249.278	403.813	399.409	356.145		1.61993	1.60226	1.4287		0.994687	0.921731	1.08358	1.5249	1.65203	1.68286	1.83324	1.2898	1.68375	1.46703	1.10808	1.71099		0.000770932	0.0233767	0.0772104	0.921848	0.351859	0.507267
orf19.1032	SKO1	408.496	386.002	405.871	380.124	390.56	251.7	303.095	365.317	280.395	359.716	226.216	382.424		400.123	340.795	316.269	322.785		0.851724	0.790429	0.806715		1.02093	0.964708	1.01437	0.950019	0.976099	0.629056	0.757504	0.913013	0.700771	0.899014	0.565366	0.955767		0.259663	0.0334962	0.191379	0.657915	0.798732	0.911306
orf19.5871	SNF5	610.527	628.14	567.434	642.656	624.364	643.232	693.458	739.593	800.547	559.044	747.702	541.912		602.034	636.751	744.533	616.219		1.05767	1.2367	1.02356		1.01411	1.04336	0.942529	1.06748	1.03709	1.06843	1.15186	1.22849	1.32974	0.928593	1.24196	0.900135		0.14273	0.0165073	0.845719	0.0270749	0.771998	0.153009
orf19.5241	SNT1	679.674	660.793	658.313	708.289	518.089	950.865	648.416	640.052	596.201	539.597	511.962	553.03		666.26	725.748	628.223	534.863		1.08929	0.942909	0.802784		1.02013	0.991795	0.988072	1.06308	0.777608	1.42717	0.973217	0.960663	0.894848	0.80989	0.768411	0.830051		0.660008	0.0959678	0.000687594	0.483034	0.203829	0.00987992
orf19.487	SPT14	498.688	530.682	518.629	402.002	688.129	503.399	543.318	548.474	596.201	635.709	576.255	620.505		516	531.177	562.664	610.823		1.02941	1.09044	1.18377		0.966451	1.02845	1.0051	0.779074	1.33358	0.975581	1.05294	1.06293	1.15543	1.23199	1.11677	1.20253		0.865837	0.0724024	0.00922842	0.731127	0.404983	0.12103
orf19.6798	SSN6	1250.89	1353.05	1184.52	1430.25	1389.54	1510.2	1583.04	1806.68	1506.47	1253.51	1369.2	1100.12		1262.82	1443.33	1632.06	1240.94		1.14294	1.2924	0.982678		0.990556	1.07145	0.937994	1.13259	1.10035	1.1959	1.25357	1.43067	1.19294	0.992632	1.08424	0.87116		0.0405605	0.0227365	0.823864	0.122957	0.0773221	0.0303876
orf19.3308	STB5	360.995	364.903	371.09	445.757	433.07	363.566	449.481	536.529	549.759	486.493	507.199	480.954		365.662	414.131	511.923	491.549		1.13255	1.39999	1.34427		0.987235	0.997922	1.01484	1.21904	1.18434	0.994267	1.22922	1.46728	1.50346	1.33044	1.38707	1.31529		0.132537	0.00980837	0.000121608	0.0732875	0.0444549	0.56418
orf19.4961	STP2	2574.31	2523.05	2542.09	1320.86	1389.54	1286.46	1590.54	1412.49	1515.76	2197.05	1969.27	2033.27		2546.48	1332.29	1506.26	2066.53		0.523188	0.591507	0.811522		1.01093	0.990796	0.998276	0.518701	0.545671	0.505193	0.624603	0.554684	0.595235	0.862777	0.773328	0.798462		3.58106e-06	4.19956e-05	0.00230064	0.0438228	0.000587946	0.00277199
orf19.5917	STP3	401.882	380.476	356.505	314.491	263.03	419.499	224.271	225.959	192.155	320.449	330.989	292.329		379.621	332.34	214.128	314.589		0.875453	0.564058	0.828693		1.05864	1.00225	0.939107	0.828435	0.692876	1.10505	0.590777	0.595223	0.506175	0.844129	0.871895	0.770057		0.37923	0.000639179	0.0203984	0.0669649	0.727401	0.00323982
orf19.909	STP4	3325.31	3127.39	3265.76	577.023	518.089	167.8	1121.36	855.061	1060.62	326.058	792.946	453.35		3239.49	420.971	1012.35	524.118		0.12995	0.312502	0.16179		1.02649	0.965395	1.00811	0.178122	0.159929	0.0517982	0.346152	0.26395	0.327405	0.100651	0.244775	0.139945		3.64805e-05	2.37257e-05	5.64753e-05	0.0173056	0.614291	0.0386607
orf19.7319	SUC1	353.178	341.292	362.675	511.39	496.834	447.466	517.044	484.767	345.414	555.678	457.194	627.406		352.382	485.23	449.075	546.759		1.377	1.2744	1.55161		1.00226	0.968528	1.02921	1.45124	1.40993	1.26983	1.46728	1.37569	0.980226	1.57692	1.29744	1.78047		0.00282271	0.142282	0.0174069	0.554374	0.310189	0.247276
orf19.4545	SWI4	399.477	405.594	368.846	467.635	326.795	475.433	483.262	504.675	554.403	439.746	523.868	392.009		391.306	423.287	514.114	451.874		1.08173	1.31384	1.15479		1.02088	1.03651	0.942604	1.19506	0.83514	1.21499	1.235	1.28972	1.4168	1.12379	1.33877	1.0018		0.554319	0.00684201	0.206233	0.159873	0.667683	0.229487
orf19.4725	SWI6	554.006	552.786	513.58	533.268	666.874	419.499	539.565	540.51	572.98	504.07	442.907	581.4		540.124	539.88	551.018	509.459		0.999549	1.02017	0.943226		1.0257	1.02344	0.950856	0.987306	1.23467	0.776673	0.998965	1.00072	1.06083	0.933248	0.820009	1.07642		0.997488	0.561563	0.507797	0.885069	0.729304	0.373788
orf19.3188	TAC1	504.701	427.195	460.847	642.656	666.874	419.499	806.063	859.043	693.73	360.464	714.365	410.411		464.248	576.343	786.279	495.08		1.24146	1.69366	1.06641		1.08714	0.920188	0.992675	1.38429	1.43646	0.903611	1.73628	1.8504	1.49431	0.776447	1.53876	0.884035		0.242774	0.00387771	0.798197	0.0859922	0.581677	0.0735871
orf19.798	TAF14	1196.78	1199.83	1232.2	1386.5	1814.64	1538.16	1507.97	1671.3	1473.96	1249.03	1443.02	1265.74		1209.6	1579.77	1551.08	1319.26		1.30602	1.2823	1.09066		0.989398	0.99192	1.01868	1.14624	1.5002	1.27163	1.24666	1.3817	1.21855	1.03259	1.19297	1.04641		0.0423274	0.00528753	0.157191	0.846925	0.135985	0.0560546
orf19.801	TBF1	517.328	470.901	478.799	358.247	369.305	727.132	408.192	389.207	354.702	250.516	335.752	327.984		489.009	484.895	384.034	304.75		0.991586	0.785331	0.6232		1.05791	0.962969	0.97912	0.732597	0.75521	1.48695	0.834734	0.79591	0.725349	0.512292	0.686596	0.670711		0.974712	0.00779375	0.00390502	0.455432	0.220485	0.064973
orf19.6985	TEA1	197.446	235.293	188.771	183.225	29.2256	27.9666	224.271	150.308	196.799	132.34	128.586	153.928		207.17	80.1392	190.459	138.285		0.386828	0.919338	0.667493		0.953062	1.13575	0.911187	0.88442	0.14107	0.134994	1.08255	0.725528	0.949938	0.638799	0.620677	0.743004		0.0764038	0.55369	0.013469	0.119596	0.327297	0.0857286
orf19.5908	TEC1	895.534	907.955	931.512	3180.46	3217.47	2656.83	2862.98	3064.88	3396.66	1898.62	2912.23	1926.31		911.667	3018.25	3108.17	2245.72		3.3107	3.40933	2.46331		0.982304	0.995928	1.02177	3.48862	3.52921	2.91425	3.14038	3.36184	3.72577	2.08258	3.1944	2.11295		0.000313763	0.000147407	0.016131	0.725513	0.111379	0.0789912
orf19.567	TFB3	182.414	168.982	168.014	205.103	411.815	111.867	333.123	253.831	252.529	164.876	307.177	196.1		173.137	242.928	279.828	222.718		1.4031	1.61622	1.28637		1.05358	0.976002	0.970415	1.18463	2.37855	0.646117	1.92404	1.46607	1.45855	0.952286	1.77419	1.13263		0.475619	0.0169046	0.317312	0.71048	0.847584	0.323347
orf19.4062	TRY2	368.21	389.016	334.065	489.512	603.109	391.533	400.685	444.95	401.144	380.285	383.376	335.268		363.764	494.718	415.593	366.31		1.36	1.14248	1.007		1.01222	1.06942	0.918358	1.34569	1.65797	1.07634	1.1015	1.22319	1.10276	1.04542	1.05392	0.921665		0.106964	0.0755341	0.91469	0.276642	0.111486	0.0824858
orf19.1971	TRY3	771.069	760.261	737.412	1036.45	879.423	727.132	746.007	918.768	833.057	762.486	778.658	701.782		756.247	881.003	832.61	747.642		1.16497	1.10098	0.988621		1.0196	1.00531	0.975094	1.37052	1.16288	0.961501	0.986459	1.2149	1.10157	1.00825	1.02963	0.92798		0.237292	0.207571	0.751963	0.660777	0.222056	0.197847
orf19.5975	TRY4	271.404	287.037	293.114	73.8371	114.245	279.666	156.708	186.143	159.645	395.991	316.702	329.901		283.851	155.916	167.499	347.531		0.549288	0.590093	1.22434		0.956147	1.01122	1.03263	0.260126	0.402483	0.985256	0.552079	0.655775	0.562425	1.39507	1.11573	1.16223		0.113341	0.000515156	0.0660238	0.86447	0.0470746	0.00236744
orf19.3434	TRY5	160.768	157.427	148.38	161.348	220.52	363.566	209.257	210.033	192.155	257.621	180.973	264.726		155.525	248.478	203.815	234.44		1.59767	1.31049	1.50741		1.03371	1.01223	0.954058	1.03744	1.41791	2.33767	1.34549	1.35047	1.23552	1.65646	1.16362	1.70214		0.197092	0.00220454	0.0434338	0.500066	0.841353	0.326904
orf19.6824	TRY6	97.0319	110.205	99.0135	117.592	92.9904	111.867	44.1035	62.7111	62.1164	89.7069	45.2431	94.5039		102.084	107.483	56.3104	76.4847		1.05289	0.55161	0.749235		0.950514	1.07956	0.969925	1.15192	0.910924	1.09583	0.432034	0.614312	0.608486	0.878759	0.443197	0.92575		0.559305	0.00339469	0.189421	0.00600544	0.148603	0.296769
orf19.6109	TUP1	4921.12	5020.79	5080.54	6308.97	6618.26	5061.96	6019.67	5282.67	5207.91	5702.3	5119.62	5791.96		5007.48	5996.4	5503.41	5537.96		1.19749	1.09904	1.10594		0.982753	1.00266	1.01459	1.25991	1.32167	1.01088	1.20213	1.05495	1.04003	1.13876	1.02239	1.15666		0.107337	0.132593	0.0698561	0.41421	0.428005	0.922585
orf19.4941	TYE7	12101.6	11257.6	12023.3	1320.86	1708.37	1678	3797.6	4418.65	4622.74	2979.03	3524.2	2913.9		11794.2	1569.08	4279.66	3139.04		0.133038	0.362863	0.266152		1.02607	0.954506	1.01943	0.111993	0.144848	0.142274	0.321989	0.374647	0.391951	0.252585	0.298809	0.247063		4.22358e-06	3.32865e-05	1.27947e-05	0.000616083	0.00241035	0.0222587
orf19.7570	UGA3	1139.65	1130	1093.08	380.124	433.07	1006.8	291.834	385.226	350.058	391.13	369.089	370.156		1120.91	606.664	342.373	376.792		0.541225	0.305442	0.336148		1.01672	1.00811	0.975168	0.339121	0.386355	0.898198	0.260355	0.343672	0.312298	0.34894	0.329276	0.330228		0.0628703	1.43753e-05	1.24832e-06	0.261837	0.316097	0.28873
orf19.6038	UGA32	178.205	180.536	183.161	577.023	496.834	922.899	374.411	361.336	424.365	720.601	481.006	642.358		180.634	665.585	386.704	614.655		3.68472	2.14082	3.40276		0.986553	0.999458	1.01399	3.19443	2.7505	5.10922	2.07276	2.00037	2.34931	3.98929	2.66288	3.55613		0.0206621	0.000432227	0.00354231	0.102407	0.748954	0.0355925
orf19.7317	UGA33	326.722	379.973	361.553	161.348	284.285	279.666	359.397	313.556	387.212	402.723	328.608	384.341		356.083	241.766	353.388	371.891		0.678961	0.992432	1.04439		0.917544	1.06709	1.01536	0.453118	0.798367	0.785397	1.00931	0.88057	1.08742	1.13098	0.922842	1.07936		0.0570431	0.924042	0.592408	0.0706237	0.0473732	0.582106
orf19.1822	UME6	219.693	246.848	226.918	3158.59	2919.9	2768.7	1980.91	1898.26	1910.52	4111.05	3464.67	4068.27		231.153	2949.06	1929.89	3881.33		12.758	8.34899	16.7912		0.950424	1.0679	0.981677	13.6645	12.6319	11.9778	8.56968	8.21212	8.26516	17.785	14.9887	17.5999		1.8216e-05	3.82324e-07	6.29259e-05	0.000937122	0.017184	0.000749905
orf19.2745	UME7	113.868	121.76	116.965	2.18777	29.2256	55.9333	44.1035	62.7111	24.9627	97.5604	88.1051	107.156		117.531	29.1155	43.9258	97.607		0.247727	0.373738	0.83048		0.968833	1.03598	0.995185	0.0186144	0.248663	0.475903	0.375251	0.533572	0.212393	0.830083	0.749634	0.911723		0.00487353	0.00271642	0.0287481	0.478365	0.0141354	0.0117115
orf19.391	UPC2	940.029	964.22	965.171	664.534	688.129	1006.8	607.128	632.088	716.951	434.511	673.885	436.481		956.473	786.487	652.056	514.959		0.822278	0.681729	0.538393		0.982808	1.0081	1.00909	0.694775	0.719444	1.05262	0.634756	0.660853	0.749578	0.454284	0.704552	0.456345		0.199355	0.000884487	0.00523628	0.308287	0.116573	0.186682
orf19.1035	WAR1	319.506	341.794	336.309	358.247	220.52	27.9666	291.834	281.702	336.125	253.507	269.078	260.892		332.536	202.244	303.221	261.159		0.608187	0.911842	0.785355		0.960815	1.02784	1.01135	1.07732	0.663145	0.0841009	0.8776	0.847132	1.01079	0.762345	0.809167	0.784552		0.246306	0.178816	0.00090345	0.357664	0.572164	0.0719314
orf19.4884	WOR1	164.375	173.503	157.356	117.592	156.755	55.9333	164.215	202.069	182.866	169.363	135.729	155.845		165.078	110.094	183.05	153.646		0.666919	1.10887	0.930747		0.995744	1.05104	0.95322	0.712344	0.949582	0.338829	0.994774	1.22408	1.10776	1.02596	0.822214	0.944069		0.13793	0.205052	0.350767	0.0802661	0.231863	0.115346
orf19.5992	WOR2	214.282	220.725	217.942	205.103	284.285	2.79666	167.969	174.198	150.357	118.129	119.061	131.692		217.65	164.062	164.174	122.961		0.753788	0.754306	0.564948		0.984527	1.01413	1.00134	0.942354	1.30616	0.0128494	0.77174	0.800358	0.690819	0.542748	0.54703	0.605065		0.557437	0.00192431	3.75307e-05	0.998994	0.649962	0.00791494
orf19.7017	YOX1	354.381	378.466	374.456	445.757	390.56	559.333	472.002	520.602	456.875	448.348	445.288	462.935		369.101	465.216	483.16	452.19		1.2604	1.30902	1.22511		0.960118	1.02537	1.01451	1.20768	1.05814	1.51539	1.27879	1.41046	1.2378	1.2147	1.20641	1.25422		0.128273	0.00521691	0.000842383	0.753183	0.807244	0.196067
orf19.3794	ZAP1	211.877	204.649	221.869	1102.09	879.423	838.999	1140.12	1173.59	1227.82	1556.43	1609.7	1509.19		212.798	940.17	1180.51	1558.44		4.41813	5.54756	7.32356		0.995669	0.961706	1.04262	5.17902	4.13266	3.9427	5.35777	5.51505	5.76985	7.31412	7.56446	7.0921		0.000889988	3.12712e-06	1.37398e-06	0.048579	0.00205311	0.000614466
orf19.255	ZCF1	1571.38	1539.93	1497.54	183.225	178.01	139.833	325.616	253.831	419.721	768.095	352.42	701.016		1536.28	167.023	333.056	607.177		0.108719	0.216794	0.395225		1.02284	1.00237	0.974785	0.119265	0.115871	0.0910205	0.21195	0.165224	0.273206	0.49997	0.229398	0.456307		7.07744e-07	2.1605e-05	0.00206342	0.0292554	0.0273492	0.116975
orf19.2280	ZCF10	217.288	234.791	221.869	117.592	156.755	615.266	280.574	289.666	298.972	312.969	302.415	272.777		224.649	296.538	289.737	296.054		1.32	1.28973	1.31785		0.967233	1.04514	0.987622	0.523449	0.697777	2.73878	1.24894	1.28941	1.33084	1.39315	1.34616	1.21423		0.676204	0.000951222	0.00553782	0.968104	0.997733	0.656083
orf19.2423	ZCF11	237.131	278.496	247.674	205.103	178.01	83.8999	243.039	277.721	243.241	243.41	216.691	258.208		254.434	155.671	254.667	239.436		0.611833	1.00092	0.941056		0.931994	1.09457	0.973432	0.806116	0.699633	0.329752	0.955214	1.09153	0.956009	0.956674	0.851659	1.01484		0.0634717	0.989678	0.436539	0.0618679	0.0963135	0.414564
orf19.2646	ZCF13	258.175	321.7	281.894	161.348	92.9904	55.9333	141.694	118.454	122.491	122.617	78.5802	120.957		287.256	103.424	127.547	107.385		0.36004	0.444017	0.373829		0.898763	1.1199	0.981332	0.561685	0.323719	0.194716	0.493268	0.412365	0.426418	0.426854	0.273554	0.421078		0.0069579	0.0013007	0.00155961	0.48901	0.913055	0.27856
orf19.2647	ZCF14	100.64	108.698	116.965	2.18777	50.4805	2.79666	89.1455	94.5644	76.0491	95.3165	78.5802	85.3027		108.768	18.4883	86.5863	86.3998		0.16998	0.796067	0.794352		0.925271	0.999364	1.07537	0.0201141	0.464113	0.0257123	0.819596	0.869417	0.699188	0.876332	0.722459	0.784265		0.00564148	0.037521	0.0298438	0.0157866	0.0153265	0.980941
orf19.2753	ZCF15	206.465	222.734	241.503	226.981	135.5	167.8	235.532	214.014	257.174	364.204	266.696	332.968		223.568	176.76	235.573	321.289		0.790634	1.0537	1.4371		0.923502	0.996273	1.08022	1.01527	0.606082	0.750555	1.05351	0.957269	1.15032	1.62905	1.19291	1.48934		0.177463	0.496115	0.0327023	0.117334	0.021235	0.0521289
orf19.2808	ZCF16	196.243	224.744	204.478	248.858	135.5	223.733	231.778	317.537	238.597	295.018	338.133	304.981		208.488	202.697	262.637	312.711		0.972222	1.25972	1.49989		0.941267	1.07797	0.980765	1.19363	0.649917	1.07312	1.11171	1.52304	1.14441	1.41503	1.62183	1.46282		0.877983	0.133193	0.00257359	0.245063	0.0402289	0.175432
orf19.3305	ZCF17	233.523	298.591	280.211	270.736	284.285	279.666	261.806	309.574	196.799	287.165	254.79	271.243		270.775	278.229	256.06	271.066		1.02753	0.945655	1.00108		0.862424	1.10273	1.03485	0.999856	1.04989	1.03284	0.966877	1.14329	0.726798	1.06053	0.940967	1.00173		0.725306	0.718223	0.989839	0.537616	0.519583	0.681685
orf19.3405	ZCF18	217.89	219.218	193.259	270.736	348.05	615.266	243.039	281.702	331.481	342.139	371.47	305.364		210.122	411.351	285.407	339.658		1.95767	1.35829	1.61648		1.03697	1.04329	0.919745	1.28847	1.65642	2.92814	1.15666	1.34066	1.57756	1.62829	1.76788	1.45327		0.127019	0.0491551	0.00344801	0.306259	0.536311	0.164771
orf19.3876	ZCF19	107.855	103.172	118.648	205.103	114.245	447.466	141.694	138.363	80.6933	102.796	152.398	112.906		109.892	255.605	120.25	122.7		2.32597	1.09426	1.11655		0.981465	0.938855	1.07968	1.86641	1.03962	4.07188	1.2894	1.25908	0.734298	0.93543	1.3868	1.02743		0.21714	0.637137	0.463342	0.252847	0.256952	0.92642
orf19.431	ZCF2	443.37	451.811	451.872	423.88	454.324	950.865	378.164	373.281	382.567	485.745	433.382	485.938		449.018	609.69	378.004	468.355		1.35783	0.841847	1.04307		0.987423	1.00622	1.00636	0.944015	1.01182	2.11766	0.842204	0.831327	0.85201	1.08179	0.965177	1.08222		0.400213	5.3204e-05	0.33632	0.24654	0.456683	0.00694813
orf19.4145	ZCF20	146.938	169.484	139.404	292.614	411.815	503.399	355.643	385.226	391.856	671.61	547.68	564.915		151.942	402.609	377.575	594.735		2.64975	2.48499	3.91422		0.967067	1.11545	0.917482	1.92582	2.71034	3.3131	2.34065	2.53534	2.57898	4.42017	3.60453	3.71796		0.0153049	9.52495e-05	0.000371318	0.707161	0.0565265	0.00574848
orf19.4166	ZCF21	710.339	712.034	730.119	423.88	326.795	363.566	644.662	552.455	559.048	561.662	611.973	639.674		717.498	371.413	585.388	604.436		0.517651	0.815875	0.842423		0.990023	0.992385	1.01759	0.590775	0.455465	0.506714	0.898487	0.769975	0.779163	0.782806	0.852927	0.891535		0.000282403	0.0121505	0.00882958	0.00644475	0.00304617	0.637884
orf19.4251	ZCF22	85.0062	111.713	97.3305	51.9594	71.7354	2.79666	89.1455	62.7111	108.559	157.396	107.155	147.794		98.0164	42.1638	86.8051	137.448		0.430171	0.885617	1.4023		0.867265	1.13973	0.993002	0.530109	0.731871	0.0285326	0.909495	0.639802	1.10755	1.60581	1.09323	1.50785		0.0632782	0.506029	0.0839146	0.141605	0.0205282	0.0674804
orf19.4450	ZCF23	219.092	210.678	222.43	292.614	454.324	531.366	355.643	397.171	363.991	250.516	247.647	264.726		217.4	426.101	372.268	254.296		1.95999	1.71237	1.16972		1.00778	0.969079	1.02314	1.34597	2.08981	2.44419	1.6359	1.82691	1.67429	1.15233	1.13913	1.21769		0.0414355	0.00029792	0.00432339	0.493309	0.0715748	0.00101016
orf19.4524	ZCF24	246.15	216.204	236.454	161.348	114.245	195.766	291.834	321.519	308.26	267.718	323.846	283.895		232.936	157.12	307.204	291.82		0.674519	1.31884	1.25279		1.05673	0.928168	1.0151	0.69267	0.490458	0.84043	1.25285	1.38029	1.32337	1.14932	1.39028	1.21877		0.0397039	0.00380484	0.0355052	0.00395424	0.00960887	0.458224
orf19.4568	ZCF25	176.401	151.901	152.307	30.0818	92.9904	223.733	96.6525	198.088	136.424	186.94	202.404	199.934		160.203	115.602	143.721	196.426		0.721595	0.897119	1.22611		1.10111	0.94818	0.950711	0.187773	0.580453	1.39656	0.603312	1.23648	0.851568	1.16689	1.26342	1.248		0.482004	0.618721	0.0183332	0.684071	0.230765	0.152688
orf19.4573	ZCF26	136.115	123.267	118.648	30.0818	2.12549	2.79666	100.406	74.6561	103.914	155.152	102.392	166.196		126.01	11.668	92.9921	141.247		0.0925957	0.737974	1.12092		1.08019	0.978231	0.941575	0.238725	0.0168677	0.022194	0.796809	0.592462	0.824652	1.23127	0.812574	1.31892		0.000417059	0.0357145	0.49601	0.00336227	0.00397422	0.0906575
orf19.4649	ZCF27	388.654	407.603	420.457	642.656	645.619	559.333	502.03	572.364	586.913	658.147	523.868	651.176		405.571	615.869	553.769	611.064		1.51852	1.3654	1.50667		0.958287	1.00501	1.0367	1.58457	1.59188	1.37912	1.23783	1.41125	1.44713	1.62277	1.29168	1.60558		0.00211353	0.00595289	0.00998325	0.18256	0.93082	0.32336
orf19.4767	ZCF28	291.847	325.216	304.333	292.614	220.52	279.666	348.137	317.537	396.5	403.097	383.376	406.961		307.132	264.267	354.058	397.811		0.860433	1.15279	1.29524		0.950233	1.05888	0.990887	0.952729	0.717997	0.910573	1.13351	1.03388	1.29098	1.31245	1.24824	1.32504		0.151615	0.1333	0.00173273	0.0482965	0.00463282	0.143859
orf19.5133	ZCF29	283.429	208.166	300.406	314.491	348.05	307.633	235.532	186.143	192.155	430.397	216.691	538.461		264.001	323.391	204.61	395.183		1.22496	0.775035	1.4969		1.07359	0.788506	1.1379	1.19125	1.31837	1.16527	0.892164	0.705084	0.727857	1.63029	0.820797	2.03962		0.127638	0.140113	0.254551	0.0039933	0.493433	0.117582
orf19.1168	ZCF3	905.756	938.599	891.682	1452.13	1368.29	1342.4	1053.79	1050.16	1014.18	1068.77	823.901	943.314		912.012	1387.6	1039.38	945.328		1.52148	1.13965	1.03653		0.99314	1.02915	0.977708	1.59223	1.50029	1.47191	1.15546	1.15148	1.11203	1.17188	0.903388	1.03432		0.000187933	0.00247218	0.667821	0.000602053	0.00478653	0.260484
orf19.5251	ZCF30	401.281	399.566	387.359	248.858	263.03	139.833	333.123	361.336	340.769	359.342	285.746	347.92		396.068	217.24	345.076	331.003		0.548493	0.871254	0.835721		1.01316	1.00883	0.97801	0.628322	0.664103	0.353053	0.841074	0.912306	0.860381	0.907273	0.721457	0.878434		0.0102921	0.00580811	0.0490863	0.0325801	0.0653422	0.594557
orf19.5924	ZCF31	174.597	169.484	177.551	467.635	560.599	391.533	535.811	536.529	531.182	310.725	359.564	370.156		173.877	473.256	534.507	346.815		2.72178	3.07405	1.9946		1.00414	0.974733	1.02113	2.68945	3.2241	2.25177	3.08154	3.08567	3.05492	1.78704	2.06792	2.12883		0.00361705	2.47778e-08	0.000722124	0.278713	0.072587	0.000518032
orf19.5940	ZCF32	200.452	202.64	207.283	292.614	390.56	559.333	340.63	285.684	345.414	305.116	323.846	332.585		203.458	414.169	323.909	320.515		2.03564	1.59202	1.57534		0.985225	0.995977	1.0188	1.4382	1.9196	2.74912	1.6742	1.40414	1.69771	1.49965	1.5917	1.63466		0.0538619	0.00333865	0.00015015	0.323455	0.297797	0.878333
orf19.6182	ZCF34	311.088	319.69	307.699	270.736	369.305	111.867	303.095	265.776	187.51	298.384	297.652	309.965		312.826	250.636	252.127	302.001		0.801199	0.805966	0.965395		0.994445	1.02194	0.983612	0.865453	1.18054	0.3576	0.968893	0.849597	0.599408	0.953835	0.951495	0.990855		0.454037	0.150987	0.113136	0.986422	0.531564	0.219498
orf19.7371	ZCF35	298.461	229.767	272.918	314.491	581.854	2.79666	291.834	313.556	298.972	304.368	250.028	338.719		267.049	299.714	301.454	297.705		1.12232	1.12883	1.11479		1.11763	0.860394	1.02198	1.17765	2.17883	0.0104725	1.09281	1.17415	1.11954	1.13975	0.936262	1.26838		0.85575	0.177355	0.401417	0.992208	0.9911	0.894725
orf19.7518	ZCF38	166.179	161.949	148.38	248.858	178.01	391.533	539.565	440.969	326.837	312.969	340.514	305.748		158.836	272.8	435.79	319.744		1.7175	2.74365	2.01304		1.04623	1.0196	0.934171	1.56676	1.12072	2.46501	3.39699	2.77625	2.0577	1.97039	2.14381	1.92493		0.144816	0.0109152	0.000171715	0.137196	0.501903	0.136303
orf19.7583	ZCF39	1175.73	1063.69	1164.32	1102.09	1432.05	1286.46	1992.17	2017.71	2161.3	1563.54	2221.68	1657.94		1134.58	1273.53	2057.06	1814.38		1.12247	1.81306	1.59917		1.03627	0.937516	1.02621	0.971361	1.26219	1.13387	1.75586	1.77837	1.90494	1.37808	1.95815	1.46128		0.244353	0.000130954	0.0310778	0.0019858	0.0753943	0.316372
orf19.1227	ZCF4	86.2088	89.6087	87.2328	270.736	156.755	643.232	36.5966	94.5644	141.068	45.2041	54.768	51.1816		87.6834	356.908	90.743	50.3846		4.07041	1.03489	0.574619		0.983182	1.02196	0.994861	3.08765	1.78774	7.33585	0.417371	1.07848	1.60883	0.515537	0.624611	0.583709		0.140781	0.924268	0.000230028	0.150598	0.105269	0.254321
orf19.1255	ZCF5	162.572	158.935	173.624	30.0818	2.12549	55.9333	77.885	78.6378	66.7606	139.819	145.254	120.191		165.043	29.3802	74.4278	135.088		0.178015	0.450959	0.8185		0.985023	0.962986	1.05199	0.182266	0.0128784	0.3389	0.471906	0.476467	0.404503	0.847167	0.880097	0.728236		0.00109977	0.000101569	0.0271851	0.048086	0.00363261	0.00206224
orf19.1497	ZCF6	285.834	265.937	277.406	620.778	518.089	559.333	295.588	325.501	308.26	187.314	192.879	239.806		276.393	566.067	309.783	206.666		2.04805	1.12081	0.747727		1.03416	0.962173	1.00367	2.246	1.87447	2.02369	1.06945	1.17767	1.1153	0.67771	0.697843	0.867628		0.000676128	0.032678	0.0167096	0.00117798	0.000461775	0.00534954
orf19.1685	ZCF7	326.722	335.263	340.236	577.023	645.619	307.633	472.002	448.932	429.01	479.388	414.332	446.833		334.074	510.092	449.981	446.851		1.52688	1.34695	1.33758		0.977993	1.00356	1.01845	1.72723	1.93256	0.920854	1.41287	1.34381	1.28418	1.43498	1.24024	1.33753		0.163354	0.000883529	0.00418864	0.593888	0.578913	0.896146
orf19.1718	ZCF8	439.161	442.266	411.481	533.268	751.894	335.6	629.649	560.419	637.999	377.667	545.299	428.43		430.969	540.254	609.356	450.465		1.25358	1.41392	1.04524		1.01901	1.02621	0.95478	1.23737	1.74466	0.778708	1.461	1.30037	1.48038	0.876319	1.26528	0.994108		0.416173	0.00252388	0.719554	0.603422	0.527952	0.0455248
orf19.2077	ZCF9	208.269	204.649	202.795	226.981	241.775	391.533	182.983	241.886	261.818	283.051	185.735	238.656		205.238	286.763	228.895	235.814		1.39722	1.11527	1.14898		1.01477	0.997133	0.988099	1.10594	1.17802	1.9077	0.891564	1.17856	1.27568	1.37914	0.904974	1.16283		0.195983	0.37505	0.338846	0.372221	0.440904	0.859876
orf19.6781	ZFU2	319.506	321.197	323.407	445.757	454.324	335.6	472.002	516.62	563.692	128.226	242.884	171.18		321.37	411.894	517.438	180.764		1.28168	1.6101	0.562478		0.9942	0.999462	1.00634	1.38705	1.41371	1.04428	1.46872	1.60756	1.75403	0.398999	0.755778	0.532658		0.0770713	0.00177882	0.0136755	0.0857407	0.0104134	0.00139316
orf19.3187	ZNC1	679.674	638.689	632.508	1123.96	985.698	1062.73	903.654	950.621	990.96	1280.07	1171.56	1128.1		650.291	1057.46	948.412	1193.24		1.62614	1.45844	1.83494		1.04519	0.98216	0.972655	1.7284	1.51578	1.63424	1.38961	1.46184	1.52387	1.96845	1.80159	1.73477		0.000672394	0.000521923	0.000335576	0.0823956	0.0876554	0.00909859
orf19.3300	ZPR1	1036.23	1057.66	1002.2	1211.48	1198.25	1006.8	802.309	731.63	879.499	492.477	581.017	423.063		1032.03	1138.84	804.479	498.852		1.1035	0.779512	0.48337		1.00407	1.02483	0.971092	1.17388	1.16106	0.975552	0.777409	0.708923	0.852203	0.477192	0.562985	0.409933		0.191721	0.00757293	0.000388379	0.0131838	0.00134873	0.00812491
