# Supplementary material for: Activation and Alliance of Regulatory Pathways in C. albicans during Mammalian Infection
Source: PLoS Biol. 2015 Feb 18;13(2):e1002076. doi: 10.1371/journal.pbio.1002076 (PMC4333574; doi:10.1371/journal.pbio.1002076)
Supplement: S5 Data — Expression level for 148 C. albicans environmental response genes were determined by nanoString from three independent biological samples for each mutant strain (and at least two independent samples for each complemented strain) at 24 hr postinfection, except for the efg1 mutant and complement, which were determined at 48 hr postinfection (due to the extremely low fungal burden at 24 hr postinfection). Expression ratios were calculated using mean values of independent biological samples, and statistical significance was determined by two-tailed Student’s t-test (n = 3, p < 0.05). For the rim101 mutant and complement strains (see tab "rim101"), expression profiles of 144 environmental response genes under two infection models and one in vitro growth condition were compared to demonstrate niche specific gene expression regulation. In the "TF mutants summary" tab, gene expression ratio to the wild type, p-value, and gene function based on published data were listed to simplify cross-referencing. (XLSX) [file pbio.1002076.s005.xlsx]

## Sheet: TF mutants and complement
Orf19	Gene	kidney 24h SC5314	kidney 24h SC5314	kidney 24h SC5314	kidney 48h SC5314	kidney 48h SC5314	kidney 48h SC5314	kidney 48h efg1	kidney 48h efg1	kidney 48h efg1	kidney 48h EFG1 comp	kidney 48h EFG1 comp	kidney 48h EFG1 comp	kidney 24h rim101	kidney 24h rim101	kidney 24h rim101	kidney 24h RIM101 comp	kidney 24h RIM101 comp	kidney 24h RIM101 comp	kidney 24h rob1	kidney 24h rob1	kidney 24h rob1	Kidney 24h rob1 comp	Kidney 24h rob1 comp	kidney 24h rpn4	kidney 24h rpn4	kidney 24h rpn4	Kidney 24h rpn4 comp	Kidney 24h rpn4 comp	kidney 24h sut1	kidney 24h sut1	kidney 24h sut1	kidney 24h sut1 comp	kidney 24h sut1 comp	kidney 24h zap1	kidney 24h zap1	kidney 24h zap1	Kidney 24h zap1 comp	Kidney 24h zap1 comp		kidney 24h SC5314 mean	kidney 48h SC5314 average	kidney 48h efg1 mean	kidney 48h EFG1 comp mean	kidney 24h rim101 mean	kidney 24h RIM101 comp mean	kidney 24h rob1 mean	Kidney 24h rob1 comp mean	kidney 24h rpn4 mean
orf19.6124	ACE2	784.306	882.793	961.778	848.059	736.688	641.469	1954.12	1427.79	1585.38	971.583	677.16	433.725	698.392	993.587	670.25	963.915	938.964	953.973	1305.35	1176.02	1220.26	1398.8	1173.38	3918.34	6118.86	6143.69	956.029	1462.01	3475.22	2074.6	2234.76	926.281	966.785	4683.95	3515.52	2693.86	895.506	1057.19		876.293	742.072	1655.77	694.156	787.41	952.284	1233.87	1286.09	5393.63
orf19.2608	ADH5	7001.5	6505.31	6425.23	11117.4	9501.6	6933.87	2998.11	3226.81	2989.57	7128.92	6754.92	5028.09	2202.62	3235.04	3064	5117.75	5877.7	5546.72	4346.57	3623.2	3424.25	3570.84	3529.46	13184.3	13716.6	10955.6	5342.93	5268.77	3642.9	3838.6	3568.29	4537.56	4804.61	4462.66	3451.89	5434.17	4198.94	3322.71		6644.02	9184.27	3071.5	6303.98	2833.89	5514.06	3798.01	3550.15	12618.9
orf19.5741	ALS1	3415.36	3630.13	3586.07	1009.73	1530.47	3110.02	4363.32	7196.08	8017.49	5493.15	5448.25	7791.16	7317	6783.91	6319.5	4359.74	4388.57	4224.74	3925.2	4711.88	3593.73	8555.7	9128.3	23337.5	27420.9	23811.8	7351.35	10349.4	9008.75	7326.67	7860.61	6882.29	5376.54	8298.33	8860.39	8824.72	4776.36	4447.42		3543.85	1883.41	6525.63	6244.19	6806.81	4324.35	4076.93	8842	24856.8
orf19.1097	ALS2	149.314	129.237	148.175	114.642	83.2603	113.155	2168.27	4854.5	4665.55	1056.6	905.744	1637.08	0	112.047	0	155.331	108.647	104.73	187.787	99.8854	48.5989	227.341	141.047	0	22.4474	284.643	166.253	223.73	121.57	168.231	70.0955	110.669	165.667	0	0	0	200.153	152.751		142.242	103.686	3896.11	1199.81	37.3491	122.903	112.09	184.194	102.364
orf19.1816	ALS3	113886	112035	112442	109888	102574	80916.4	21896.9	25443.3	30258.1	88021.3	94345.5	81666.6	76683.5	78326.5	77509.6	114251	113222	115819	30160.4	34242.8	29059.2	161768	152442	284757	323526	293743	172520	194568	147917	162885	140109	117910	116239	187764	177351	193819	168234	166421		112788	97792.5	25866.1	88011.1	77506.5	114431	31154.1	157105	300675
orf19.4555	ALS4	367.918	353.51	442.714	318.941	304.137	270.722	883.371	970.899	1585.38	379.831	226.978	276.972	612.436	826.164	718.125	366.752	390.248	459.434	938.933	1459.35	980.738	385.639	335.478	763.953	630.872	170.786	645.87	706.893	758.764	330.871	350.174	496.351	463.367	0	143.166	510.905	373.23	486.051		388.047	297.933	1146.55	294.594	718.909	405.478	1126.34	360.558	521.87
orf19.5736	ALS5	380.93	353.51	346.144	307.182	274.227	232.618	0	0	0	0	0	0	96.7005	415.159	430.875	347.88	377.2	309.937	352.672	201.973	317.005	389.838	276.785	369.655	321.156	0	388.105	556.965	255.716	598.33	412.481	446.082	408.661	184.407	397.684	46.4459	339.355	420.945		360.195	271.342	0	0	314.245	345.006	290.55	333.311	230.27
orf19.7414	ALS6	235.194	266.044	312.344	277.787	220.158	198.633	214.151	0	0	0	0	0	96.7005	325.465	287.25	224.726	321.132	378.894	206.107	154.715	256.911	433.809	310.226	172.505	740.764	700.949	155.323	200.201	490.472	667.82	333.383	176.958	119.342	110.644	715.831	836.026	231.242	226.909		271.194	232.193	71.3835	0	236.472	308.251	205.911	372.017	538.073
orf19.7400	ALS7	508.449	595.724	529.627	868.635	726.335	583.797	2944.57	2484.36	2355.42	1323.31	1257.34	663.569	827.326	912.337	574.5	593.539	712.121	671.74	370.993	440.589	404.504	465.923	512.499	566.804	157.132	1155.06	496.624	387.885	289.253	1122.14	735.952	528.9	512.337	995.8	270.425	325.121	567.151	594.316		544.6	726.256	2594.78	1081.41	771.388	659.133	405.362	489.211	626.332
orf19.5742	ALS9	125.892	153.907	167.489	155.796	130.427	165.677	3319.33	6881.96	6794.49	1856.35	2242.78	2750.75	10.7445	184.424	430.875	87.8772	121.618	137.241	41.2214	31.1471	87.3942	117.61	102.86	0	0	0	83.3244	40.2864	20.9603	104.143	38.9419	109.478	136.47	110.644	0	139.338	123.907	186.31		149.096	150.633	5665.26	2283.29	208.681	115.579	53.2542	110.235	0
orf19.4773	AOX2	112.88	115.781	155.418	532.058	451.389	289.26	6237.13	11251	9195.21	8753.65	4354	4394.1	225.634	755.979	47.875	97.852	163.251	198.344	774.047	779.323	680.499	606.235	442.547	4016.91	3900.25	4774.76	410.399	579.4	1865.47	1796.04	922.873	227.443	201.885	2102.24	3197.38	1764.94	183.652	176.525		128.026	424.235	8894.45	5833.91	343.163	153.149	744.623	524.391	4230.64
orf19.7469	ARG1	961.271	932.133	969.021	368.913	406.523	618.812	749.527	599.673	815.338	350.931	0	690.63	1128.17	1938.89	1915	1265.97	1343.28	1272.45	993.895	1120.83	1195.8	1412.19	1239.4	2735.44	3693.39	3191.31	1109.61	1092.11	1831.93	1974.65	1862.13	710.313	669.615	3208.69	2751.97	2786.75	1536.24	1551.7		954.142	464.749	721.513	347.187	1660.69	1293.9	1103.51	1325.8	3206.71
orf19.4766	ARG81	524.063	512.743	527.213	392.429	342.101	363.409	428.301	599.673	1358.9	246.706	21.1722	176.388	397.546	521.032	430.875	522.851	555.217	623.61	609.161	1211.19	1179.36	1062.35	776.237	4115.49	5696.62	5854.43	821.312	1130.41	2536.2	2002.26	2235.37	712.903	649.788	4020.08	2561.08	2600.97	960.115	714.833		521.34	365.98	795.624	148.089	449.818	567.226	999.904	919.294	5222.18
orf19.2289	ARP3	1539.01	1490.57	1570.17	1481.53	1418.88	1107.99	1204.6	742.452	1404.19	891.409	777.537	287.354	1386.04	1056.21	1292.62	1648.7	1471.42	1592.89	1818.32	1480.76	1313.45	1779.23	1860.84	3129.74	3271.15	2000.42	2204.17	1782.11	1328.88	2105.67	1980.27	1685.03	1664.11	2471.06	2242.94	2322.29	1770.97	1902.46		1533.25	1336.13	1117.08	652.1	1244.96	1571.01	1537.51	1820.04	2800.44
orf19.723	BCR1	1133.03	1176.59	1145.26	1000.91	916.151	959.693	1552.59	999.455	1993.05	660.019	1039.56	955.674	698.392	808.934	909.625	1120.07	1092.84	1164.9	572.52	798.261	709.385	1083.4	1079.67	1059.68	648.773	1098.79	1012.76	856.275	1161.2	1342.32	1154.7	1048.54	1271.34	848.274	1288.5	1161.15	1031.07	1245.1		1151.63	958.92	1515.03	885.085	805.65	1125.94	693.389	1081.54	935.746
orf19.1623	CAP1	1697.76	1629.62	1707.78	2135.58	2058.5	1913.34	5567.91	7110.41	6432.11	3329.47	2564.69	2719.29	2159.64	2544.58	2250.12	1708.5	1894.44	1980.3	1818.32	2490.93	2125.83	2608.51	1964.76	5791.25	8930.19	8530.74	1793.86	2362.67	4850.22	3699.02	3598.84	1943.14	1790.13	6528.02	4342.71	5062.6	1937.27	2013.38		1678.39	2035.8	6370.15	2871.15	2318.12	1861.08	2145.03	2286.64	7750.73
orf19.6229	CAT1	3995.7	4080.92	4247.58	1005.32	1124.37	1643.52	10680.8	13935.3	18345.1	3598.95	3538.11	3843.58	8735.28	9003.02	8378.12	5117.7	5566.77	5829.66	4309.93	5381.06	4685.9	7452.66	6333.85	10030	15233.9	12601.9	5042.05	7671.45	7969.12	10667.8	7596.41	5134.73	4426	11912.7	9433.06	9382.07	4920.16	4948.8		4108.07	1257.74	14320.4	3660.22	8705.48	5504.71	4792.3	6893.26	12621.9
orf19.548	CDC10	4430.3	4251.37	4076.17	5915.83	5169.18	3362.34	6076.52	3655.15	6930.38	5549.05	5579.32	3656.51	3062.18	2928.17	3399.12	4738.28	4383.67	4350.62	4035.12	4269.59	5093.87	6605.05	5655.63	13184.3	18530.3	17478	6964.51	6370.25	9746.55	8218.19	8557.31	4783.21	5381.15	15527.1	10133	11797.3	6779.23	6016.72		4252.61	4815.79	5554.02	4928.29	3129.82	4490.86	4466.19	6130.34	16397.6
orf19.6000	CDR1	3282.63	3497.81	3817.84	3692.07	4053.3	3981.28	5005.77	6624.96	5299.7	4964.69	3966.11	3715.99	1257.11	1116.35	766	3096.74	3409.83	3483.3	3302.3	3740.37	3009.05	4274.33	3724.5	4411.21	5758.84	3534.2	3443.76	3297.81	4112.42	4309.43	5152.27	3808.68	3658.65	4093.84	3960.93	5434.17	4178.28	3920.64		3532.76	3908.88	5643.48	4215.6	1046.48	3329.96	3350.57	3999.41	4568.08
orf19.5958	CDR2	183.146	165.121	153.003	145.507	140.78	163.618	803.065	3169.7	3623.73	565.941	547.947	927.975	225.634	191.452	0	113.382	163.098	108.143	59.5421	35.4432	123.029	78.2342	71.3345	172.505	0	0	95.2956	29.6847	20.9603	0	0	178.352	183.003	0	0	0	141.705	184.481		167.09	149.969	2532.16	680.621	139.029	128.208	72.6715	74.7844	57.5018
orf19.3895	CHT2	807.728	896.25	891.765	26159	20458	2868.01	9288.78	4911.61	9648.17	13648.5	15425.7	3034.71	1686.89	1536.67	1196.88	1476.2	1536.73	1461.57	975.574	804.152	1019.96	2028.14	2319.71	4115.49	6164.04	3928.08	512.933	1459.27	2871.56	1417.21	1629.69	2163.07	1417.29	4610.19	3324.64	3390.55	856.769	902.926		865.248	16495	7949.52	10703	1473.48	1491.5	933.229	2173.92	4735.87
orf19.7586	CHT3	992.5	909.706	964.193	301.303	338.649	630.141	2864.26	4568.94	7111.56	1266.83	1357.8	2044.06	698.392	980.397	622.375	955.561	999.373	1025.31	865.65	926.556	1053.06	892.987	834.079	4016.91	7412	6197.32	1355.41	1829.72	2938.64	1952.13	1863.95	1075.89	1043.51	3872.56	3960.93	2693.86	1430.91	1277.65		955.466	423.364	4848.25	1556.23	767.055	993.416	948.423	863.533	5875.41
orf19.4393	CIT1	8656.64	8810.83	9100.23	12172.7	11256	7826.75	14508.7	20645.9	16125.6	12692.1	12819.1	12742.8	13033.1	12908.3	14697.6	12028.6	11118	11812.8	9201.54	9598.59	8496.28	12797.7	11433.1	16338.7	20073.8	17760.7	7511.65	10788.8	18365.4	19984.7	15079.3	7882.96	7082.72	15158.3	16241.4	18671.2	10127.1	11108.2		8855.9	10418.5	17093.4	12751.4	13546.3	11653.1	9098.81	12115.4	18057.7
orf19.2706	CRH11	2168.8	2210.49	2272.72	3370.19	2881.04	2112.1	535.376	28.5559	815.338	2243.62	2051.91	1498.17	440.524	567.821	909.625	2071.6	2340.39	2089.45	755.726	1007.16	582.877	1843.46	1819.62	4214.06	6253.25	4048.53	1862.56	1200.45	2502.66	1910.56	1976.02	904.397	1110.26	2987.4	2942.86	3158.32	2364.11	2277.82		2217.33	2787.77	459.757	1931.23	639.324	2167.15	781.922	1831.54	4838.62
orf19.7114	CSA1	5687.28	6059.01	6427.65	42929.1	34301.9	15857.5	8806.94	11022.6	9014.02	24866.2	25242.6	13146.1	2159.64	2441.71	2968.25	5333.4	5890.36	6035.87	5335.89	4835.58	4808.41	6500.66	6360.1	14268.7	15414.4	14723.4	5752.02	6589.67	4179.49	5239.98	4308.7	6896.08	5851.17	6896.84	9560.32	8638.94	5385.22	6195.03		6057.98	31029.5	9614.51	21084.9	2523.2	5753.21	4993.29	6430.38	14802.2
orf19.4477	CSH1	12781.5	12776	12593.7	20269.6	18449.4	12942	17212.3	17247.7	19794.6	16932.2	17557	14026.5	12904.1	13047.5	12639	11330.9	11837.5	12181.3	13213.8	12402.9	14206.1	13685.5	12082.7	21563.2	19446.7	19188.5	12860.2	10383.8	18734.3	23720.9	23035	8537.27	9230.67	9994.88	9751.2	8128.03	11593.2	9562.77		12717	17220.4	18084.9	16171.9	12863.5	11783.2	13274.2	12884.1	20066.1
orf19.4777	DAK2	1390.67	1320.13	1220.1	972.989	985.175	1097.69	2114.74	2741.36	2400.72	1171.35	1625.92	1261.07	1171.15	1231.2	1292.62	1497.3	1401.97	1241.01	1470.23	1371.53	1641.74	1239.77	1280.86	961.102	873.246	1842.16	1789.96	1191.15	926.446	991.112	1235.62	1003.96	1171.4	2913.64	1415.75	1764.94	1701.76	1267.96		1310.3	1018.62	2418.94	1352.78	1231.66	1380.09	1494.5	1260.31	1225.5
orf19.4082	DDR48	8575.97	9331.15	9334.41	55846.9	48477.2	27746.1	16088.1	21645.3	21697.1	35091	37467.6	22697.8	25883.5	22959.9	22214	10957	12755.6	12419.3	10374.1	9069.49	10129.1	9221.34	8657.79	12297.2	16042.9	13976.1	8871	7859.14	15347.2	12219	14346	9158.1	9094.91	17813.8	17005	15930.9	9042.12	7028.22		9080.51	44023.4	19810.2	31752.1	23685.8	12044	9857.55	8939.57	14105.4
orf19.2075	DFG5	909.222	842.424	860.38	977.398	1003.58	823.753	53.5376	771.008	1087.12	576.481	879.574	729.67	440.524	372.601	383	798.763	763.542	812.67	389.314	490.102	386.794	648.675	626.458	1355.4	316.609	512.358	593.475	563.531	524.008	232.319	676.073	797.297	761.859	36.8815	461.313	418.013	656.947	626.595		870.676	934.911	637.221	728.575	398.709	791.658	422.07	637.567	728.122
orf19.3374	ECE1	169354	167937	169523	225729	216462	147308	48638.9	53856.4	66450.1	186468	201628	159663	36112.3	35565.8	35619	193033	183674	188451	22300.8	24426.3	20414.8	179590	164707	382445	429461	365821	227991	229113	144999	166813	146754	177193	181299	318324	273813	304128	245317	235384		168938	196500	56315.1	182586	35765.7	188386	22380.6	172148	392576
orf19.4255	ECM331	3756.28	3793.85	3788.87	8171.93	7363	4241.83	1204.6	1313.57	1766.57	5836.03	6168.84	3728.35	3921.74	3919.17	3351.25	3861.75	3774.24	3810.99	1085.5	689.981	861.62	2771.01	2538.72	7861.32	8865.96	6940.69	5619.39	3870.71	3911.2	3509.91	4069.18	3842.12	4440.58	6454.26	5360.78	6920.44	5217.81	4416.61		3779.67	6592.25	1428.24	5244.41	3730.72	3815.66	879.033	2654.86	7889.32
orf19.610	EFG1	1606.67	1438.99	1555.68	1906.29	1313.04	1035.9	0	0	0	503.732	490.077	99.7354	440.524	501.867	670.25	1333.49	1261.05	1408.56	1873.29	1934.33	1718.9	1724.93	1218.66	1059.68	1538.15	967.788	1347.17	1029.73	1295.35	1520.63	922.266	920.963	1139.6	1585.9	1415.75	1393.38	1507.58	1370.37		1533.78	1418.41	0	364.515	537.547	1334.37	1842.17	1471.8	1188.54
orf19.7332	ELF1	1333.42	1335.82	1364.96	1222.85	1257.82	1232.6	2569.81	2313.02	3895.51	1233.87	1489.16	1486.45	1557.95	1420.08	1484.12	1222.68	1336.09	1447.85	1085.5	1044.45	1102.6	2112.62	1538.94	1651.12	2103.88	3141.63	2059.56	1675.96	1865.47	2247.81	1542.3	1324.04	1442.87	2102.24	2179.31	2554.52	1906.54	1702.94		1344.73	1237.76	2926.11	1403.16	1487.39	1335.54	1077.52	1825.78	2298.88
orf19.6070	ENA2	2384.8	2502.04	2470.69	483.555	825.269	1540.53	8860.48	10737	8742.24	1860.09	2490.01	4250.58	182.656	219.201	383	1987.87	2440.31	2380.25	2221.38	2001.1	2043.19	2845.56	2766.24	5396.96	7115.35	5512.86	2009.86	2558.02	4112.42	4381.77	4114.7	2894.99	3009.31	4979	5615.29	5294.83	2712.96	2446.53		2452.51	949.785	9446.57	2866.89	261.619	2269.48	2088.55	2805.9	6008.39
orf19.5170	ENA21	9814.72	9687.74	9631.36	6574.29	6213.75	5582.7	16810.8	22987.5	20564.6	8629.55	8748.21	10173.4	7574.87	7259.82	6989.75	10366.8	10375.7	9797.41	10227.5	10135.2	10112.8	15167.4	13221.8	19887.4	22176.2	19863.7	11395.3	10981.9	19237.4	19948.2	18904.3	9255.27	8940.84	16781.1	15287	16488.3	13132.5	10828.2		9711.28	6123.58	20121	9183.72	7274.81	10180	10158.5	14194.6	20642.4
orf19.1120	FAV2	537.076	640.579	621.369	579.09	523.864	342.812	0	0	0	408.79	180.629	0	182.656	113.675	0	450.599	617.091	632.131	279.39	182.604	274.622	660.533	570.958	1749.7	2355.35	2116.91	1610.48	1112.9	1127.67	1225.25	1323.01	547.127	706.733	1880.96	1543.01	1300.49	1024.56	1014.12		599.674	481.922	0	196.473	98.7772	566.607	245.539	615.745	2073.99
orf19.6178	FBP1	1403.68	1443.48	1512.23	3958.1	3242.26	1582.75	4068.86	2655.7	4620.25	3104.4	3081.63	1901.35	1901.78	1818.07	1579.88	1585.18	1577.73	1691.21	1818.32	1889.25	2091.46	2538.55	2192.49	6382.7	8417.87	7500.75	1816.46	2101.67	3978.27	3679.35	3677.94	1789.51	1621.24	5790.39	3770.04	4226.58	1879.79	1925.5		1453.13	2927.7	3781.6	2695.79	1766.57	1618.04	1933.01	2365.52	7433.77
orf19.638	FDH1	1041.95	970.26	1152.5	19999.2	17103.4	5413.8	32872.1	39664.1	40495.1	23898.5	20633.2	13113.8	10798.2	10283	8569.62	1688.11	2051.87	2005.64	6013.75	6178.44	6512.46	3094.07	2295.62	4509.79	4267.93	5532.64	1014.41	1403.46	2200.83	1336.62	1999.29	1218.83	1009.99	2618.59	1415.75	1532.71	821.951	634.367		1054.9	14172.1	37677.1	19215.2	9883.61	1915.21	6234.88	2694.84	4770.12
orf19.5389	FKH2	622.956	537.413	618.954	670.216	607.843	497.29	1391.98	1285.01	2446.02	423.775	552.606	527.399	569.458	365.212	191.5	644.549	509.474	653.636	517.558	433.088	362.335	538.944	512.717	73.9309	426.5	758.537	564.285	523.04	758.764	1442.58	662.013	743.559	683.507	36.8815	588.572	0	689.688	756.348		593.108	591.783	1707.67	501.26	375.39	602.553	437.66	525.831	419.656
orf19.5634	FRP1	971.681	907.463	966.607	7761.87	6236.76	2517.86	5969.45	5711.17	6386.82	6221.16	4680.72	2932.42	827.326	907.071	1101.12	960.845	997.6	992.204	1213.74	864.01	997.823	1216.45	1082.25	3721.19	2965.98	3200.54	1169.34	1041.22	691.691	562.158	907.296	953.687	1034.67	1290.85	2179.31	1857.84	1189.21	1023.72		948.584	5505.49	6022.48	4611.43	945.174	983.55	1025.19	1149.35	3295.9
orf19.7112	FRP2	3987.89	4240.16	4194.46	4753.24	4565.22	4279.94	5407.3	7281.74	5797.96	3670.17	3848.67	4833.36	53.7225	107.213	95.75	3031.18	3970.34	3505.77	4016.8	3697.63	3717.7	4067.12	4340.78	7269.87	9944.3	9824.93	3781.03	4891.21	3206.93	4379.22	3199.31	3488.41	3253.19	4610.19	5297.15	5666.4	4844.46	4684.43		4140.84	4532.8	6162.34	4117.4	85.5619	3502.43	3810.71	4203.95	9013.03
orf19.1224	FRP3	3686.01	3614.44	3598.14	4978.12	4459.39	3256.26	20210.5	29583.9	30665.8	9122.46	8844.26	10025.2	4953.21	5564.26	5457.75	5011.69	4571.88	4709.11	5244.28	5925.35	5263.21	5211.07	4568.32	10917.1	16068.5	11244.9	3426.54	5101.33	7566.68	5253.94	7492.63	3510.15	2867.02	8519.62	5551.66	7152.67	2988.58	3609.47		3632.86	4231.26	26820	9330.66	5325.07	4764.22	5477.61	4889.69	12743.5
orf19.7219	FTR1	27659.6	27979.4	28404.6	123135	109149	51918.8	47595	49430.2	56530.1	75685.2	82721.3	44437.7	34608	33097.5	32219.9	30733.1	32005.9	31608.2	30142	32420.3	34228	44163.9	37148.7	59218.7	63975.3	57030.1	38781.4	45976.5	43819.7	45633.7	41916.5	30148.8	26912.5	57424.5	56264.3	53923.7	37932	32215.1		28014.5	94734.3	51185.1	67614.7	33308.5	31449.1	32263.4	40656.3	60074.7
orf19.3670	GAL1	3186.35	2762.2	3013.89	3706.77	3779.5	3152.25	3613.79	7652.97	6024.45	4562.53	4174.67	3085.35	2503.47	2338.47	2154.38	3083.36	3441.78	3228.42	3723.67	3757.63	3661.84	2818.04	2550.77	5101.23	6495.63	5530	2965.36	2243.39	3307.54	3554.33	3446.71	2456.81	2818.92	5716.63	4724.48	3808.56	2974.01	3433.08		2987.48	3546.17	5763.74	3940.85	2332.1	3251.19	3714.38	2684.4	5708.95
orf19.6993	GAP2	180.543	140.451	203.703	730.477	640.055	260.424	2998.11	6653.52	5163.81	1714.17	2005.09	2122.38	3191.12	3754.39	3686.38	645.619	482.836	661.886	1580.16	1728.4	1910.98	562.66	447.049	0	246.921	512.358	133.767	202.937	1362.42	809.111	347.139	466.555	297.891	479.459	397.684	325.121	129.548	217.124		174.899	543.652	4938.48	1947.21	3543.96	596.781	1739.85	504.854	253.093
orf19.999	GCA2	334.086	335.568	353.386	1156.71	978.272	494.2	5407.3	10822.7	9059.32	1856.79	2498.58	2455.29	1128.17	809.816	909.625	444.287	415.212	547.173	792.368	1124.18	1384.72	695.71	570.511	3524.04	6954.25	6309.86	641.229	1074.05	4011.81	3144.44	2745.15	402.439	383.619	4315.13	4215.45	2786.75	517.225	424.602		341.014	876.394	8429.76	2270.22	949.204	468.891	1100.42	633.111	5596.05
orf19.1358	GCN4	5700.29	5888.56	5643.02	2701.44	2940.86	3730	17533.6	20560.2	22874.8	7761.57	5283.62	7057.72	8434.43	8340.53	7995.12	7040.49	6616.8	6607.05	8175.59	9124.06	8458.08	7976.86	6967.92	13874.4	14973.1	12486.7	8802.47	8293.6	10853.3	10996.2	9624.83	5375.79	5329.42	12134	9433.06	10775.4	9145.8	8699.76		5743.96	3124.1	20322.9	6700.97	8256.7	6754.78	8585.91	7472.39	13778.1
orf19.1193	GNP1	3345.09	3338.58	3095.98	5329.39	4634.25	2473.58	6424.52	5853.95	8243.98	6301.81	4566.94	4306.52	3534.94	5144.27	4835.38	3499.03	3584.1	3390.89	2367.94	2818.81	2159.56	2957.96	2918.87	6284.13	6962.48	4505.28	4047.34	4143.21	3307.54	3058.44	2751.83	4048.75	4132.48	2913.64	2751.97	3901.46	3509.06	3181.52		3259.88	4145.74	6840.82	5058.42	4504.86	3491.34	2448.77	2938.41	5917.3
orf19.691	GPD2	513.654	497.044	481.342	166.084	139.63	194.513	1820.28	4026.38	3714.32	1013.96	1266.11	1114.88	225.634	544.944	191.5	427.629	568.906	486.736	554.199	890.879	901.041	967.541	691.382	4115.49	4968.92	5117.65	1082.07	1080.62	2267.91	1835.06	1627.27	647.162	578.982	2544.82	2242.94	1672.05	659.638	470.413		497.347	166.743	3186.99	1131.65	320.693	494.424	782.04	829.462	4734.02
orf19.4647	HAP3	1164.26	1111.55	1142.85	2198.78	2227.61	2428.26	3506.72	2627.14	4031.4	2421.08	2221.13	1586.04	1557.95	1694.45	2298	1121.04	1093.63	1186.41	1177.1	1322.75	1602.51	1166.35	1084.03	1355.4	1636.75	1382.77	1534.14	1528.76	1094.13	1136.1	934.201	1304.75	1243.2	2323.53	1543.01	2322.29	1469.2	1262.01		1139.55	2284.88	3388.42	2076.08	1850.13	1133.69	1367.46	1125.19	1458.31
orf19.681	HAP43	2611.21	2620.91	2586.57	5235.33	4596.28	3727.94	3827.94	4568.94	5480.89	3993.74	3994.47	3046.68	3148.14	3628.45	2920.38	2559.85	2677.76	2566.61	1946.57	2263.02	2025.26	2020.48	2150.3	3918.34	4645.56	3425.61	2383.34	2839.82	2703.88	3050.18	2096.39	2322.54	2194.92	3208.69	3515.52	3576.33	2473.1	2419.65		2606.23	4519.85	4625.92	3678.3	3232.32	2601.41	2078.28	2085.39	3996.5
orf19.2601	HEM1	828.547	983.716	969.021	1017.08	908.098	734.156	1793.51	571.117	1313.6	715.947	803.406	393.258	569.458	789.941	1005.38	750.288	1031.76	1098.36	883.971	1329.59	1275.71	1201.53	955.142	4608.36	6100.96	8073.99	937.465	1034.66	3374.61	2679.31	2298.89	658.254	698.241	5126.53	2624.71	2275.85	1185.74	854.555		927.095	886.445	1226.08	637.537	788.258	960.137	1163.09	1078.33	6261.1
orf19.2023	HGT7	23201.6	23666.7	22538	7560.51	10268.9	20039.8	25055.6	25043.5	27449.7	21867.4	20537.9	27443.2	13720.7	18183.5	15320	21604.4	24996.9	23898.7	25836.7	31365.3	27073.4	26588.1	25016.7	20873.2	23909.5	23446.9	26272.9	23016.7	29331.9	24734.6	24635.2	22301.3	22377.2	30869.8	30112.6	32094.1	34522.4	32442.2		23135.4	12623.1	25849.6	23282.9	15741.4	23500	28091.8	25802.4	22743.2
orf19.895	HOG1	1450.53	1391.89	1471.19	1330.14	1247.47	837.141	776.296	57.1117	1947.75	914.813	737.033	731.707	1128.17	1163.31	1101.12	1337.53	1354.3	1314.02	609.161	1004.69	876.582	1360.96	1255.82	2341.15	1879.12	2574.98	1402.86	1654.07	1362.42	2016.52	1370.96	1172.61	1160.19	1807.19	2433.82	2090.07	1648.79	1526.18		1437.87	1138.25	927.053	794.518	1130.87	1335.29	830.145	1308.39	2265.08
orf19.6387	HSP104	5388	6283.28	6688.39	2666.17	2831.57	3891.68	11858.6	10737	11278.8	6295.45	4710.28	5886.45	6070.64	6909.81	5457.75	6265.66	5780.53	6394.25	5574.05	4864.13	5156.73	5001.53	5108.07	19394.5	22519.2	21244.5	5178.41	5365.07	8405.09	5106.1	6983.65	6661.3	5928.77	13019.2	8605.88	10218.1	3398.26	4664.24		6119.89	3129.81	11291.5	5630.72	6146.07	6146.81	5198.3	5054.8	21052.7
orf19.4980	HSP70	39651.5	38511.3	39114.2	15877.9	15500.9	15321	79235.7	67077.7	78363.1	33425.7	27688.8	29548	30568.1	32989.4	30257	35225.2	32643.3	33328.5	41537.5	43225.6	40600.5	28675.2	27465.9	78835	92705	92089.8	30515.2	31604.2	42008.7	25117.9	37989.3	37903.3	40159.2	62882.9	40484.2	37992.7	25087.3	27916.9		39092.3	15566.6	74892.2	30220.9	31271.5	33732.3	41787.8	28070.6	87876.6
orf19.6924	HTA1	6808.92	6998.71	6871.87	5454.32	5356.7	5342.74	19514.5	16733.7	18616.9	6135.68	6217.45	7696.61	8391.45	8000.94	8090.88	8000.22	8055.08	7591.67	7516.04	6418.08	7150.89	11484.8	9692	13578.6	19689.1	17613	11490.3	9061.3	15246.5	16863.8	17646.7	7507.04	7843.77	18920.2	13569	14212.4	11847.6	10646.5		6893.17	5384.59	18288.4	6683.25	8161.09	7882.32	7028.34	10588.4	16960.2
orf19.1051	HTA2	11212.2	11150	11142.7	9876.87	9687.96	8683.58	21281.2	21702.5	24867.8	12102	11659.6	11358.2	13935.6	14476.2	13596.5	12754.5	12809.8	12629.7	11473.3	10124.4	10591.7	15400.6	12835.4	28167.7	29442.3	30367.2	15185.3	12800.2	16588	18690.6	17525.7	11206.2	11521.1	26812.8	25594.9	21736.7	15325.1	14262.6		11168.3	9416.14	22617.2	11706.6	14002.8	12731.3	10729.8	14118	29325.7
orf19.1321	HWP1	36395.9	36880.8	35579.8	57616.5	42864.4	24972.8	15499.1	12107.7	16895.6	41975.5	37815.3	26182.6	13763.7	17454.8	16804.1	34149.8	37174	34753.1	4584.74	5341.72	4486.23	24885.9	24533.9	42756.7	51644	44994.1	29224.6	23366.9	35100.2	45436.7	33783.4	30368.3	35515.6	46065	49074.2	47142.6	35073.6	37202.5		36285.5	41817.9	14834.2	35324.4	16007.5	35359	4804.23	24709.9	46465
orf19.4975	HYR1	776.499	799.813	1012.48	29044.2	20905.5	5717.61	133.844	0	860.635	14869	13887.3	3455.28	2460.49	3093.66	3494.88	4829.28	3678.59	4738.48	224.428	168.624	182.909	892.987	909.634	665.378	381.605	78.0297	711.883	1253.53	1932.54	2495.91	1407.57	854.16	772.929	3725.03	2688.34	3901.46	890.549	926.7		862.93	18555.8	331.493	10737.2	3016.34	4415.45	191.987	901.31	375.004
orf19.1048	IFD6	1130.43	956.803	857.965	668.746	627.4	635.29	0	0	45.2966	630.088	77.4321	3.18018	53.7225	407.942	95.75	753.744	827.83	625.271	425.955	380.442	757.036	237.667	220.906	172.505	246.921	398.501	343.647	153.143	0	420.024	408.84	380.53	661.449	110.644	0	46.4459	554.994	421.219		981.733	643.812	15.0989	236.9	185.805	735.615	521.144	229.287	272.642
orf19.5760	IHD1	25822.2	25420.5	25857.6	43559.6	39194.6	27677.1	5273.46	7710.08	7564.53	27524	31872.9	24165.3	15611.8	16060.7	17570.1	28241.3	27087.3	27452	7149.63	8454.35	7929.1	27327.5	24879.2	51234.1	71265.9	60588.2	40837.2	39958.6	35167.2	35114	36343	30289.1	31091.2	55211.6	49583.2	48210.8	33365.6	33653.2		25700.1	36810.5	6849.36	27854	16414.2	27593.5	7844.36	26103.4	61029.4
orf19.5068	IRE1	1047.15	997.173	993.164	1153.77	980.573	879.365	6156.83	10936.9	8878.13	2250.16	3753.26	3720.85	999.238	975.477	766	1112.95	1003.25	987.762	883.971	1083.26	977.578	1058.15	1114.48	1453.97	1690.45	816.125	1148.39	766.536	1630.71	1286.49	1466.85	832.827	926.438	1659.67	652.201	882.472	1257.38	1068.89		1012.5	1004.57	8657.28	3241.42	913.572	1034.66	981.602	1086.32	1320.18
orf19.5265	KIP4	3443.99	3502.3	3501.57	6437.6	5727.13	3594.05	1525.82	856.676	1947.75	4534.05	4568.84	3242.74	3448.98	4232.92	3638.5	3629.62	3765.66	3689.17	1158.78	1049.03	1104.93	4185.65	3747.97	6284.13	7438.71	7104.22	3414.14	3803.96	4380.71	3512.46	4487.93	3691.85	3359.52	6306.73	5678.92	6177.3	4584.28	3994.34		3482.62	5252.93	1443.42	4115.21	3773.47	3694.82	1104.25	3966.81	6942.35
orf19.4377	KRE1	4734.79	4435.27	4904.25	1506.52	1803.11	3008.07	4952.23	6110.95	8108.09	2723.3	2336.89	3810.25	4996.19	4569.01	3973.62	4538.67	4176.71	4970.74	3522.14	3412.77	3764.5	5803.29	5208.08	11508.6	10878	11183.3	5491.57	5494.21	9042.29	9163.01	7984.61	4014.69	3938.95	9331.01	6251.59	7338.45	5894.82	5645.84		4691.44	2105.9	6390.42	2956.81	4512.94	4562.04	3566.47	5505.69	11190
orf19.3419	MAE1	2017.86	2167.88	1862.29	3894.9	3410.22	2101.8	963.677	1627.68	1358.9	2072.57	2414.13	1504	1987.73	2943.1	2824.62	2016.5	3180.9	2460.89	1067.18	1727.61	916.216	1782.29	1491.9	1749.7	3298.43	1548.95	2373.02	2778.53	2368.52	2579.35	1940.62	2122.66	2025.76	1954.72	1733.9	1625.61	2145.52	2017.95		2016.01	3135.64	1316.75	1996.9	2585.15	2552.76	1237	1637.1	2199.02
orf19.6232	NPR1	505.847	476.86	430.643	446.811	411.125	255.275	133.844	0	679.449	123.64	277.756	0	483.502	374.535	335.125	449.628	422.482	404.479	279.39	334.205	272.729	542.008	491.328	271.08	336.711	189.909	503.651	532.342	658.154	488.671	580.791	486.796	485.367	626.985	334.054	418.013	415.437	504.614		471.116	371.07	271.098	133.799	397.721	425.53	295.441	516.668	265.9
orf19.7150	NRG1	685.414	678.705	688.968	345.396	339.8	561.141	1231.37	656.785	1811.86	657.362	435.176	1323.26	655.414	1144.66	909.625	602.007	699.408	842.391	1085.5	1473.11	1032.19	465.923	512.499	1158.25	471.395	0	546.329	368.186	289.253	488.671	411.267	514.818	673.61	331.933	715.831	510.905	851.127	657.957		684.362	415.446	1233.34	805.265	903.233	714.602	1196.93	489.211	543.215
orf19.1424	orf19.1424	406.954	373.694	430.643	605.546	473.246	346.931	1579.36	4226.27	3487.84	1528.85	2139.11	2180.4	397.546	368.026	239.375	488.071	367.055	392.873	77.8627	116.05	160.771	408.561	443.254	566.804	864.441	626.216	451.863	416.339	155.106	291.848	254.286	346.962	298.455	36.8815	0	232.229	496.286	497.3		403.764	475.241	3097.82	1949.45	334.982	416	118.228	425.908	685.82
orf19.1534	orf19.1534	2395.21	2246.37	2250.99	1315.45	1452.24	1926.72	2355.66	1856.13	2446.02	2149.86	1208.47	1260.49	741.37	810.868	861.75	1869.57	1938.18	1911.61	975.574	749.983	741.218	986.661	1198.01	1158.25	1708.64	875.031	1343.43	1034.66	658.154	726.506	1001.97	1494.98	1889.21	36.8815	143.166	464.459	808.401	702.946		2297.52	1564.8	2219.27	1539.6	804.663	1906.46	822.258	1092.34	1247.31
orf19.1691	orf19.1691	625.558	663.006	664.825	152.856	253.52	567.32	642.452	28.5559	634.152	3477.4	628.901	852.048	0	112.047	0	432.592	582.623	546.788	1928.25	1156.8	1712.6	241.866	358.654	172.505	0	583.795	265.794	114.293	0	0	100.946	433.613	399.963	110.644	15.9073	325.121	1004.85	293.295		651.13	324.565	435.053	1652.78	37.3491	520.668	1599.21	300.26	252.1
orf19.1862	orf19.1862	1385.47	1349.28	1326.33	880.393	893.143	973.081	4309.78	3826.49	6477.41	2055.96	1235.45	1264.31	3448.98	3504.83	3542.75	1164.99	1255.39	1234.85	2203.06	2020.46	2276.8	1372.82	1298.54	3918.34	4447.79	6207.87	1587.58	1348.74	1530.1	1913.41	1794.57	1228.17	1285.41	2839.87	843.089	1904.28	1583.92	1544.02		1353.69	915.539	4871.23	1518.57	3498.86	1218.41	2166.77	1335.68	4858
orf19.2125	orf19.2125	9996.89	10069	9983.84	4635.66	5554.57	8636.21	15713.3	17704.6	17801.6	10541.5	7996.85	10476.1	30310.2	28854.6	27767.5	11152.4	11590.3	11903.5	8230.55	7620.27	8778.36	10288.8	9359.66	20478.9	24295.9	20615	12716.4	9861.83	12932.5	12703.5	14181.9	10689.5	11361.6	22018.2	14587	15466.5	11958	10833.8		10016.6	6275.48	17073.2	9671.49	28977.5	11548.7	8209.73	9824.23	21796.6
orf19.3615	orf19.3615	2213.04	2271.04	2482.76	1069.99	1250.92	1930.84	3399.64	2627.14	4212.58	2373.52	1662.69	2176.74	1300.08	1097.18	1005.38	2142.67	2492.62	2562.87	1653.44	1813.96	1852.16	2203.63	2219.09	3721.19	4232.12	3650.69	1811.82	1936.96	2301.44	2587.61	2729.58	1969.56	1929.29	3503.74	3261.01	3669.23	2361.42	2150.81		2322.28	1417.25	3413.12	2070.98	1134.21	2399.39	1773.19	2211.36	3868
orf19.409	orf19.409	4198.69	3937.39	4066.51	7513.48	6773.99	4110.01	6611.9	7310.3	7836.31	7266.67	5443.98	3937.66	2589.42	3495.15	2968.25	3842.89	4435.65	4181.32	5024.44	5373.77	5752.14	4795.86	4229.01	6086.98	11183.4	8364.57	4807.92	3250.75	5688.63	4557.22	5905.82	2825.63	3300.93	7339.41	6633.36	5945.07	5417.18	4716.72		4067.53	6132.49	7252.84	5549.44	3017.61	4153.29	5383.45	4512.44	8545
orf19.411	orf19.411	508.449	470.132	401.671	2028.29	1759.39	1023.54	0	0	90.5932	822.444	1021.92	200.516	139.678	591.198	287.25	397.812	586.782	418.819	920.612	834.886	899.773	682.32	519.597	271.08	1358.57	1309.36	524.166	372.017	859.373	584.371	550.851	480.086	514.692	1438.38	461.313	418.013	554.215	539.085		460.084	1603.74	30.1977	681.625	339.375	467.805	885.09	600.959	979.67
orf19.4174	orf19.4174	271.628	263.801	283.373	721.658	599.79	289.26	0	0	0	222.263	0	0	53.7225	323.532	335.125	308.895	319.359	300.389	664.123	820.173	762.517	823.03	540.476	5199.81	5525.84	6922.23	557.087	1247.51	2502.66	1968.64	1827.94	432.06	338.416	4167.61	3070.12	2786.75	490.031	279.121		272.934	536.903	0	74.0875	237.46	309.548	748.937	681.753	5882.63
orf19.449	orf19.449	885.801	833.453	785.538	3890.49	3397.57	1334.56	4470.39	4911.61	3850.21	4159.91	2775.13	2136.89	1171.15	1742.98	2058.62	1167.25	1095.69	910.647	1177.1	1285.18	984.54	1006.92	926.905	2144	426.5	869.757	627.306	567.361	926.446	1236.36	985.787	691.571	771.778	1659.67	1033.98	696.688	819.26	642.045		834.931	2874.2	4410.74	3023.98	1657.58	1057.86	1148.94	966.911	1146.75
orf19.4706	orf19.4706	3217.57	3197.29	3211.86	1863.67	2079.21	2816.52	3292.56	3426.7	3125.46	3506.68	2525.58	2997.74	4050.68	3241.73	2728.88	3324.54	3589.87	3542.44	2789.32	2781.46	3350.83	4252.94	3927.13	6875.57	6836.89	6142.37	3688.52	2918.06	4950.83	4719.02	5918.36	2814.87	3247.3	6306.73	6378.85	5945.07	4213.01	3434.45		3208.91	2253.13	3281.58	3010	3340.43	3485.62	2973.87	4090.04	6618.28
orf19.5517	orf19.5517	877.993	710.103	814.509	299.834	361.657	459.185	1338.44	999.455	2355.42	510.251	515.548	131.767	1042.22	1188.45	574.5	904.552	789.456	826.671	938.933	936.901	1379.87	1336.51	1147.41	1848.27	2894.09	1380.14	1765.71	1327.95	1228.28	1930.22	1836.44	919.754	974.237	2323.53	1797.53	2090.07	1570.98	1285.6		800.869	373.559	1564.44	385.855	935.054	840.227	1085.23	1241.96	2040.83
orf19.5626	orf19.5626	1213.71	1268.54	1331.16	2370.74	2025.14	1230.54	7281.12	5853.95	6794.49	3052.71	2127.16	2525.24	2288.58	4207.05	3207.62	1284.2	1987.49	1911.4	2862.6	3528.34	1999.32	2012.08	1738.8	2341.15	3298.14	1554.22	1701.35	1699.49	2234.37	1999.71	1342.23	1465.67	1355.46	2766.11	1670.27	1811.39	1289.6	1494.73		1271.14	1875.47	6643.19	2568.37	3234.42	1727.7	2796.75	1875.44	2397.84
orf19.6578	orf19.6578	1778.43	1726.06	1664.33	2007.71	1705.33	1308.81	669.22	742.452	1041.82	1168.81	999.445	708.666	612.436	1150.63	622.375	1436.7	1683.6	1566.59	1580.16	1678.38	1283.51	1154.89	1094.36	2144	2426.95	1836.89	1015.75	1060.92	1731.32	1913.41	1850.8	1571.22	1546.23	2987.4	2433.82	1950.73	1323.9	1270.7		1722.94	1673.95	817.831	958.972	795.148	1562.3	1514.02	1124.63	2135.94
orf19.6660	orf19.6660	399.147	391.636	319.587	461.508	458.291	578.648	615.683	1028.01	1313.6	559.202	242.909	113.409	526.48	664.007	239.375	287.653	459.518	349.196	792.368	1147.99	1314.93	818.434	553.671	5988.4	6927.25	8402.38	712.186	885.275	2569.74	2063.5	1849.59	455.962	344.214	3651.27	2815.6	1997.17	444.613	353.189		370.123	499.483	985.765	305.173	476.621	365.456	1085.1	686.053	7106.01
orf19.670.2	orf19.670.2	4318.4	4069.71	3383.27	43771.3	36674.1	10696.9	26340.5	32468	27449.7	30841.9	28027.3	12075.6	1901.78	4134.22	2345.88	3478.88	4683.73	3466.29	5317.57	6584.91	5417.55	1966.58	1916.28	1453.97	2121.78	2236.05	1227.72	691.025	3274	2330.95	2677.99	3155.47	3281.65	2323.53	1988.42	2461.63	1578.8	1256.71		3923.79	30380.8	28752.8	23648.3	2793.96	3876.3	5773.34	1941.43	1937.27
orf19.7514	PCK1	1447.92	1438.99	1413.24	20243.2	15548.1	3993.64	11430.3	10508.6	9829.36	14218.6	12299.5	5761.38	2374.53	4416.69	3494.88	1309.28	2174.37	2085.48	1983.21	2377.04	1592.2	1192.73	1079.92	1848.27	2417.86	2343.31	1238.95	1199.36	1831.93	2540.33	1441.56	1335.22	1193.62	700.748	1415.75	975.364	1289.6	875.584		1433.39	13261.6	10589.4	10759.8	3428.7	1856.37	1984.15	1136.33	2203.15
orf19.6540	PFK2	2754.34	2838.45	2613.13	1882.78	1990.63	2376.77	2302.12	3169.7	2355.42	1989.7	1979.09	2342.62	2159.64	2549.85	1723.5	2699.23	3110.61	2608.59	1928.25	2545.97	2328.88	2303.03	2464.52	2439.72	2399.96	2115.6	3031.5	2356.11	2133.76	2637.74	2675.16	3579.77	3888.33	2913.64	2688.34	2786.75	2650.78	2941.32		2735.31	2083.39	2609.08	2103.8	2144.33	2806.15	2267.7	2383.78	2318.42
orf19.6420	PGA13	6702.22	6348.32	6449.38	5186.83	5433.78	7210.9	3372.87	5911.06	5073.22	4475.9	5298.74	6204.6	1343.06	2246.66	2393.75	5240.41	5805.83	5354.88	3338.94	3490.24	3119.55	4449.82	4107.43	3918.34	4699.55	4103.48	2153.12	1670.48	3911.2	4094.95	3580.84	3422.36	4043.69	4241.37	4915.37	5341.28	4112.87	3691.77		6499.97	5943.83	4785.72	5326.41	1994.49	5467.04	3316.24	4278.62	4240.46
orf19.893	PGA17	99.8681	113.538	131.275	142.568	176.443	158.468	2917.8	2798.47	2853.68	121.597	0	0	225.634	180.902	143.625	134.517	187.574	100.039	41.2214	31.1471	0	81.2979	65.0562	0	437.94	0	63.1129	9.09693	0	177.63	38.6385	174.235	141.886	0	143.166	185.784	121.994	82.2498		114.894	159.16	2856.65	40.5325	183.387	140.71	24.1228	73.177	145.98
orf19.6336	PGA25	27.0002	17.1008	34.7049	116.112	121.224	80.1997	1231.37	3055.48	3080.17	330.325	1359.5	330.763	10.7445	66.3673	47.875	19.5597	20.0368	31.7831	0	0	0	0	0	0	0	0	0	0	0	0	0	96.3497	66.208	0	0	0	3.45235	11.3846		26.2686	105.845	2455.67	673.528	41.6623	23.7932	0	0	0
orf19.2833	PGA34	1382.86	1479.36	1521.89	843.649	955.264	1218.19	9610.01	8680.98	13271.9	3135.96	4026.77	3593.9	2546.45	2000.1	1962.88	1946.34	1840.94	1732.85	224.428	345.053	323.54	1216.05	1119.86	2045.42	2831.29	2234.73	1999.23	1417.69	1798.4	2122.48	1806.5	1424.52	1619.97	2544.82	2242.94	2786.75	1974.1	2234.11		1461.37	1005.7	10521	3585.54	2169.81	1840.04	297.674	1167.96	2370.48
orf19.3923	PGA37	68.639	28.3144	41.9477	124.931	91.3131	45.1848	2998.11	7567.3	6250.93	854.53	1695.93	1932.87	0	112.047	0	71.269	22.3742	29.6487	41.2214	9.66633	17.6056	54.9149	54.0581	73.9309	0	0	39.9086	80.3677	0	104.143	7.78839	87.0681	102.565	258.17	0	0	23.2516	4.08036		46.3004	87.1428	5605.45	1494.44	37.3491	41.0973	22.8311	54.4865	24.6436
orf19.6321	PGA48	612.546	663.006	570.669	1396.28	1219.86	729.007	3908.25	6482.18	7066.27	1923.99	2651.33	2590.44	311.59	197.961	95.75	629.397	647.86	561.479	389.314	392.239	394.382	603.568	554.767	1651.12	2067.79	1309.36	1119.2	1111.81	624.618	765.529	908.51	866.384	895.378	626.985	779.46	1021.81	817.348	738.243		615.407	1115.05	5818.9	2388.58	201.767	612.912	391.978	579.168	1676.09
orf19.4651	PGA53	1484.36	1385.16	1280.46	1412.45	1153.13	597.185	8244.8	9966	10055.8	2971.69	3200.92	2619.4	1128.17	1334.79	1723.5	1562.49	1375.08	1225.64	1195.42	1510.98	1582.91	1647.71	1360.25	665.378	1654.65	1666.76	1815.55	874.879	2234.37	2974.99	2762.55	1366.67	1397.22	3282.45	2942.86	3483.44	2271.44	2236.04		1383.33	1054.26	9422.21	2930.67	1395.49	1387.74	1429.77	1503.98	1328.93
orf19.5635	PGA7	6043.81	6260.85	6022.05	28519.5	25673.9	16098.5	23449.5	26299.9	26906.2	24057.5	23496	16615.4	7274.02	4806.09	3925.75	6028.05	6976.22	6306.27	5335.89	5399.46	5710.83	6497.99	5966.11	15254.4	17272.4	14781	6049.9	6351.1	5889.85	6128.96	5581.74	6594.81	5992.72	9109.73	10260.2	9428.52	7849.3	7501.81		6108.91	23430.6	25551.9	21389.7	5335.29	6436.85	5482.06	6232.05	15769.3
orf19.4599	PHO89	2866.25	2730.8	2490	2376.62	2265.57	1601.29	5059.31	7138.97	8832.83	2463.37	3730.17	3685.94	0	62.5861	47.875	1832.32	2281.84	1906.46	1048.86	1259.26	1271.71	2943.83	2799.65	3622.61	3963.04	3652.01	2199.83	2721.08	1899.01	2919.15	1900.57	995.538	909.728	2839.87	3642.78	3111.88	2690.2	1907.58		2695.68	2081.16	7010.37	3293.16	36.8204	2006.87	1193.27	2871.74	3745.89
orf19.3829	PHR1	19667.5	20244.3	20881.8	13106	13316.3	13161.4	9663.54	11822.1	10101.1	10618.7	12680.9	13178.4	268.612	196.027	143.625	16758.5	18391.3	18155.4	7534.36	8395.31	7278.63	13614.4	13246.8	22253.2	27609.9	28186.8	15731.2	14850	16755.7	21656.4	15230.4	23167.9	24953.9	19067.7	19359.2	21597.3	18283.7	18303.9		20264.5	13194.6	10528.9	12159.3	202.755	17768.4	7736.1	13430.6	26016.6
orf19.6081	PHR2	789.511	878.308	985.921	2263.45	1942.31	1592.02	4443.62	6253.73	6522.71	2948.1	4018.23	4137.26	23089.9	24161	23410.9	3885.15	3009.96	3176.14	645.803	400.759	508.661	958.747	838.825	369.655	1196.6	923.389	909.62	981.58	1228.28	1587.57	983.36	992.469	913.365	1733.43	2242.94	1579.16	972.367	919.934		884.58	1932.59	5740.02	3701.19	23553.9	3357.09	518.407	898.786	829.883
orf19.778	PIL1	8583.78	8530.49	8846.73	19963.9	17066.6	9367.41	19460.9	20103.3	25411.4	16361.4	15292.9	11835.5	14709.2	13864.8	14937	9280.19	8991.51	9405.31	9421.39	9074.1	8883.16	9450	8851.33	14268.7	17128.9	16415.5	7738.75	7820.83	10350.2	11581.8	10945.2	9069.3	8622.55	16781.1	11978.2	12679.7	10677.8	9355.76		8653.67	15466	21658.5	14496.6	14503.7	9225.67	9126.22	9150.66	15937.7
orf19.220	PIR1	820.74	723.56	780.709	727.537	791.907	716.648	4577.47	3997.82	6386.82	1558.69	766.345	851.645	2159.64	2895.43	2250.12	852.357	891.421	1000.08	902.291	1117.63	1081.95	831.824	906.803	1256.83	1250.59	1953.38	645.566	370.922	1127.67	1108.18	1664.49	824.698	901.54	774.511	652.201	510.905	777.832	742.358		775.003	745.364	4987.37	1058.89	2435.07	914.62	1033.96	869.313	1486.93
orf19.5102	PLB5	896.21	894.007	1002.82	1293.4	1353.3	1218.19	1499.05	3341.04	4076.69	1229.32	2330.42	2187.16	870.304	547.588	287.25	951.085	973.92	1110.65	242.748	273.987	228.239	841.753	880.721	1749.7	1816.32	1436.41	1023.99	1236.57	859.373	662.418	844.382	1038.4	1052.89	1659.67	588.572	1207.59	1104.28	1255.89		931.013	1288.3	2972.26	1915.63	568.381	1011.88	248.325	861.237	1667.48
orf19.5873	POL1	708.836	624.88	737.253	679.035	598.64	537.454	1365.21	1484.9	1857.16	558.011	605.896	335.124	999.238	970.194	383	669.461	722.112	690.826	499.237	505.031	438.872	913.64	872.91	1059.68	1340.38	1720.39	1022.35	498.416	1228.28	1336.62	1230.16	632.142	702.606	1807.19	906.719	1021.81	912.266	825.205		690.323	605.043	1569.09	499.677	784.144	694.133	481.047	893.275	1373.48
orf19.3111	PRA1	14327.3	14547.7	14315	12842.9	12215.4	11938.9	7281.12	12707.4	13679.6	9952.83	12343.9	10525.8	10.7445	129.019	47.875	9724.2	12037.1	11042	3247.33	2396.84	2212.51	6040.34	6500.65	10522.8	9522.34	11827.3	8153.53	5919.92	2502.66	2077.45	2582.31	9551.2	10937.7	184.407	15.9073	92.8918	3601.88	2813.57		14396.7	12332.4	11222.7	10940.8	62.5462	10934.4	2618.9	6270.5	10624.2
orf19.535	RBR1	84.2535	52.9844	104.718	124.931	86.7115	80.1997	1793.51	1370.68	3850.21	0	0	0	3706.85	4215.51	3973.62	80.6512	48.3922	116.086	370.993	621.458	512.035	394.433	286.256	2636.87	5328.65	4778.72	298.28	757.782	2502.66	1068.86	1169.67	318.901	154.239	2323.53	2115.68	2833.2	179.828	57.9272		80.6521	97.2806	2338.13	0	3965.33	81.7098	501.495	340.344	4248.08
orf19.532	RBR2	157.121	160.635	145.761	171.963	144.232	149.2	695.989	885.232	1087.12	0	0	0	2331.56	2520.67	2489.5	160.022	211.743	272.759	462.596	771.607	977.792	709.839	493.291	4115.49	4475.36	6080.83	431.955	971.183	2770.96	1603.77	1432.66	351.439	291.321	2692.35	2433.82	2136.51	422.212	249.587		154.506	155.132	889.446	0	2447.24	214.841	737.332	601.565	4890.56
orf19.1327	RBT1	211.772	281.743	206.117	58.7909	55.6507	62.6922	3131.95	5996.73	7564.53	1578.55	2826.63	2833.12	53.7225	244.387	47.875	183.963	320.49	164.543	645.803	708.473	799.205	549.27	365.913	2932.59	5831.01	6304.58	563.982	847.52	2636.81	1709.74	1804.07	504.193	396.545	2471.06	2306.57	2136.51	435.762	442.801		233.211	59.0446	5564.4	2412.77	115.328	222.999	717.827	457.591	5022.73
orf19.5636	RBT5	42688.6	43532.7	44225.2	163537	129127	75253.2	51851.2	65735.6	59927.4	96927.8	98292	60106.8	24207.4	24322.1	22932.1	41400.5	44491.9	43509.8	27742	28763.1	28416	41313.7	40803.6	87213.8	106778	96668.3	40714.9	40254.6	38118.5	34204.4	33268.3	31392.9	29868.7	66128.5	69690.1	62144.6	43262.3	42161.9		43482.2	122639	59171.4	85108.9	23820.5	43134.1	28307.1	41058.6	96886.8
orf19.7350	RCT1	24786.5	24897.9	25295	18188.4	19082.1	21170.5	10573.7	14963.3	11822.4	16238.4	17565.4	19033.3	20769.1	18938.8	18336.1	24700.8	26269.9	25267.1	20853.5	20987.9	22483.8	24812.9	23332.3	36250.8	40389.3	39614.3	22723.1	19473.7	22892.9	19811.5	24244.3	16765	17228.2	46433.8	36857.3	35438.2	25221.8	22228.2		24993.1	19480.4	12453.1	17612.4	19348	25412.6	21441.7	24072.6	38751.4
orf19.5437	RHR2	963.873	920.92	857.965	1309.57	1234.81	811.395	990.446	1542.02	498.262	707.515	814.43	523.855	139.678	438.192	95.75	858.291	890.807	903.81	1067.18	1151.78	1186.94	653.27	583.041	566.804	1367.38	987.57	1645.83	944.918	758.764	829.617	630.86	848.219	880.899	553.222	1288.5	1300.49	1573.06	952.487		914.253	1118.59	1010.24	681.933	224.54	884.302	1135.3	618.156	973.917
orf19.7247	RIM101	5924.1	5940.14	6500.08	6699.22	6031.99	5573.43	8137.72	12593.1	12411.3	6773.55	6596.88	7775.17	225.634	347.099	383	4852.93	5913.86	5831.73	4419.85	4565.29	4025.55	5826.61	5731.57	9044.21	11372.7	11076	5621.77	4283.29	5956.93	7561.11	6219.18	5273.53	5358.51	7044.36	9305.8	7895.8	5831.06	5408.74		6121.44	6101.55	11047.4	7048.54	318.578	5532.84	4336.9	5779.09	10497.7
orf19.1868	RNR22	721.848	665.249	720.353	655.518	602.091	709.439	1017.22	1799.02	1630.68	1119.61	680.724	1099.8	53.7225	545.116	47.875	695.073	754.012	725.305	1561.83	1460.59	2127.74	1024.51	805.794	4312.64	6936.06	6189.41	1373.97	1023.17	3475.22	2709.78	2777.52	868.939	880.124	3503.74	2624.71	2600.97	1148.91	722.789		702.483	655.683	1482.3	966.711	215.571	724.796	1716.72	915.15	5812.7
orf19.23	RTA3	92.0608	84.3826	121.618	116.112	128.126	123.454	2489.5	7138.97	5571.48	1071.75	1726.8	1120.25	0	280.886	430.875	94.239	73.2031	139.637	0	171.972	185.016	163.114	136.939	862.527	22.4474	133.64	58.4721	46.6474	456.935	84.5937	101.249	110.75	68.4441	331.933	206.796	92.8918	49.7371	87.3711		99.3538	122.564	5066.65	1306.27	237.254	102.36	118.996	150.027	339.538
orf19.5714	SAP1	224.785	189.791	191.631	188.131	145.382	151.26	2087.97	4997.28	4892.03	1053.46	2259.24	1882.42	53.7225	107.213	95.75	245.161	156.497	135.445	59.5421	70.9044	69.1816	142.461	98.1084	0	22.4474	56.9287	60.1201	84.1979	0	163.672	54.5187	153.758	122.371	405.696	143.166	0	106.013	147.629		202.069	161.591	3992.42	1731.7	85.5619	179.035	66.5427	120.285	26.4587
orf19.3839	SAP10	188.351	171.849	177.146	144.038	196	105.946	160.613	0	0	0	0	0	311.59	211.152	143.625	160.993	207.557	260.124	132.825	100.977	123.869	88.5604	83.1945	665.378	695.869	703.586	101.585	279.543	155.106	620.542	317.807	304.389	209.483	258.17	79.5367	46.4459	108.185	151.47		179.115	148.661	53.5376	0	222.122	209.558	119.224	85.8775	688.278
orf19.3708	SAP2	60.8317	35.0426	58.8474	108.763	92.4635	51.3639	0	0	0	37.9201	0	0	0	62.5861	47.875	36.5516	27.6908	41.5934	22.9008	0	24.9054	12.0426	28.6309	0	316.609	0	18.6557	0	0	134.723	38.9419	70.9946	104.62	0	0	92.8918	10.3333	13.2131		51.5739	84.1968	0	12.64	36.8204	35.2786	15.9354	20.3367	105.536
orf19.5716	SAP4	60.8317	100.082	78.1615	589.379	556.075	476.693	0	0	0	47.8453	0	0	0	49.3954	0	48.7845	79.0849	74.1041	41.2214	121.366	229.292	168.844	70.3849	763.953	1699.83	2004.38	194.098	248.353	624.618	385.371	659.282	156.162	130.25	1290.85	397.684	1021.81	30.5457	49.3328		79.6916	540.716	0	15.9484	16.4651	67.3245	130.627	119.615	1489.39
orf19.5585	SAP5	3678.2	3751.24	3854.05	21180.9	17322	6700.09	401.532	342.67	1494.79	11030.3	11985.5	4845.47	139.678	337.948	95.75	2871.79	3649.23	3520.5	151.145	48.3316	55.3474	1854.18	1786.31	5495.53	5605.96	4785.31	5870.6	4973.83	1664.25	2635.19	1990.39	3002.9	3444.11	6159.21	5424.41	5759.29	4052.96	4068.04		3761.17	15067.7	746.33	9287.09	191.126	3347.18	84.9414	1820.25	5295.6
orf19.5542	SAP6	1260.55	1199.02	1343.23	5729.17	5363.6	4000.85	0	0	0	2859.38	3629.94	2038.47	53.7225	270.768	143.625	814.136	1045.32	1037.89	261.069	485.95	427.696	528.618	531.079	6284.13	5741.22	5799.48	2097.12	2018.49	1932.54	2189.12	1553.02	1123.79	1267.52	3725.03	4724.48	2461.63	999.371	1111.41		1267.6	5031.21	0	2842.6	156.039	965.784	391.572	529.848	5941.61
orf19.6928	SAP9	4635.9	4773.93	4822.17	2639.71	3057.05	4490.03	8780.17	12707.4	8606.35	6754.52	4733.68	6348.36	2030.71	2406.89	2824.62	4772.84	5553.35	5458.19	5134.36	5335.75	4244.18	5236.66	5289.2	9241.36	8353.93	6086.1	3875.63	4418.44	5152.05	4774.86	3806.8	4621.04	4514.3	6970.6	7078.77	6455.98	5696.88	5220.55		4744	3395.59	10031.3	5945.52	2420.74	5261.46	4904.76	5262.93	7893.8
orf19.3893	SCW11	1093.99	1107.07	1082.49	101.414	181.044	450.946	5701.76	9309.21	9376.39	2653.44	3047.84	3138.67	655.414	836.006	335.125	1203.38	1272.75	1271.41	1140.46	1474.57	1305.22	1817.47	1446.12	6185.55	11651.2	8967.71	2796.64	2007.55	3911.2	1941.02	2608.6	2034.38	2189.31	5274.05	4533.59	2833.2	2486.29	2132.34		1094.52	244.468	8129.12	2946.65	608.848	1249.18	1306.75	1631.8	8934.81
orf19.2941	SCW4	19.1929	30.5572	34.7049	54.3816	33.793	37.9758	588.914	314.114	905.932	0	0	0	10.7445	366.436	0	11.5323	43.7175	78.2063	0	78.4765	51.9732	180.702	91.3833	468.229	516.29	527.526	0	145.483	54.4969	84.5937	132.099	79.8069	40.9859	258.17	0	325.121	22.7324	23.2718		28.1516	42.0501	602.987	0	125.727	44.4854	43.4832	136.043	504.015
orf19.1719	SGA1	594.329	548.627	623.783	548.225	507.758	515.827	856.602	1170.79	996.525	432.445	400.852	243.971	397.546	571.153	430.875	662.935	753.189	703.472	627.482	730.542	785.922	1056.62	879.625	1651.12	1324.4	1101.43	686.293	353.96	1228.28	927.024	1432.05	582.967	610.173	1512.14	1352.12	1579.16	992.597	894.79		588.913	523.937	1007.97	359.089	466.525	706.532	714.649	968.122	1358.98
orf19.6011	SIN3	1112.21	1158.65	1099.39	1122.91	1093.31	825.813	1793.51	1941.8	2944.28	805.411	800.25	442.348	1643.91	1558.48	1149	1089.77	1091.71	1236.93	1140.46	1427.52	1448.82	1757.05	1360.49	3622.61	4232.41	4548.37	1471.12	1557.22	3039.25	2347.77	2776.91	1077.17	1101.33	4315.13	3261.01	3065.43	1435.94	1375.22		1123.42	1014.01	2226.53	682.669	1450.46	1139.47	1338.93	1558.77	4134.46
orf19.2179	SIT1	1497.37	1636.35	1789.87	9893.04	8995.42	6356.12	3051.65	2484.36	3442.54	5340.68	6381.5	4482.39	1472	1698.47	1149	1641.48	1873.66	2026.71	2422.9	2360.43	2764.28	2825.3	2304.47	9339.94	9486.54	9310.6	1564.98	3151.16	5655.1	3788.17	4154.14	2126.19	1634	4757.71	7715.06	6409.53	2034.46	1860.95		1641.2	8414.86	2992.85	5401.52	1439.82	1847.28	2515.87	2564.89	9379.03
orf19.3623	SMC2	617.751	544.142	474.099	564.392	499.706	386.066	535.376	599.673	1177.71	93.5891	0	0	311.59	401.089	287.25	650.318	566.981	435.194	700.764	558.697	452.994	639.881	675.68	763.953	846.54	398.501	790.171	473.793	892.91	548.2	1078.64	480.158	593.115	774.511	1543.01	975.364	879.006	820.722		545.331	483.388	770.92	31.1964	333.31	550.831	570.818	657.781	669.665
orf19.2062	SOD4	1598.87	1744	1541.2	2226.7	1889.39	1482.86	3935.02	7538.75	8198.68	3190.39	3567.8	3476.47	1729.86	1987.08	1867.12	1488.94	1684.73	1409.93	1158.78	1491.97	1914.57	1256.96	1084.03	7269.87	9441.94	8058.17	1815.11	1882.79	5051.44	4785.36	3924.74	1238.64	1397.13	5569.1	4915.37	3622.78	1191.38	1370.55		1628.02	1866.32	6557.48	3411.56	1861.36	1527.87	1521.77	1170.49	8256.66
orf19.2060	SOD5	76743.9	76207	77546.7	67685.9	71871.8	82312.9	29552.8	43205	31617	55590.4	61716	72845.3	12001.6	12714	12399.6	68597.9	74590.8	72701.9	47601.6	40981.9	46445.8	79301.9	69755.7	132065	147592	138138	68347.1	62750.5	65685.5	70518.8	69927.6	78270.8	78679.4	120934	105704	105061	73253.4	62339.1		76832.6	73956.9	34791.6	63383.9	12371.8	71963.6	45009.8	74528.8	139265
orf19.2108	SOD6	99.8681	102.324	124.032	186.661	177.593	143.021	2730.42	3740.82	3261.35	956.467	2029.85	1432.6	0	49.3954	0	152.31	152.618	118.131	0	5.37018	24.9054	69.4399	52.5576	0	0	0	24.6413	19.4934	0	232.319	23.3652	150.959	108.969	0	0	0	61.1151	70.3625		108.742	169.092	3244.2	1472.97	16.4651	141.02	10.0919	60.9988	0
orf19.6367	SSB1	21007.8	20959.7	21140.1	17637.3	15152.4	11543.5	18069	16448.2	19613.4	14220.5	15243.9	12951.3	19952.5	20492.8	22836.4	23168.7	22283.7	23398.1	15265.7	16197.3	16127.8	26410.3	24527.1	29942	37032.4	33093.2	23444	23668.9	20411.2	23445.5	20563.2	17522.9	16871.1	31238.6	33294.1	33859.1	25177.1	23070.2		21035.9	14777.7	18043.5	14138.6	21093.9	22950.2	15863.6	25468.7	33355.9
orf19.2107.1	STF2	11714.5	10986.3	10401.5	28820.8	26460.8	17123.2	18069	18390	19069.9	23783.7	21897.8	16005	15267.9	14760.5	13835.9	12682.7	13567.7	12941.4	18783.2	17461.5	17749.4	14814.1	12409.6	24816.1	26423.6	22932.6	11649.6	10839.1	19673.4	19317.6	18895.8	11194.3	10867.6	22018.2	16559.5	17231.4	9305.94	8706.62		11034.1	24134.9	18509.6	20562.2	14621.4	13063.9	17998	13611.9	24724.1
orf19.5908	TEC1	3160.32	3278.03	3392.93	2169.38	2088.41	2550.81	2757.19	3084.03	4574.95	3326.48	3389.08	3403.11	1171.15	1713.95	1771.38	3628.22	3536.25	3635.6	3485.5	4221.38	3422.94	4535.09	3878.53	11804.3	14830.5	13274.5	4646.1	5127.59	6527.05	6602.34	6311.42	4027.57	3959.02	8372.1	7015.14	6734.65	4318.17	4743.15		3277.09	2269.54	3472.06	3372.89	1552.16	3600.02	3709.94	4206.81	13303.1
orf19.4892	TPK1	672.402	669.734	732.424	476.206	492.803	475.663	1097.52	1313.57	1947.75	1086.24	384.392	592.55	612.436	686.349	574.5	763.226	770.604	826.683	1268.7	1731.53	1822.65	1508.93	1030.4	6481.28	9154.38	9602.49	1332.2	1695.11	3978.27	3236.14	2902.13	1069.25	815.021	5200.29	4597.22	2926.09	1224.38	912.71		691.52	481.557	1452.95	687.726	624.428	786.838	1607.63	1269.67	8412.72
orf19.2277	TPK2	958.669	941.104	993.164	684.914	725.184	714.589	2864.26	1370.68	3306.65	1085.62	458.514	718.149	1386.04	1040.38	1053.25	828.473	906.757	964.551	1268.7	999.375	1110.41	1220.65	1053.78	2439.72	1529.06	1210.01	961.711	859.011	1429.49	1411.81	1357.2	709.332	867.033	1290.85	1033.98	1486.27	957.943	971.14		964.312	708.229	2513.87	754.093	1159.89	899.927	1126.16	1137.21	1726.26
orf19.3038	TPS2	3550.68	3518	3598.14	13886.4	11680.5	6168.69	4309.78	3712.26	4121.99	8712.41	9009.86	4664.28	2804.31	3088.03	3399.12	3506.91	3778.06	3560.13	2844.28	3654.01	3154.34	3694.75	3362.01	7072.72	7465.7	8138.17	3200.96	3453.21	4078.88	3652.04	3792.44	3489.86	3474.53	3503.74	5233.52	5016.16	3771.84	3618.15		3555.61	10578.5	4048.01	7462.18	3097.16	3615.03	3217.54	3528.38	7558.86
orf19.4290	TRR1	14218	13989.3	14537.1	5624.82	6327.64	10065.6	10841.4	14449.3	16623.8	11330.7	9113.53	11834.4	9079.1	9036.97	8426	14667.4	15405.7	15980.6	14074.8	16706.5	15764	24882.1	20210.5	39996.6	49659.3	44301.8	20956.7	20776.5	22155.1	22298.6	24143.2	19606.8	19324.6	37508.5	31003.4	28332	20958.7	17631.3		14248.1	7339.37	13971.5	10759.5	8847.36	15351.2	15515.1	22546.3	44652.6
orf19.7611	TRX1	17996.8	18974.9	19394.6	14747.7	16416.7	18860.6	26849.1	29355.4	33746	22020.1	19942.8	22550.2	22789.1	19211.8	20203.2	22178	21498.2	22663.5	24993.9	26099.5	27290.2	41422.3	33754.3	52515.6	63346	57972.1	30455	32282.1	34161.1	34630.5	37260.6	19844	17286.5	64948.3	39720.6	41429.7	30554.2	26387.9		18788.7	16675	29983.5	21504.4	20734.7	22113.2	26127.9	37588.3	57944.6
orf19.6059	TTR1	5877.25	5933.41	6029.3	2697.03	3121.47	3718.67	11296.4	10480	12320.7	8043.5	5732.52	6107.07	7660.83	7042.12	8090.88	6986.68	6756.62	6833.65	7900.78	9010.39	10598.6	12836.3	10655.8	16437.3	15898.6	14139.6	9873.35	9326.68	13368.5	15077.9	16129	7321.78	7340.67	23272.2	15414.2	15605.8	11762.8	11141.6		5946.66	3179.06	11365.7	6627.7	7597.94	6858.98	9169.91	11746.1	15491.8
orf19.6109	TUP1	4982.02	4868.12	5155.34	5748.28	5153.08	3928.76	8325.1	8795.21	10191.7	5997.97	5581.89	4766.52	5683.84	5776.54	5840.75	4900.74	5158.07	5287.47	3540.46	3485.51	3315.63	4306.44	4516.1	7072.72	8596.88	7602.74	4569.29	4244.44	4179.49	6455.1	5222.26	4591.31	4271.55	5864.16	7842.32	6827.55	4698.48	4629.67		5001.83	4943.37	9104.01	5448.79	5767.04	5115.43	3447.2	4411.27	7757.45
orf19.4941	TYE7	3899.41	4085.41	4023.05	3083.58	3040.94	2838.14	2676.88	2427.25	2264.83	3747.36	3159.9	4092.84	4738.32	7736.21	6702.5	3671.96	6418.4	5241.55	6215.28	8450.75	7035.54	6092.71	4542.96	5988.4	9208.08	10063.2	6238.49	3466.34	9176.43	5852.34	5189.69	4324.13	4561.25	9331.01	7396.92	7431.34	5792.25	4677.12		4002.62	2987.56	2456.32	3666.7	6392.35	5110.64	7233.85	5317.84	8419.89
orf19.1354	UCF1	19959	18263.9	16876.5	87450	81486.8	58271	71017.7	83211.8	72066.9	74710.5	69462.5	58536.4	22316.3	29784.7	23889.6	18099.1	21458.3	19340.1	32395.5	32944.5	28716.8	10363.4	9594.74	13381.5	13644.4	12787.9	6832.22	7665.98	11960	9578	10919.3	13708.8	13681.1	14346.9	12805.4	12168.8	9520.68	8970.25		18366.5	75735.9	75432.1	67569.8	25330.2	19632.5	31352.2	9979.05	13271.3
orf19.1738	UGP1	5900.68	5531.97	5746.83	3975.73	3925.6	3644.52	5782.06	5397.06	8787.54	4687.21	4086.36	4132.75	4179.61	4107.54	4069.38	6119.98	5826.17	5508.24	5116.04	4912.26	6159.91	6554.96	5392.97	15944.4	19338.4	16738.6	7955.36	6692.54	8338.02	9031.68	9893.88	6475.47	6581.89	16486	11023.8	9800.08	7365.24	6747.25		5726.49	3848.62	6655.55	4302.1	4118.84	5818.13	5396.07	5973.96	17340.5
orf19.1822	UME6	1505.18	1483.84	1529.13	3099.75	2899.44	2107.98	535.376	0	90.5932	1636.79	1648.53	1171.06	1300.08	1334.6	957.5	1655.07	1596.58	1575.49	829.009	896.339	1155.11	1813.27	1512.37	7762.75	8184.02	6533.62	2213.15	1886.62	3341.08	2542.88	2533.15	1645.08	1593.39	4167.61	4724.48	4040.79	1892.02	1672.67		1506.05	2702.39	208.657	1485.46	1197.39	1609.04	960.153	1662.82	7493.46
orf19.3548.1	WH11	511.051	508.258	457.199	324.82	381.214	330.454	401.532	571.117	1132.41	387.476	581.212	102.471	440.524	409.532	335.125	586.206	460.341	458.067	224.428	232.118	245.949	388.306	389.478	566.804	110.035	585.773	449.174	545.474	322.789	573.265	888.685	687.193	751.915	848.274	524.942	464.459	443.315	498.76		492.17	345.496	701.688	357.053	395.06	501.538	234.165	388.892	420.871
orf19.3707	YHB1	825.945	759.443	860.38	2112.06	2025.14	1576.57	33300.4	47202.8	29080.4	26374.5	12046.9	11883	1085.19	1652.04	1292.62	1371.49	2146.24	2205.37	2441.23	3419.25	3139.79	1435.51	1302.01	2932.59	3262.05	3129.76	1318.89	1352.57	3911.2	3353.81	1837.65	1583.91	1162.31	2176.01	1988.42	2136.51	1083.69	877.871		815.256	1904.59	36527.9	16768.2	1343.29	1907.7	3000.09	1368.76	3108.14
orf19.3618	YWP1	276.833	236.888	247.159	111.703	79.8091	124.483	1927.35	4940.16	3351.95	1151.47	1807.06	2142.86	0	112.047	0	223.055	193.713	263.187	17995.4	18465.7	19021.2	695.71	547.845	3819.76	4340.39	4609.91	485.391	587.06	1831.93	1411.51	1523.08	305.04	238.952	3429.98	1161.24	1439.82	252.085	238.432		253.627	105.332	3406.49	1700.46	37.3491	226.652	18494.1	621.777	4256.69
orf19.3794	ZAP1	1276.16	1268.54	1138.02	1869.55	1732.94	1481.83	4604.24	6767.74	6069.74	2291.46	4249.49	4461.77	1858.8	1549.69	1388.38	1286.15	1269.88	1066.93	682.444	582.577	377.725	1099.06	1063.54	271.08	1035.21	585.773	1037.01	619.891	591.081	740.464	502.3	702.077	708.69	258.17	0	0	365.062	399.822		1227.58	1694.77	5813.91	3667.57	1598.96	1207.65	547.582	1081.3	630.689
orf19.6182	ZCF34	266.423	245.859	237.502	323.35	298.385	262.484	749.527	2998.37	3351.95	1108.93	2109.52	1396.2	96.7005	209.39	47.875	225.697	331.277	244.755	77.8627	154.715	91.3197	94.291	191.36	0	67.3421	0	127.782	296.505	255.716	424.583	70.0955	267.214	271.472	331.933	0	185.784	184.951	273.361		249.928	294.74	2366.61	1538.22	117.988	267.243	107.966	142.825	22.4474
orf19.3112	ZRT1	5427.03	5581.31	5872.37	5467.55	5670.76	5225.34	2168.27	2227.36	2491.31	3498.92	4525.07	4217.4	0	262.412	0	3842.53	4730.03	4459.6	1653.44	1176.82	1263.28	3102.86	3198.38	3425.47	5840.4	6268.09	4040.88	3642.54	1261.81	927.024	1602.18	4901.97	5455.35	184.407	270.425	0	1892.99	1338.37		5626.9	5454.55	2295.65	4080.46	87.4706	4344.06	1364.52	3150.62	5177.99
orf19.1585	ZRT2	9976.07	9526.26	9387.52	6588.99	5928.45	5605.36	15847.1	19903.4	20745.8	9835.42	9193.21	10493.6	5683.84	6441.31	5888.62	8613.23	8799.81	8499.3	6233.6	4795.89	4575.21	4747.29	5425.19	8945.64	10025.9	9940.11	6223.09	4614.88	5822.78	5532.5	4190.15	7697.88	8423.46	3651.27	2624.71	2322.29	1853.21	1707.78		9629.95	6040.93	18832.1	9840.75	6004.59	8637.45	5201.57	5086.24	9637.2
[truncated: 23 more columns]

## Sheet: rim101
	spider rim101 average	spider RIM101 comp average	spider rim101 / comp	spider p-value (rim101, comp)		kidney 24h rim101	kidney 24h RIM101 comp	kidney 24h rim101 / comp	kidney p-value (rim101, comp)		ABF rim101 average	ABF RIM101-comp average	ABF rim101 / comp	ABF p-value (rim101, comp)
ACE2	1971.86	1882.55	1.04744	0.776873		787.41	952.284	0.826864	0.1869		6024.49	1364.89	4.4139	0.00836805
ADH5	24896.5	25694.8	0.96893	0.438658		2833.89	5514.06	0.513939	0.0023		70327.6	34692.5	2.02717	0.0829911
ALS1	714.724	1090.4	0.655469	0.49075		6806.81	4324.35	1.57406	0.0011		19541.3	41533.4	0.470497	0.0603282
ALS2	403.04	360.435	1.1182	0.51506		37.3491	122.903	0.303891	0.1036		316.291	172.023	1.83865	0.105916
ALS3	18544.4	23055.6	0.804332	0.308769		77506.5	114431	0.677321	0		17360.3	46766.7	0.37121	0.00202741
ALS4	1753.39	2994.31	0.585572	0.203701		718.909	405.478	1.77299	0.0098		1160.9	1380.34	0.841027	0.536381
ALS5	547.591	602.113	0.90945	0.73412		314.245	345.006	0.910839	0.7947		1239.53	721.183	1.71875	0.049842
ALS6	343.369	350.381	0.979989	0.633242		236.472	308.251	0.767142	0.4401		167.771	169.596	0.989237	0.949225
ALS7	1209.43	1165.06	1.03808	0.794161		771.388	659.133	1.17031	0.3544		1231.84	1095.52	1.12443	0.360803
ALS9	199.596	210.809	0.946808	0.724563		208.681	115.579	1.80553	0.4904		458.666	233.552	1.96387	0.0263675
AOX2	653.732	448.268	1.45835	0.399242		343.163	153.149	2.24071	0.4262		127234	59071.1	2.15392	0.00614598
ARG1	503.005	497.173	1.01173	0.976077		1660.69	1293.9	1.28347	0.2422		4120.76	2975.63	1.38484	0.404761
ARG81	955.122	1020.11	0.936295	0.238783		449.818	567.226	0.793013	0.0683		478.236	689.426	0.693674	0.0443381
ARP3	1527.81	1526.29	1.001	0.98255		1244.96	1571.01	0.79246	0.0428		298.558	564.081	0.529282	0.00134133
CAP1	2542.34	2470.89	1.02892	0.711654		2318.12	1861.08	1.24558	0.0318		8025.94	3580.73	2.24142	0.017495
CAT1	33638.1	38048.4	0.884087	0.28803		8705.48	5504.71	1.58146	0.0003		14042.6	24167.4	0.581056	0.235072
CDC10	7163.74	7387.06	0.969769	0.389344		3129.82	4490.86	0.696933	0.0019		250.986	876.597	0.286318	0.000406192
CDR1	5294.23	5725.74	0.924638	0.733116		1046.48	3329.96	0.314264	0.0003		6551.89	8999.87	0.727999	0.32764
CDR2	403.737	442.378	0.912652	0.386363		139.029	128.208	1.0844	0.8884		84.5706	83.0013	1.01891	0.940076
CHT2	2314.32	9120.69	0.253744	0.0108527		1473.48	1491.5	0.987917	0.9082		100.977	1517.21	0.0665544	0.026537
CHT3	1849.16	2374.78	0.778667	0.257648		767.055	993.416	0.772138	0.1105		195.827	438.525	0.446558	0.101786
CIT1	8671.02	10512.7	0.824815	0.0701153		13546.3	11653.1	1.16246	0.0414		3947.96	16217	0.243446	0.0149526
CRH11	727.242	801.687	0.907139	0.0812112		639.324	2167.15	0.295007	0.0008		2551.82	3038.51	0.839824	0.418243
CSA1	559.134	563.361	0.992497	0.904775		2523.2	5753.21	0.438573	0.0005		2162.86	16753.7	0.129098	0.03287
CSH1	6776.21	7024.28	0.964683	0.371267		12863.5	11783.2	1.09168	0.017		545.337	1170.36	0.465955	0.0621001
DAK2	2353.49	2476.28	0.950416	0.331586		1231.66	1380.09	0.892445	0.1467		440.959	163.435	2.69808	0.00490175
DDR48	39611.5	23362.7	1.6955	0.00749643		23685.8	12044	1.96661	0.0007		15255.2	53307	0.286176	0.00101132
DFG5	750.154	756.68	0.991376	0.930256		398.709	791.658	0.503637	0.0001		3345.47	1549.58	2.15896	0.000163326
ECE1	20186.2	106112	0.190235	0.0148683		35765.7	188386	0.189853	0		22610.6	130890	0.172745	0.0013947
ECM331	8076.48	2431.61	3.32145	0.00340719		3730.72	3815.66	0.977739	0.6802		16972.1	9759.84	1.73897	0.0404019
EFG1	5878.52	6077.99	0.967181	0.804386		537.547	1334.37	0.402848	0.0006		5591.23	3094.62	1.80676	0.00461959
ELF1	2085.62	2337.97	0.892065	0.758498		1487.39	1335.54	1.1137	0.1172		5556.16	5286.38	1.05103	0.892726
ENA2	330.482	513.559	0.643514	0.302118		261.619	2269.48	0.115277	0.0002		274.461	1107.38	0.247846	0.00225758
ENA21	4583.65	4517.5	1.01464	0.942764		7274.81	10180	0.714621	0.0003		15176.5	5887.15	2.5779	0.000430071
FAV2	449.763	506.525	0.887938	0.645545		98.7772	566.607	0.174331	0.004		414.327	1379.57	0.30033	0.0202655
FBP1	3856.1	3620	1.06522	0.104794		1766.57	1618.04	1.0918	0.2233		4441.75	5078.84	0.87456	0.566917
FDH1	21896.8	18708.7	1.17041	0.313325		9883.61	1915.21	5.1606	0.0003		3254.07	1534.34	2.12083	0.131626
FKH2	1233.4	1343.95	0.917743	0.420804		375.39	602.553	0.622999	0.1283		968.621	702.206	1.3794	0.150779
FRP1	50.5255	238.297	0.212028	0.0535068		945.174	983.55	0.960982	0.6645		2922.31	5419.7	0.539201	0.142296
FRP2	92.0869	132.545	0.694758	0.104638		85.5619	3502.43	0.0244293	0.0002		120.739	3015.66	0.0400372	0.0383932
FRP3	4585.29	5083.09	0.902067	0.692804		5325.07	4764.22	1.11772	0.0704		5755.55	6227.62	0.924197	0.756381
FTR1	4171.99	3583.28	1.16429	0.542243		33308.5	31449.1	1.05912	0.0788		34178.8	35636	0.959109	0.845229
GAL1	1929.97	2721.2	0.709236	0.0163143		2332.1	3251.19	0.717308	0.0032		7094.48	3772.51	1.88057	0.126013
GAP2	566.885	477.279	1.18774	0.165053		3543.96	596.781	5.93846	0.0001		4706.52	2748.6	1.71233	0.211435
GCA2	1226.96	989.051	1.24055	0.000399597		949.204	468.891	2.02436	0.0093		720.902	581.015	1.24076	0.510531
GCN4	4049.24	4072.15	0.994374	0.906335		8256.7	6754.78	1.22235	0.0015		10223.7	9610.96	1.06375	0.767334
GNP1	20047.2	15890.7	1.26156	0.0519735		4504.86	3491.34	1.2903	0.1106		22563	21917.9	1.02943	0.810582
GPD2	2312.12	2975.91	0.776947	0.651583		320.693	494.424	0.648619	0.2206		2468.23	2272.15	1.0863	0.862878
HAP3	185.879	180.852	1.02779	0.633685		1850.13	1133.69	1.63195	0.0352		356.204	356.761	0.998438	0.995154
HAP43	1360.41	1254.84	1.08413	0.596693		3232.32	2601.41	1.24253	0.041		3186.25	3456.78	0.921739	0.38061
HEM1	916.225	1088.05	0.842079	0.556829		788.258	960.137	0.820985	0.3563		3534.88	3571.6	0.98972	0.956342
HGT7	2581.03	3284.3	0.78587	0.288189		15741.4	23500	0.669848	0.0092		16419.1	6206.2	2.6456	0.0588861
HOG1	2682.61	2886.59	0.929336	0.426075		1130.87	1335.29	0.846911	0.0007		1292.55	1821.22	0.70972	0.223073
HSP104	18758.4	19082.2	0.983034	0.918939		6146.07	6146.81	0.999878	0.9988		49417.2	1203.79	41.0514	0.0132186
HSP70	92308.7	91876.2	1.00471	0.933189		31271.5	33732.3	0.927049	0.1009		32096	7322.82	4.38301	0.00623341
HTA1	22960.8	22019.5	1.04275	0.381476		8161.09	7882.32	1.03537	0.2121		2048.14	4892.16	0.418656	0.00774325
HTA2	27811.4	27322.3	1.0179	0.707323		14002.8	12731.3	1.09987	0.0083		2506.94	9725.71	0.257764	0.00837505
HWP1	30879.2	33789.7	0.913866	0.670584		16007.5	35359	0.452715	0.0002		5981.83	22746.9	0.262973	0.00379604
HYR1	7257.38	31288.5	0.231951	0.0254708		3016.34	4415.45	0.683133	0.0426		2605.22	26536.5	0.098175	8.38361e-05
IFD6	92.1128	140.054	0.657696	0.00646593		185.805	735.615	0.252584	0.0122		112.378	177.697	0.632413	0.232903
IHD1	20546.9	24343.9	0.844029	0.275511		16414.2	27593.5	0.594857	0.0001		7179.58	24791.9	0.289594	0.00288534
IRE1	1697.16	1677.18	1.01192	0.734895		913.572	1034.66	0.882972	0.2226		1354.32	1321.36	1.02494	0.864262
KIP4	2212.33	2572.16	0.860108	0.429433		3773.47	3694.82	1.02129	0.759		1842.81	1856.54	0.992602	0.943204
KRE1	3374.51	2215.73	1.52298	0.242374		4512.94	4562.04	0.989238	0.9021		2042.72	1626.75	1.25571	0.293031
MAE1	4920.71	4054.31	1.2137	0.508731		2585.15	2552.76	1.01269	0.9465		3587.2	1488.68	2.40965	0.0136391
NPR1	760.819	784.801	0.969442	0.74363		397.721	425.53	0.934649	0.5803		1465.68	1361.64	1.0764	0.315145
NRG1	5360.56	5732.26	0.935157	0.836618		903.233	714.602	1.26397	0.2974		5803.6	2047.81	2.83405	8.79421e-05
orf19.1424	282.848	237.216	1.19237	0.182914		334.982	416	0.805246	0.2544		260.509	336.888	0.77328	0.329748
orf19.1534	749.327	718.865	1.04238	0.516129		804.663	1906.46	0.422072	0		2219.21	777.085	2.85581	0.00698871
orf19.1691	933.057	710.422	1.31338	0.173317		37.3491	520.668	0.0717331	0.0012		95.1492	53.4963	1.77861	0.173103
orf19.1862	7294.85	5590.86	1.30478	0.0180872		3498.86	1218.41	2.87165	0		1030.18	683.108	1.50807	0.000826336
orf19.2125	20513.3	4784.66	4.28731	0.000654878		28977.5	11548.7	2.50915	0		10498.4	6519.03	1.61043	0.0200626
orf19.3615	1054.41	958.049	1.10058	0.22431		1134.21	2399.39	0.47271	0.0013		1366.55	2444.86	0.558948	0.0208579
orf19.409	2443.65	2835.27	0.861877	0.26017		3017.61	4153.29	0.726559	0.0224		94068.5	42258.6	2.22602	0.0101056
orf19.411	257.663	374.882	0.687318	0.0314465		339.375	467.805	0.725464	0.428		2329.69	1259.81	1.84925	0.00517949
orf19.4174	332.546	370.614	0.897284	0.143124		237.46	309.548	0.767118	0.4775		515.643	480.086	1.07406	0.57323
orf19.449	6981.9	5512.6	1.26654	0.0712195		1657.58	1057.86	1.56692	0.0911		20346.6	7559.84	2.69141	0.0129675
orf19.4706	1246.8	848.989	1.46857	0.0554303		3340.43	3485.62	0.958346	0.7307		10620.3	12707.1	0.835779	0.138128
orf19.5517	964.422	1140.44	0.845659	0.370389		935.054	840.227	1.11286	0.6409		512.176	648.414	0.78989	0.466077
orf19.5626	6705.36	6352.71	1.05551	0.842643		3234.42	1727.7	1.8721	0.0651		16527.2	4595.43	3.59645	0.0113701
orf19.6578	2384.89	2420.72	0.985195	0.811358		795.148	1562.3	0.508961	0.0161		3996.09	2808.68	1.42276	0.35163
orf19.6660	710.458	678.183	1.04759	0.915274		476.621	365.456	1.30418	0.4559		7813.39	3146.68	2.48306	0.0404299
orf19.670.2	12710.9	15999	0.79448	0.562419		2793.96	3876.3	0.720779	0.2439		141789	99195.1	1.4294	0.230307
PCK1	9243.47	7577.8	1.21981	0.459187		3428.7	1856.37	1.84699	0.0732		91772.7	76841.6	1.19431	0.40865
PFK2	4933.07	5006.53	0.985327	0.690579		2144.33	2806.15	0.764155	0.0804		2516.84	900.049	2.79633	0.0612735
PGA13	446.484	493.101	0.905461	0.477836		1994.49	5467.04	0.364821	0.0007		6439.99	2649.68	2.43047	0.102987
PGA17	202.98	272.463	0.744982	0.315615		183.387	140.71	1.3033	0.2872		26.6865	23.0788	1.15632	0.647847
PGA25	81.9356	121.082	0.676695	0.19598		41.6623	23.7932	1.75102	0.3484		7.18116	8.48081	0.846755	0.813095
PGA34	902.945	752.029	1.20068	0.303622		2169.81	1840.04	1.17922	0.1719		1963.7	3224.17	0.609057	0.170472
PGA37	69.6149	56.2789	1.23696	0.684782		37.3491	41.0973	0.908797	0.9304		1646.11	922.085	1.7852	0.225239
PGA48	2362.02	2471.74	0.955611	0.151197		201.767	612.912	0.329194	0.0037		2423.3	1478.05	1.63953	0.00982369
PGA53	10145	11355.8	0.893374	0.408451		1395.49	1387.74	1.00559	0.9709		671.329	719.386	0.933197	0.711655
PGA7	693.662	971.179	0.714248	0.0203248		5335.29	6436.85	0.828866	0.3496		5594.59	14940.3	0.374464	0.0584476
PHO89	40.5796	83.9108	0.483604	0.147971		36.8204	2006.87	0.0183471	0.0001		29.5707	271.476	0.108926	0.00527624
PHR1	631.356	4015.61	0.157226	0.0259643		202.755	17768.4	0.011411	0		329.56	6793.65	0.04851	0.00235936
PHR2	30065.1	16994.7	1.76908	0.0277229		23553.9	3357.09	7.01619	0		30777.6	27263.7	1.12889	0.347522
PIL1	48736.6	45605.8	1.06865	0.372832		14503.7	9225.67	1.5721	0.0001		3600.76	8494.61	0.423888	0.0124028
PIR1	1599.09	1786.28	0.895206	0.473397		2435.07	914.62	2.66238	0.003		19185.8	5774.85	3.32229	0.0472508
PLB5	635.621	630.492	1.00813	0.93339		568.381	1011.88	0.561706	0.0652		444.012	2239.44	0.198269	0.000388007
POL1	835.836	842.139	0.992515	0.946187		784.144	694.133	1.12967	0.678		335.502	478.065	0.701792	0.224662
PRA1	53.3404	52.6886	1.01237	0.972361		62.5462	10934.4	0.00572011	0.0001		15.3515	425.019	0.0361195	0.0552291
RBR1	28295.4	456.549	61.9768	0.0130649		3965.33	81.7098	48.5294	0		3241.2	324.373	9.9922	0.00111723
RBR2	1540.53	791.562	1.94619	0.0392684		2447.24	214.841	11.3909	0		2179.56	737.076	2.95703	0.0176455
RBT1	419.157	336.482	1.2457	0.0372564		115.328	222.999	0.51717	0.2549		26.7618	100.794	0.26551	0.0714511
RBT5	6533.57	15504.7	0.421392	0.030451		23820.5	43134.1	0.552244	0		25297.3	72187.1	0.35044	0.0206988
RCT1	17560.1	13211.7	1.32913	0.00113944		19348	25412.6	0.761355	0.0022		21344.7	45161.5	0.47263	0.000814827
RIM101	1123.87	5666.93	0.198322	0.0016346		318.578	5532.84	0.0575795	0.0001		5302.67	11763.6	0.450767	0.00562003
RNR22	1032.04	1382.11	0.746711	0.223655		215.571	724.796	0.297423	0.0371		2486.24	1334.69	1.86278	0.000482013
RTA3	241.081	319.839	0.753758	0.409046		237.254	102.36	2.31784	0.3507		181.305	399.522	0.453806	0.134819
SAP1	152.919	157.65	0.969991	0.891544		85.5619	179.035	0.477907	0.0665		143.803	87.8647	1.63664	0.191825
SAP10	159.016	149.321	1.06493	0.879511		222.122	209.558	1.05996	0.8351		331.354	307.396	1.07794	0.643959
SAP2	64.9897	84.6797	0.767477	0.384413		36.8204	35.2786	1.0437	0.9402		25.8332	16.901	1.5285	0.098048
SAP4	134.603	251.427	0.535356	0.235961		16.4651	67.3245	0.244564	0.055		209.476	1816.67	0.115307	0.0226111
SAP5	73.7207	491.401	0.150021	0.0444672		191.126	3347.18	0.0571006	0.0002		535.906	14776.3	0.0362679	0.00298023
SAP6	73.0234	73.0326	0.999874	0.999656		156.039	965.784	0.161567	0.0012		133.919	1866.05	0.0717661	0.0470926
SAP9	2961.88	2800.42	1.05765	0.721904		2420.74	5261.46	0.460089	0.0011		15214.7	23261.4	0.654074	0.00446971
SCW11	1884.93	1627.54	1.15815	0.149364		608.848	1249.18	0.487398	0.0125		371.711	649.238	0.572534	0.322574
SCW4	45.6432	45.1618	1.01066	0.989489		125.727	44.4854	2.82625	0.5417		35.2634	18.1947	1.93812	0.0988463
SGA1	1084.24	1338.28	0.810177	0.33308		466.525	706.532	0.660303	0.0155		447.703	1506.72	0.297138	0.00142482
SIN3	2934.62	3106.7	0.944611	0.60885		1450.46	1139.47	1.27293	0.1244		1337.02	1889.23	0.707707	0.244291
SIT1	366	510.226	0.717329	0.384925		1439.82	1847.28	0.779427	0.1047		6715.55	9549.08	0.703267	0.273999
SMC2	692.009	704.528	0.98223	0.873292		333.31	550.831	0.605104	0.0384		217.116	335.728	0.646703	0.214094
SOD4	1346.38	816.002	1.64997	0.0338509		1861.36	1527.87	1.21827	0.0392		294.048	561.033	0.52412	0.0205011
SOD5	258.54	3573.14	0.0723564	0.0148114		12371.8	71963.6	0.171917	0		435.524	23695.6	0.01838	0.00187677
SOD6	501.555	518.132	0.968005	0.780407		16.4651	141.02	0.116757	0.0034		1207.7	820.484	1.47194	0.469282
SSB1	30384	38078	0.79794	0.17763		21093.9	22950.2	0.919117	0.1218		19034.3	32821.1	0.579941	0.120207
STF2	47592.6	52300.1	0.909989	0.677019		14621.4	13063.9	1.11922	0.0346		40938	33286.1	1.22988	0.436146
TEC1	3143.46	3191.05	0.985086	0.923256		1552.16	3600.02	0.431153	0.0005		9384.44	6643.41	1.41259	0.211125
TPK2	1368.1	1372.58	0.996736	0.967853		1159.89	899.927	1.28887	0.0958		421.483	386.055	1.09177	0.576895
TPS2	4175.88	4615.71	0.90471	0.0794876		3097.16	3615.03	0.856743	0.0533		7077.8	6005.35	1.17858	0.631484
TRR1	3742.81	4319.2	0.866552	0.157088		8847.36	15351.2	0.57633	0.0001		3297.9	3089.88	1.06732	0.863962
TRX1	18500.5	20127.7	0.919159	0.223791		20734.7	22113.2	0.937661	0.2853		8430.93	6025.08	1.39931	0.19076
TTR1	5759.24	6112.79	0.942162	0.216617		7597.94	6858.98	1.10774	0.0768		4934.35	3285.18	1.50201	0.341226
TUP1	11189.2	11317.8	0.988642	0.614112		5767.04	5115.43	1.12738	0.006		2344.28	3605.09	0.650269	0.0708416
TYE7	8429.97	8022.21	1.05083	0.713591		6392.35	5110.64	1.25079	0.3405		27711.7	4126.57	6.71543	0.000785124
UCF1	55767	55816.3	0.999117	0.99808		25330.2	19632.5	1.29022	0.0828		64034.5	31535.9	2.03053	0.0897367
UGP1	11777	12424.8	0.947862	0.0701837		4118.84	5818.13	0.707932	0.0007		3257.79	2171.98	1.49992	0.0503473
UME6	544.076	429.138	1.26784	0.125293		1197.39	1609.04	0.744165	0.0284		1363.96	1943.14	0.701939	0.00703636
WH11	995.34	968.361	1.02786	0.704928		395.06	501.538	0.787698	0.1131		284.052	387.114	0.733769	0.325035
YHB1	1998.53	3764.61	0.530872	0.00887093		1343.29	1907.7	0.70414	0.1482		72829	72521.5	1.00424	0.981045
YRA1	4857.98	5046.58	0.962627	0.000632327		975.625	1151.11	0.847554	0.009		1728.31	2385.44	0.724523	0.191322
YWP1	836.281	5009.34	0.166944	0.00520734		37.3491	226.652	0.164786	0.0111		350.15	239.134	1.46424	0.322443
ZRT1	44.8165	42.9837	1.04264	0.852113		87.4706	4344.06	0.0201357	0.0001		78.1671	328.989	0.237598	0.0069309
ZRT2	4381.87	3578.87	1.22437	0.124146		6004.59	8637.45	0.695181	0.0004		5642.43	7371.53	0.765436	0.461767

## Sheet: TF mutants summary
Orf19	Gene name	efg1/SC5314	p-value (efg1, SC5314)	rim101/SC5314	p (SC5314, rim101)	rob1/SC5314	p (SC5314, rob1)	rpn4/SC5314	p (SC5314, rpn4)	sut1/SC5314	p (SC5314, sut1)	zap1/SC5314	p (SC5314, zap1)	Hyphal growth induced (18216277, 18321992, this study)	Biofilm induced (23572557, 22265407)	adherence (22359502)	Iron limitation induced (21592964, 21843869)	Zinc limitation induced (19529758)	Oxidative stress induced (16339080, 20810668)	OPC induced (22544909)	ABF induced (24006497)	Zebrafish infection induced (16998073)	Macrophage co-culture induced (15470236)	Rim101 induced (18627379)	Bcr1 induced (22265407, 22359502)	Tup1 repressed (15814840)	Nrg1 repressed (15814840)	Other (CGD)
orf19.6124	ACE2	2.23127	0.00542946	0.89857	0.484314	1.40806	0.00498784	6.15505	0.00363441	2.96118	0.0181933	4.14372	0.0089549			adhere	Iron
orf19.2608	ADH5	0.33443	0.00744648	0.426532	0.000485023	0.571643	0.00103105	1.89928	0.00230126	0.554374	0.000115199	0.669712	0.0216276	Hyphal		adhere							Mφ		BCR1	tup1	nrg1
orf19.5741	ALS1	3.4648	0.0219079	1.92073	0.00038259	1.15042	0.189877	7.01404	7.88464e-05	2.27587	0.000832046	2.44399	1.20614e-05	Hyphal		adhere			H2O2	OPC	ABF			RIM101	BCR1	tup1	nrg1
orf19.1097	ALS2	37.5761	0.0118677	0.262574	0.0505002	0.788025	0.504436	0.719644	0.685772	0.84339	0.486341	0	2.59732e-05	Hyphal			Iron			OPC					BCR1
orf19.1816	ALS3	0.2645	0.00134561	0.68719	1.12725e-06	0.276219	1.05731e-06	2.66586	8.88114e-05	1.33263	0.00500961	1.65188	0.000109639	Hyphal		adhere				OPC	ABF			RIM101	BCR1	tup1	nrg1
orf19.4555	ALS4	3.84834	0.0185504	1.85263	0.00808092	2.90259	0.0120335	1.34486	0.502529	1.2368	0.553458	0.561848	0.333319	Hyphal		adhere	Iron								BCR1
orf19.5736	ALS5	0	0.000229962	0.872431	0.696003	0.806648	0.210029	0.639294	0.327104	1.17208	0.567412	0.581664	0.216272	Hyphal												tup1	nrg1
orf19.7414	ALS6	0.307432	0.0992406	0.871966	0.664254	0.759277	0.152889	1.98409	0.221603	1.83347	0.0848588	2.04343	0.277981										Mφ
orf19.7400	ALS7	3.57282	0.00068688	1.41643	0.096468	0.74433	0.0136025	1.15008	0.792606	1.31433	0.518501	0.974015	0.95481										Mφ
orf19.5742	ALS9	37.6096	0.00930723	1.39964	0.652125	0.35718	0.0106669	0	0.000261241	0.366755	0.0282458	0.558884	0.211052			adhere
orf19.4773	AOX2	20.9658	0.00435683	2.68041	0.369884	5.81618	6.03431e-05	33.0451	0.000116708	11.936	0.00994321	18.3935	0.00675508	Hyphal		adhere		Zinc	H2O2		ABF
orf19.7469	ARG1	1.55248	0.0631796	1.7405	0.0569596	1.15655	0.0674806	3.36083	0.0012417	1.98039	3.12279e-05	3.05594	0.00018337	Hyphal					H2O2		ABF		Mφ	RIM101	BCR1	tup1	nrg1
orf19.4766	ARG81	2.17396	0.20786	0.862811	0.126468	1.91795	0.0707351	10.0168	0.00106661	4.33104	0.000357845	5.87086	0.00611984			adhere
orf19.2289	ARP3	0.836055	0.390098	0.811973	0.045988	1.00278	0.97874	1.82647	0.0346365	1.1772	0.324181	1.52971	0.000328848	Hyphal
orf19.723	BCR1	1.57994	0.126144	0.699575	0.00516436	0.602094	0.0023809	0.812542	0.209518	1.05886	0.34144	0.954567	0.71089	Hyphal		adhere									BCR1	tup1
orf19.1623	CAP1	3.12906	0.000655802	1.38116	0.00574466	1.27803	0.0758675	4.61796	0.00353845	2.41265	0.00414255	3.16441	0.00484687						H2O2	OPC	ABF
orf19.6229	CAT1	11.3858	0.00423538	2.11912	1.93998e-05	1.16656	0.101043	3.07248	0.00480177	2.1286	0.00879293	2.49329	0.00185648	Hyphal	Biofilm				H2O2	OPC			Mφ
orf19.548	CDC10	1.15329	0.58356	0.735977	0.00293343	1.05022	0.560593	3.85588	0.00176675	2.07888	0.000640248	2.93603	0.00673471	Hyphal												tup1
orf19.6000	CDR1	1.44376	0.0272663	0.296223	0.000309643	0.948429	0.527042	1.29306	0.194702	1.28078	0.0490148	1.27275	0.123733	Hyphal
orf19.5958	CDR2	16.8846	0.0527575	0.832059	0.711914	0.434925	0.0266076	0.344137	0.132652	0.0418145	0.000139246	0	4.44465e-05															Drug resistance
orf19.3895	CHT2	0.481935	0.29937	1.70296	0.01466	1.07857	0.397468	5.47343	0.00569016	2.28007	0.0714253	4.36306	0.00225718			adhere						Zebrafish		RIM101	BCR1
orf19.7586	CHT3	11.4517	0.0233109	0.802807	0.166576	0.992628	0.912647	6.14926	0.0077495	2.35652	0.019891	3.67267	0.00335835			adhere	Iron
orf19.4393	CIT1	1.64068	0.0419984	1.52964	0.00136691	1.02743	0.523135	2.03906	0.0011018	2.01107	0.00348341	1.88465	0.00170415	Hyphal	Biofilm					OPC			Mφ	RIM101		tup1
orf19.2706	CRH11	0.164919	0.00576005	0.28833	0.000386275	0.352641	0.00034738	2.18218	0.0209422	0.960499	0.668492	1.36629	0.000357218	Hyphal	Biofilm	adhere				OPC					BCR1	tup1
orf19.7114	CSA1	0.30985	0.0557081	0.416509	0.00037774	0.824251	0.017758	2.44342	2.48342e-05	0.755377	0.0201767	1.38088	0.046406	Hyphal	Biofilm	adhere	Iron				ABF	Zebrafish		RIM101	BCR1
orf19.4477	CSH1	1.0502	0.732975	1.01152	0.337689	1.04382	0.348425	1.57789	0.000623036	1.7166	0.00429842	0.730624	0.00435459	Hyphal		adhere		Zinc					Mφ			tup1	nrg1
orf19.4777	DAK2	2.37472	0.00164713	0.939981	0.264482	1.14058	0.119198	0.935284	0.800047	0.802153	0.0714135	1.55037	0.188288						H2O2								nrg1
orf19.4082	DDR48	0.449991	0.0482961	2.60842	0.000219749	1.08557	0.175901	1.55337	0.0106755	1.53854	0.00691391	1.86295	0.000199512	Hyphal		adhere				OPC			Mφ			tup1	nrg1
orf19.2075	DFG5	0.681585	0.392502	0.45793	8.40994e-05	0.484761	0.0003409	0.836273	0.678384	0.548386	0.0405286	0.350765	0.0142955	Hyphal
orf19.3374	ECE1	0.286591	0.00518711	0.211709	1.5287e-09	0.132479	3.30883e-08	2.32379	0.000302018	0.904803	0.0836202	1.76843	0.000588404	Hyphal	Biofilm	adhere		Zinc	H2O2	OPC			Mφ	RIM101	BCR1	tup1	nrg1
orf19.4255	ECM331	0.216655	0.0129905	0.98705	0.80952	0.232569	1.47271e-05	2.08731	0.00178747	1.01334	0.777577	1.6523	0.00595586	Hyphal		adhere	Iron			OPC	ABF		Mφ			tup1	nrg1
orf19.610	EFG1	0	0.00524151	0.350472	0.000299358	1.20106	0.0190389	0.774907	0.133281	0.812423	0.187923	0.955163	0.430326				Iron
orf19.7332	ELF1	2.36404	0.0262335	1.10608	0.0255694	0.801286	0.000181911	1.70954	0.0966572	1.40191	0.0571405	1.69453	0.0026285								ABF
orf19.6070	ENA2	9.94602	0.000290705	0.106674	6.52421e-06	0.851599	0.00874594	2.44989	0.00306078	1.71374	5.32747e-05	2.15957	0.000109003	Hyphal		adhere			H2O2		ABF			RIM101	BCR1
orf19.5170	ENA21	3.28582	0.00153754	0.74911	0.000163401	1.04605	0.0022828	2.12562	0.000142094	1.9939	6.55529e-06	1.66666	0.000148314	Hyphal		adhere		Zinc			ABF				BCR1
orf19.1120	FAV2	0	0.00250655	0.164718	0.00127669	0.409453	0.00137955	3.45852	0.00118477	2.04329	0.000641233	2.62612	0.00470341	Hyphal	Biofilm		Iron			OPC			Mφ			tup1	nrg1
orf19.6178	FBP1	1.29166	0.403523	1.2157	0.0366457	1.33024	0.00543989	5.1157	0.000530806	2.60027	2.44082e-05	3.1626	0.00683716	Hyphal	Biofilm					OPC	ABF	Zebrafish	Mφ
orf19.638	FDH1	2.65853	0.00976296	9.36921	0.000198065	5.91038	4.9042e-06	4.52185	0.000686134	1.74952	0.0412144	1.7591	0.107063	Hyphal	Biofilm	adhere	Iron		H2O2					RIM101
orf19.5389	FKH2	2.88563	0.0405588	0.632921	0.125614	0.73791	0.0422625	0.707554	0.433912	1.60924	0.217669	0.351512	0.116199	Hyphal
orf19.5634	FRP1	1.0939	0.758418	0.996406	0.969522	1.08076	0.502015	3.47455	0.000469677	0.759429	0.0905152	1.87226	0.0336694	Hyphal	Biofilm		Iron		H2O2		ABF	Zebrafish		RIM101		tup1	nrg1
orf19.7112	FRP2	1.3595	0.0500928	0.0206629	8.74524e-07	0.920275	0.062864	2.17662	0.00511092	0.868219	0.243868	1.25367	0.0301499	Hyphal	Biofilm		Iron				ABF	Zebrafish		RIM101
orf19.1224	FRP3	6.33855	0.0025451	1.46581	0.000885146	1.50779	0.00121706	3.50783	0.00543236	1.86384	0.0144614	1.9474	0.0159833	Hyphal	Biofilm								Mφ	RIM101
orf19.7219	FTR1	0.540302	0.118315	1.18897	0.00191994	1.15167	0.0241031	2.14441	9.9791e-05	1.56312	0.000134749	1.99435	1.20863e-05	Hyphal			Iron		H2O2		ABF	Zebrafish				tup1
orf19.3670	GAL1	1.62534	0.135819	0.780626	0.0146394	1.24332	0.00452044	1.91096	0.00319948	1.1502	0.0344559	1.58993	0.0354655	Hyphal		adhere			H2O2				Mφ	RIM101	BCR1	tup1
orf19.6993	GAP2	9.0839	0.0148084	20.2629	4.63763e-05	9.94772	8.7898e-05	1.44708	0.627661	4.80024	0.0866555	2.29135	0.00944583	Hyphal			Iron		H2O2		ABF		Mφ	RIM101
orf19.999	GCA2	9.61869	0.00930426	2.78348	0.00296455	3.22692	0.0114444	16.41	0.00753042	9.6784	0.00137916	11.0624	0.00225167	Hyphal					H2O2	OPC						tup1	nrg1
orf19.1358	GCN4	6.50519	0.000401695	1.43746	8.00122e-05	1.49477	0.000614089	2.39871	0.000373482	1.82652	0.00042415	1.8769	0.00300669	Hyphal	Biofilm					OPC
orf19.1193	GNP1	1.65008	0.0741747	1.38191	0.0674367	0.751184	0.0184287	1.81519	0.0226656	0.932324	0.288494	0.978262	0.856873	Hyphal		adhere		Zinc		OPC	ABF				BCR1
orf19.691	GPD2	19.1133	0.0118688	0.644807	0.192842	1.57242	0.0674917	9.51855	0.000171065	3.84054	0.00171024	4.32952	0.00294583	Hyphal		adhere			H2O2						BCR1
orf19.4647	HAP3	1.48297	0.0568105	1.62356	0.0355918	1.19999	0.144175	1.27972	0.0247184	0.925635	0.252202	1.81031	0.0238881	Hyphal	Biofilm		Iron				ABF			RIM101
orf19.681	HAP43	1.02347	0.877827	1.24023	0.0400814	0.797429	0.00526366	1.53344	0.017218	1.00406	0.971536	1.31743	0.00192941	Hyphal			Iron				ABF			RIM101		tup1
orf19.2601	HEM1	1.38314	0.404784	0.850245	0.362541	1.25455	0.188111	6.75346	0.00605347	3.00322	0.00432476	3.6052	0.054869								ABF			RIM101
orf19.2023	HGT7	2.04781	0.0269106	0.680403	0.0053497	1.21423	0.0439561	0.983047	0.714806	1.13393	0.122013	1.34104	0.000286767	Hyphal					H2O2
orf19.895	HOG1	0.814455	0.730523	0.786489	0.000500815	0.577344	0.00693081	1.57531	0.0158764	1.10114	0.541073	1.4677	0.0211983															Core stress
orf19.6387	HSP104	3.60773	8.39178e-05	1.00428	0.965561	0.849411	0.102015	3.44005	0.000110402	1.1163	0.527469	1.73441	0.0288149			adhere			H2O2						BCR1
orf19.4980	HSP70	4.81107	0.000110983	0.79994	0.00106911	1.06895	0.0321128	2.24792	0.000423834	0.896304	0.471598	1.20535	0.368166	Hyphal		adhere			H2O2
orf19.6924	HTA1	3.39643	9.53183e-05	1.18394	0.000630121	1.01961	0.701062	2.46044	0.00496248	2.4061	0.00016571	2.25835	0.00679307				Iron
orf19.1051	HTA2	2.40196	0.000376743	1.2538	0.000384903	0.960735	0.33033	2.6258	9.07081e-06	1.57602	0.000453109	2.21294	0.000898942				Iron
orf19.1321	HWP1	0.354732	0.0474811	0.441155	7.17064e-05	0.132401	2.87596e-07	1.28054	0.0195006	1.05019	0.648705	1.30706	0.000313189	Hyphal	Biofilm	adhere				OPC			Mφ		BCR1	tup1	nrg1
orf19.4975	HYR1	0.0178647	0.0561513	3.49546	0.00226457	0.222483	0.000951526	0.434571	0.0581321	2.25434	0.0285621	3.98442	0.00261736	Hyphal		adhere		Zinc	H2O2	OPC				RIM101	BCR1	tup1	nrg1
orf19.1048	IFD6	0.0234523	5.76084e-06	0.189262	0.00439185	0.530841	0.0321964	0.277716	0.00239699	0.281429	0.0114821	0.0533378	0.000413141	Hyphal		adhere		Zinc		OPC						tup1	nrg1
orf19.5760	IHD1	0.186071	0.00336404	0.638682	0.000107665	0.305227	1.56877e-06	2.37468	0.00364681	1.38293	2.0591e-05	1.9845	0.000296367	Hyphal		adhere		Zinc		OPC			Mφ			tup1	nrg1
orf19.5068	IRE1	8.6179	0.00526223	0.902297	0.263538	0.969488	0.634466	1.30389	0.304886	1.44331	0.0112648	1.05164	0.872327		Biofilm
orf19.5265	KIP4	0.274783	0.013928	1.08351	0.286925	0.317073	3.54986e-07	1.99343	0.000546779	1.18504	0.105727	1.73844	0.000180985	Hyphal		adhere				OPC			Mφ			tup1	nrg1
orf19.4377	KRE1	3.03454	0.0141345	0.961953	0.613844	0.760208	0.00282672	2.38519	9.00418e-06	1.86083	0.000534342	1.62857	0.0318756	Hyphal		adhere							Mφ		BCR1		nrg1
orf19.3419	MAE1	0.419931	0.0330387	1.28231	0.143477	0.613589	0.0420772	1.09078	0.760091	1.13897	0.24846	0.878671	0.135267	Hyphal			Iron		H2O2							tup1
orf19.6232	NPR1	0.730583	0.667485	0.844209	0.212161	0.627109	0.00389611	0.564404	0.0126881	1.22236	0.122641	0.975734	0.904843						H2O2
orf19.7150	NRG1	2.96871	0.0746542	1.31982	0.196314	1.74898	0.0210526	0.793754	0.696258	0.579221	0.00773697	0.759183	0.211607			adhere
orf19.1424	orf19.1424	6.51842	0.0296306	0.829649	0.250993	0.292815	0.000604765	1.69857	0.0379699	0.578919	0.0180921	0.222169	0.0131739		Biofilm								Mφ
orf19.1534	orf19.1534	1.41824	0.0660141	0.35023	1.5528e-05	0.357889	8.44849e-05	0.542892	0.0136042	0.346261	0.000204451	0.0935075	0.000110757	Hyphal	Biofilm	adhere		Zinc		OPC
orf19.1691	orf19.1691	1.34042	0.667288	0.0573604	9.99407e-05	2.45606	0.0146211	0.387173	0.0831126	0.0516771	6.77756e-05	0.231225	0.0056171	Hyphal		adhere	Iron									tup1	nrg1
orf19.1862	orf19.1862	5.32061	0.00834056	2.58468	3.04767e-07	1.60064	0.000481018	3.5887	0.00716903	1.28982	0.0266805	1.3758	0.427794	Hyphal		adhere	Iron									tup1	nrg1
orf19.2125	orf19.2125	2.72061	0.00147256	2.89295	1.35635e-05	0.819614	0.00574863	2.17605	0.000707994	1.32507	0.00210588	1.73285	0.0351476	Hyphal	Biofilm					OPC	ABF					tup1
orf19.3615	orf19.3615	2.40827	0.019367	0.488405	0.000576299	0.763554	0.00577715	1.66561	0.00152928	1.09356	0.221672	1.49766	0.00131205	Hyphal							ABF	Zebrafish		RIM101
orf19.409	orf19.409	1.18269	0.363167	0.741877	0.0184203	1.32352	0.00414364	2.10078	0.0386406	1.32363	0.0362671	1.63227	0.00328323	Hyphal					H2O2	OPC	ABF
orf19.411	orf19.411	0.0188295	0.00645592	0.737638	0.426611	1.92376	0.000466957	2.12933	0.218145	1.4451	0.116666	1.67919	0.403224				Iron		H2O2					RIM101		tup1	nrg1
orf19.4174	orf19.4174	0	0.0140196	0.870026	0.719731	2.74402	0.000488515	21.5533	0.000445261	7.69325	0.000886273	12.2429	0.00188527							OPC		Zebrafish		RIM101
orf19.449	orf19.449	1.53459	0.141793	1.9853	0.0345838	1.37609	0.0274721	1.37347	0.577955	1.25703	0.0967351	1.35354	0.356718	Hyphal		adhere			H2O2			Zebrafish	Mφ	RIM101	BCR1
orf19.4706	orf19.4706	1.45645	0.0269592	1.04099	0.749713	0.926754	0.280667	2.06247	0.000138638	1.61926	0.00565612	1.93531	2.37602e-05	Hyphal						OPC	ABF		Mφ
orf19.5517	orf19.5517	4.18793	0.0439311	1.16755	0.522129	1.35507	0.140927	2.54827	0.0511466	2.07897	0.01856	2.58516	0.00136081						H2O2
orf19.5626	orf19.5626	3.54214	0.000895161	2.54451	0.0240708	2.2002	0.0263723	1.88637	0.0896627	1.46229	0.0943981	1.63837	0.0788354	Hyphal		adhere			H2O2						BCR1	tup1
orf19.6578	orf19.6578	0.488564	0.0210893	0.461507	0.00683079	0.87874	0.165125	1.23971	0.0760064	1.06321	0.157765	1.42624	0.0714123	Hyphal		adhere				OPC				RIM101
orf19.6660	orf19.6660	1.97357	0.0780097	1.28774	0.450994	2.93171	0.010197	19.199	0.000663047	5.83843	0.00113567	7.62272	0.00685664	Hyphal					H2O2		ABF
orf19.670.2	orf19.670.2	0.946413	0.881248	0.712055	0.200223	1.47137	0.0200044	0.493723	0.00587046	0.703651	0.0414371	0.575428	0.00599169	Hyphal		adhere			H2O2	OPC	ABF	Zebrafish		RIM101	BCR1
orf19.7514	PCK1	0.798499	0.611003	2.39203	0.0278162	1.38424	0.0721091	1.53702	0.0126517	1.352	0.191924	0.719012	0.125573	Hyphal		adhere			H2O2	OPC	ABF	Zebrafish	Mφ		BCR1	tup1
orf19.6540	PFK2	1.25232	0.173941	0.783945	0.0753929	0.829047	0.0720475	0.847592	0.0264398	0.907474	0.246361	1.02228	0.546421			adhere
orf19.6420	PGA13	0.805157	0.30354	0.306846	0.000198281	0.510193	2.95368e-05	0.652381	0.000938639	0.594207	0.000136352	0.743491	0.00777933	Hyphal		adhere				OPC				RIM101	BCR1	tup1	nrg1
orf19.893	PGA17	17.9483	1.86758e-07	1.59615	0.0542272	0.209958	0.00412567	1.27057	0.842079	0.627446	0.477617	0.954359	0.931026					Zinc	H2O2	OPC			Mφ	RIM101		tup1
orf19.6336	PGA25	23.2006	0.0184988	1.58601	0.419648	0	0.0067177	0	0.0067177	0	0.0067177	0	0.0067177	Hyphal						OPC			Mφ
orf19.2833	PGA34	10.4613	0.00248554	1.48478	0.0213994	0.203695	3.04015e-05	1.6221	0.019393	1.3064	0.0173135	1.72772	0.00282378	Hyphal		adhere			H2O2	OPC	ABF		Mφ	RIM101		tup1
orf19.3923	PGA37	64.3248	0.0153084	0.806669	0.830496	0.493109	0.196686	0.532256	0.472637	0.805835	0.812691	1.85866	0.670949	Hyphal	Biofilm				H2O2					RIM101
orf19.6321	PGA48	5.21851	0.00897514	0.32786	0.00365439	0.636941	0.00112073	2.72355	0.00863981	1.24506	0.155064	1.31526	0.17553				Iron
orf19.4651	PGA53	8.9373	0.000193283	1.00879	0.950531	1.03357	0.744124	0.960675	0.879576	1.92095	0.00502535	2.33947	0.000387557			adhere
orf19.5635	PGA7	1.09053	0.615856	0.873362	0.484385	0.897388	0.0106574	2.58136	0.000229519	0.960377	0.240536	1.57139	0.000576235	Hyphal	Biofilm	adhere	Iron				ABF	Zebrafish		RIM101	BCR1	tup1
orf19.4599	PHO89	3.36849	0.011601	0.013659	1.84272e-05	0.442661	0.000336349	1.38959	0.00246498	0.830801	0.27068	1.18641	0.125613	Hyphal		adhere					ABF			RIM101	BCR1
orf19.3829	PHR1	0.797976	0.0157634	0.0100054	5.71009e-07	0.381756	1.355e-05	1.28385	0.0401869	0.882372	0.29288	0.987347	0.783496	Hyphal		adhere				OPC				RIM101	BCR1	tup1	nrg1
orf19.6081	PHR2	2.97011	0.00502192	26.6273	2.45145e-07	0.586049	0.0157219	0.938166	0.837394	1.43164	0.107181	2.09347	0.00973019		Biofilm		Iron				ABF		Mφ
orf19.778	PIL1	1.4004	0.167841	1.67601	6.73119e-05	1.05461	0.0633882	1.84173	0.00108926	1.26641	0.00333908	1.5962	0.0263578	Hyphal		adhere	Iron
orf19.220	PIR1	6.69118	0.0041468	3.14201	0.00206381	1.33413	0.0231889	1.91862	0.0387652	1.67756	0.0465372	0.83338	0.187042			adhere	Iron
orf19.5102	PLB5	2.30712	0.0932955	0.610497	0.103274	0.266725	5.85872e-05	1.79104	0.00385502	0.847168	0.122238	1.2373	0.518612	Hyphal		adhere	Iron			OPC	ABF			RIM101		tup1
orf19.5873	POL1	2.59336	0.00329693	1.13591	0.668817	0.696843	0.00627223	1.98962	0.0245776	1.8325	0.000306957	1.80385	0.12331										Mφ
orf19.3111	PRA1	0.910016	0.610025	0.00434449	6.83437e-09	0.18191	3.57031e-06	0.737959	0.00493659	0.165835	2.63985e-07	0.00678875	9.38564e-09	Hyphal		adhere		Zinc		OPC			Mφ	RIM101
orf19.535	RBR1	24.0349	0.0430036	49.1659	1.24071e-05	6.21801	0.00472956	52.6717	0.00710761	19.5953	0.0315503	30.0567	0.000392711	Hyphal	Biofilm		Iron				ABF					tup1
orf19.532	RBR2	5.7335	0.00291663	15.8392	2.56855e-06	4.77219	0.0176707	31.6529	0.00143007	12.529	0.0133063	15.6686	0.000146527		Biofilm				H2O2							tup1
orf19.1327	RBT1	94.2407	0.0132384	0.494523	0.162648	3.07802	0.000671159	21.5373	0.0104728	8.79122	0.00355119	9.88253	3.15721e-05	Hyphal		adhere								RIM101	BCR1	tup1	nrg1
orf19.5636	RBT5	0.482484	0.0711589	0.547823	6.24768e-06	0.651004	9.25983e-06	2.2282	0.000706519	0.80946	0.00591135	1.51758	0.000536902	Hyphal	Biofilm	adhere	Iron		H2O2		ABF	Zebrafish		RIM101	BCR1	tup1	nrg1
orf19.7350	RCT1	0.639265	0.011186	0.774132	0.00164847	0.857904	0.00285961	1.55048	0.000424092	0.892894	0.112625	1.58349	0.0134875	Hyphal	Biofilm	adhere				OPC			Mφ			tup1	nrg1
orf19.5437	RHR2	0.903138	0.765277	0.245599	0.00351544	1.24178	0.00928712	1.06526	0.810719	0.809127	0.056834	1.14564	0.621204	Hyphal		adhere			H2O2						BCR1		nrg1
orf19.7247	RIM101	1.81059	0.0295197	0.052043	7.63567e-06	0.708477	0.00199814	1.7149	0.00442308	1.07476	0.437931	1.32028	0.0460401											RIM101
orf19.1868	RNR22	2.2607	0.0260477	0.30687	0.0425494	2.44379	0.00824046	8.27451	0.00281463	4.25278	0.000739701	4.14217	0.001764	Hyphal		adhere			H2O2	OPC				RIM101	BCR1		nrg1
orf19.23	RTA3	41.3389	0.0223545	2.38797	0.337912	1.1977	0.762413	3.41746	0.413914	2.15653	0.399466	2.1191	0.187186															Drug resistance
orf19.5714	SAP1	24.707	0.0158568	0.423429	0.00420124	0.329307	0.000339839	0.130939	0.000942809	0.359928	0.0590507	0.905405	0.880505						H2O2				Mφ
orf19.3839	SAP10	0.360132	0.185483	1.24011	0.429997	0.665625	0.00492865	3.84266	2.26814e-06	2.03492	0.245888	0.714909	0.481901	Hyphal			Iron
orf19.3708	SAP2	0	0.00787126	0.713934	0.514049	0.308982	0.0363461	2.04631	0.637065	1.12244	0.884715	0.60038	0.555235		Biofilm
orf19.5716	SAP4	0	8.54122e-05	0.20661	0.0341491	1.63915	0.411904	18.6894	0.0195136	6.98221	0.00536741	11.3368	0.0358353	Hyphal	Biofilm			Zinc	H2O2	OPC			Mφ	RIM101		tup1	nrg1
orf19.5585	SAP5	0.0495319	0.03006	0.0508155	2.44398e-06	0.0225838	4.4925e-07	1.40797	0.0042499	0.557436	0.00455303	1.53701	0.000760455	Hyphal	Biofilm	adhere		Zinc	H2O2	OPC	ABF		Mφ	RIM101			nrg1
orf19.5542	SAP6	0	0.000666828	0.123098	0.000124279	0.308908	0.00038149	4.68729	1.22445e-05	1.49224	0.0301052	2.86924	0.0225216	Hyphal		adhere		Zinc		OPC	ABF						nrg1
orf19.6928	SAP9	2.95421	0.0102479	0.510274	0.000597031	1.03389	0.660957	1.66395	0.0286512	0.964988	0.702396	1.44079	0.000473464	Hyphal					H2O2		ABF			RIM101
orf19.3893	SCW11	33.2522	0.00293813	0.556271	0.029591	1.1939	0.0932259	8.16324	0.00765773	2.57673	0.0406215	3.84975	0.0124809			adhere	Iron
orf19.2941	SCW4	14.3397	0.030548	4.46606	0.463445	1.54461	0.549897	17.9036	1.43631e-05	3.21106	0.0541353	6.90654	0.169095					Zinc		OPC
orf19.1719	SGA1	1.92384	0.00618044	0.79218	0.100419	1.21351	0.0704209	2.30761	0.00877766	2.03049	0.0149523	2.51504	0.000228321	Hyphal		adhere				OPC		Zebrafish		RIM101
orf19.6011	SIN3	2.19577	0.0315005	1.29112	0.100599	1.19184	0.0998804	3.68026	0.000380258	2.42235	0.00139077	3.1575	0.0033641	Hyphal
orf19.2179	SIT1	0.355662	0.00781052	0.8773	0.326899	1.53295	0.00444571	5.71475	1.70444e-07	2.76169	0.00745051	3.83507	0.00564892	Hyphal			Iron		H2O2		ABF			RIM101		tup1
orf19.3623	SMC2	1.59483	0.24425	0.611207	0.0171744	1.04674	0.773844	1.228	0.435934	1.5402	0.140973	2.01278	0.077491	Hyphal					H2O2
orf19.2062	SOD4	3.51359	0.0250143	1.14332	0.0713786	0.934738	0.663915	5.07159	0.000483675	2.81764	0.00101844	2.88842	0.00589946	Hyphal	Biofilm		Iron		H2O2	OPC	ABF		Mφ			tup1
orf19.2060	SOD5	0.470431	0.0029884	0.161022	1.30782e-08	0.585816	0.000106088	1.81258	0.000161198	0.89429	0.00665455	1.43906	0.00291499	Hyphal	Biofilm	adhere				OPC		Zebrafish		RIM101	BCR1		nrg1
orf19.2108	SOD6	19.186	0.000460456	0.151415	0.00708451	0.0928058	0.000791592	0	0.00014431	0.783767	0.767331	0	0.00014431	Hyphal		adhere							Mφ	RIM101	BCR1
orf19.6367	SSB1	1.221	0.176314	1.00276	0.950944	0.754122	7.03975e-05	1.58567	0.00387152	1.02079	0.681015	1.55911	0.000123359				Iron
orf19.2107.1	STF2	0.766921	0.19156	1.32511	0.00316595	1.63113	0.000228081	2.2407	0.000221382	1.74872	4.79264e-05	1.68596	0.0126407	Hyphal		adhere			H2O2						BCR1
orf19.5908	TEC1	1.52985	0.10568	0.473639	0.00104542	1.13208	0.177731	4.05942	0.000332963	1.97744	8.29117e-06	2.25015	0.00130358	Hyphal		adhere				OPC				RIM101	BCR1
orf19.4892	TPK1	3.01719	0.0190001	0.902979	0.157973	2.32477	0.00606916	12.1655	0.00137365	4.87648	0.00109322	6.13316	0.00644444	Hyphal
orf19.2277	TPK2	3.54951	0.0368491	1.20282	0.16185	1.16784	0.111887	1.79015	0.107676	1.4513	8.1617e-05	1.31738	0.0810368				Iron
orf19.3038	TPS2	0.382663	0.0470042	0.871062	0.0572877	0.90492	0.226926	2.1259	0.000212533	1.0803	0.0890988	1.28936	0.131815	Hyphal					H2O2			Zebrafish		RIM101
orf19.4290	TRR1	1.90364	0.038202	0.620948	3.37887e-05	1.08892	0.182293	3.13392	0.000407852	1.60481	0.000198072	2.26565	0.00272071	Hyphal			Iron		H2O2	OPC	ABF
orf19.7611	TRX1	1.79811	0.0047402	1.10357	0.164135	1.39061	0.00071721	3.084	0.000241962	1.88149	9.426e-05	2.59195	0.0213892	Hyphal			Iron		H2O2	OPC
orf19.6059	TTR1	3.57518	0.000177586	1.27768	0.00581384	1.54203	0.0147238	2.60513	0.000162995	2.49863	0.000379796	3.04329	0.00934737	Hyphal					H2O2
orf19.6109	TUP1	1.84166	0.00582081	1.15299	0.00129583	0.689188	0.000132816	1.55092	0.00373575	1.05674	0.69064	1.36844	0.0331266		Biofilm
orf19.4941	TYE7	0.822184	0.0199865	1.59704	0.0533812	1.80728	0.00786265	2.10359	0.0236437	1.68377	0.0909361	2.01195	0.00321552			adhere										tup1
orf19.1354	UCF1	0.995989	0.976558	1.37915	0.0462949	1.70704	0.00124946	0.722581	0.0053323	0.589067	0.00258501	0.713639	0.00879879	Hyphal		adhere			H2O2	OPC
orf19.1738	UGP1	1.72934	0.0596111	0.719261	0.000135439	0.942299	0.45618	3.02812	0.000353149	1.58699	0.00190446	2.17177	0.0310684	Hyphal						OPC
orf19.1822	UME6	0.0772118	0.00194396	0.795056	0.0633441	0.637531	0.00552433	4.97557	0.000268523	1.86295	0.00834511	2.86243	0.000182981	Hyphal						OPC	ABF					tup1	nrg1
orf19.3548.1	WH11	2.03096	0.183228	0.802692	0.0535629	0.475781	0.000156659	0.855133	0.672317	1.20876	0.566447	1.24461	0.374022	Hyphal			Iron
orf19.3707	YHB1	19.1789	0.0032043	1.64769	0.034879	3.67994	0.00171376	3.81247	2.16056e-05	3.7218	0.0232188	2.57626	3.70464e-05	Hyphal		adhere				OPC	ABF	Zebrafish	Mφ	RIM101		tup1
orf19.3618	YWP1	32.3406	0.0192136	0.14726	0.00527887	72.9186	4.19231e-07	16.7833	6.6442e-05	6.26449	0.00045312	7.92639	0.0697803			adhere
orf19.3794	ZAP1	3.4305	0.00313072	1.30253	0.0626893	0.446068	0.00246793	0.513768	0.0576651	0.497959	0.00173199	0.0701031	0.000298737	Hyphal				Zinc								tup1
orf19.6182	ZCF34	8.02951	0.0638653	0.47209	0.0532434	0.431988	0.00488938	0.0898153	0.00069529	1.00081	0.998515	0.690488	0.4674			adhere
orf19.3112	ZRT1	0.420868	4.13821e-05	0.0155451	3.86621e-06	0.242498	2.66207e-05	0.920219	0.642127	0.224577	4.91882e-05	0.0269439	3.63968e-06	Hyphal		adhere		Zinc	H2O2	OPC
orf19.1585	ZRT2	3.11742	0.00114644	0.623533	0.000228064	0.540145	0.00128689	1.00075	0.986045	0.538093	0.00112941	0.297623	0.00010416	Hyphal	Biofilm	adhere		Zinc		OPC			Mφ
