# Supplementary material for: Activation and Alliance of Regulatory Pathways in C. albicans during Mammalian Infection
Source: PLoS Biol. 2015 Feb 18;13(2):e1002076. doi: 10.1371/journal.pbio.1002076 (PMC4333574; doi:10.1371/journal.pbio.1002076)
Supplement: S6 Data — Expression level for 248 C. albicans environmental response genes and 231 transcription factor genes were determined under in vivo (invasive infection/kidney) and in vitro (RPMI) conditions, with or without caspofungin treatment. Mean expression levels of each gene from three independent biological samples were used to calculate the ratio between the caspofungin treated versus untreated samples, and statistical significance was determined by two-tailed Student’s t-test (n = 3, p < 0.05). The early response data (12 hr postinfection) from S1 Data are included here for comparison. (XLSX) [file pbio.1002076.s006.xlsx]

## Sheet: 248 ER genes
		RPMI no caspo	RPMI no caspo	RPMI no caspo	RPMI +caspo	RPMI +caspo	RPMI +caspo	kidney no caspo	kidney no caspo	kidney no caspo	kidney +caspo	kidney +caspo	kidney +caspo		RPMI no caspo mean	RPMI +caspo mean	kidney no caspo mean	kidney +caspo mean		caspo/untreated (RPMI)	p-value (RPMI)	caspo/untreated (kidney)	p-value (kidney)	kidney 12h/0h	P-value (0h,12h)
ACE2	orf19.6124	452.757	540.22	227.583	726.983	760.71	1700.96	960.523	877.243	946.021	820.509	642.086	783.976		406.853	1062.88	927.929	748.857		2.61245	0.119748	0.80702	0.0409066	1.6617	0.0179779
ACO1	orf19.6385	6124.19	5880.03	3836.7	27902.3	21003.3	29502.5	10786.8	8726.46	8841.72	10281.4	11576.8	9033.83		5280.31	26136	9451.65	10297.3		4.94972	0.00152644	1.08948	0.442319	1.06113	0.54783
ACS2	orf19.1064	8057.72	7249.85	5290.77	17299.6	14038.5	21488.6	9094.77	8557.35	8613.92	8693.56	7013.55	8640.41		6866.11	17608.9	8755.35	8115.84		2.56461	0.00961973	0.926958	0.329958	1.97739	0.00110283
ADH1	orf19.3997	14739.3	9534.59	9194.42	31718.4	26623.8	26187.4	89334.3	85366.1	85083.5	107132	87450.7	110998		11156.1	28176.5	86594.6	101860		2.52566	0.00252129	1.17629	0.108735	1.1383	0.117237
ADH5	orf19.2608	1146.1	1738.32	761.292	1733.47	1909.13	1675.6	5133.15	5188.7	5222.87	10255.7	6971.85	10093.8		1215.24	1772.74	5181.57	9107.12		1.45876	0.12954	1.7576	0.0213488	0.123136	7.80257e-06
ALS1	orf19.5741	1427.01	885.736	271.743	10601.1	8030.19	18429.7	4794.68	3243.05	3771.18	13672.4	5295.36	12014.5		861.497	12353.7	3936.31	10327.4		14.3398	0.0216952	2.62363	0.0699269	0.854119	0.15166
ALS2	orf19.1097	159.96	192.836	120.968	94.7091	119.145	163.219	61.4788	82.3302	154.476	219.848	1070.79	692.745		157.921	125.691	99.4285	661.127		0.795909	0.326743	6.64927	0.0860025	0.255873	0.0019019
ALS3	orf19.1816	26188.4	13527	6980.95	27620.4	27408.4	78503	108825	89820.4	102589	65135.7	26561.7	56594.6		15565.4	44510.6	100411	49430.7		2.85958	0.181308	0.492281	0.0170747	39.2492	1.37509e-08
ALS4	orf19.4555	466.876	578.507	225.06	346.827	392.644	703.266	325.904	252.669	295.265	824.967	580.9	748.042		423.481	480.912	291.279	717.97		1.13562	0.726485	2.46489	0.00473858	0.264895	9.70812e-05
ALS5	orf19.5736	243.192	255.402	74.2839	417.446	458.637	849.053	257.153	169.392	232.692	369.775	260.666	319.547		190.959	575.045	219.746	316.663		3.01135	0.0619483	1.44104	0.0771554	0.753634	0.0584293
ALS6	orf19.7414	161.447	205.909	110.874	235.288	252.493	396.478	119.652	78.5449	88.775	325.349	68.7392	256.45		159.41	294.753	95.6574	216.846		1.84903	0.0799864	2.2669	0.193692	0.822848	0.559908
ALS7	orf19.7400	448.298	599.051	327.89	609.504	718.528	1105.13	489.847	373.798	373.481	512.889	491.619	514.477		458.413	811.055	412.375	506.328		1.76927	0.106111	1.22783	0.075763	0.674701	0.0560019
ALS9	orf19.5742	131.721	153.615	94.4715	198.328	218.476	397.746	156.672	101.257	151.348	512.803	225.85	523.099		126.602	271.517	136.425	420.584		2.14464	0.0920365	3.08289	0.0454534	0.618632	0.26107
AOX2	orf19.4773	3555.36	4978.71	3152.26	6567.27	6615.75	2869.79	61.4788	6.62427	76.2605	411.604	1268.14	919.053		3895.44	5350.94	48.1212	866.265		1.37364	0.344399	18.0017	0.0305503	0.214482	0.000239969
ARG1	orf19.7469	1155.02	1541.28	620.61	491.365	614.436	453.526	399.943	347.301	467.34	951.353	277.222	669.06		1105.64	519.776	404.861	632.545		0.470114	0.0969508	1.56237	0.315366	2.73737	0.00964989
ARG81	orf19.4766	298.184	455.241	192.255	586.404	577.017	1117.81	336.481	324.589	379.738	597.998	252.497	446.652		315.227	760.41	346.936	432.382		2.41226	0.0838133	1.24629	0.446799	0.974015	0.921416
ARP3	orf19.2289	760.242	846.459	485.505	1749.06	1477.59	2243.36	1277.78	1231.66	1250.89	1659.08	1098.85	1533.45		697.402	1823.33	1253.44	1430.46		2.61447	0.0106702	1.14123	0.35717	1.62978	0.0236321
ARR3	orf19.3122	81.8888	157.094	115.484	209.12	173.787	160.469	291.709	263.059	296.761	287.738	268.167	251.781		118.156	181.125	283.843	269.229		1.53294	0.0737108	0.948513	0.37844	0.408727	0.165644
ASR1	orf19.2344	1359.2	1011.48	1240.24	1189.56	997.315	903.348	777.891	834.705	693.177	837.948	644.742	730.445		1203.64	1030.07	768.591	737.712		0.855798	0.259795	0.959823	0.679325	0.138928	6.19758e-05
ATO2	orf19.2496	2294.78	2791.82	3566.91	1024.62	822.992	824.976	622.313	682.941	688.772	175.45	279.578	290.722		2884.51	890.863	664.675	248.583		0.308844	0.00608595	0.373992	0.000605243	0.957054	0.722366
BCR1	orf19.723	631.853	813.832	508.316	1150.04	1179.12	2280.31	1055.72	1005.94	1024.24	1287.54	682.047	1227.74		651.334	1536.49	1028.63	1065.78		2.35899	0.0816278	1.03611	0.856901	2.13331	0.0828106
BIO2	orf19.2593	176.055	281.966	264.449	280.383	259.66	186.961	479.7	445.176	437.709	332.653	85.5852	244.899		240.823	242.335	454.195	221.046		1.00628	0.97384	0.486676	0.033734	0.0649562	2.51364e-06
BMT4	orf19.5612	11.0113	17.6172	15.0421	36.1344	31.6659	30.2174	6.48243	20.2353	0	40.7043	0	12.8304		14.5569	32.6725	8.9059	17.8449		2.24448	0.00229664	2.00372	0.54164	0.191448	0.000694939
CAF16	orf19.388	773.957	896.103	660.395	1541.85	1143.3	1194.76	687.137	622.235	627.107	1747.48	1728.82	1257.86		776.818	1293.3	645.493	1578.05		1.66487	0.022252	2.44473	0.00447021	0.265395	0.0046403
CAP1	orf19.1623	1560.77	1940.03	1288.06	1742.05	1757.41	2958.53	1933.61	1501.82	1831.43	3398.14	1652.66	2864.06		1596.29	2152.67	1755.62	2638.29		1.34855	0.279435	1.50277	0.172771	1.09643	0.635469
CAT1	orf19.6229	4826.86	12198.1	5841.62	4632.83	6427.3	5667.64	5402.86	4249.94	4359.36	6015.87	5377.5	6827.68		7622.21	5575.92	4670.72	6073.69		0.731537	0.435634	1.30037	0.0656801	0.352454	0.00015218
CCP1	orf19.238	8245.96	24366.9	14225.9	9702.04	11096.5	5082.45	7428.86	5170.11	5864.2	4509.76	4730.01	4094.85		15612.9	8626.99	6154.39	4444.87		0.552554	0.238282	0.722228	0.0693031	0.466298	0.00334208
CDC10	orf19.548	3559.81	8584.22	2405.32	6824.66	6555.2	12167.2	4651.9	4166.67	4490.77	5302.14	2983.99	5004.56		4849.78	8515.7	4436.44	4430.23		1.75589	0.236365	0.9986	0.993721	3.58195	0.000268456
CDC19	orf19.3575	18951.9	17044.4	14117.8	31639.8	26453.9	42526.3	37596.1	36580.2	35914.1	36477.6	46602.7	40489		16704.7	33540	36696.8	41189.8		2.00782	0.0270818	1.12244	0.206623	0.874312	0.194611
CDR1	orf19.6000	6650.52	3901.07	2690.46	3786.05	4325.71	7228.2	4450.93	3383.11	3915.1	5986.4	4393.2	6042.82		4414.02	5113.32	3916.38	5474.14		1.15843	0.682032	1.39775	0.0665682	1.91974	0.00291154
CDR2	orf19.5958	152.529	197.505	100.78	223.408	219.156	300.132	119.652	82.3302	88.775	380.35	158.831	321.212		150.271	247.565	96.9192	286.798		1.64746	0.0643329	2.95914	0.0475899	0.367976	0.00866239
CDR4	orf19.5079	72.2697	127.884	135.864	195.327	167.776	105.278	395.428	217.529	195.455	3712.52	4581.66	2747.39		112.006	156.127	269.471	3680.52		1.39391	0.255955	13.6583	0.00307251	0.00176607	3.82002e-08
CHT2	orf19.3895	5367.87	5962.96	1840.06	42285.5	32539.6	50620.9	1013.41	1191.42	1118.1	900.847	3862.55	2501.72		4390.3	41815.3	1107.64	2421.71		9.52448	0.0022457	2.18636	0.200166	0.51724	0.000513769
CHT3	orf19.7586	87.876	136.806	74.9148	122.429	110.981	353.376	563.886	468.431	601.871	366.822	307.758	364.869		99.8655	195.595	544.729	346.483		1.95859	0.303643	0.636064	0.0109189	0.974177	0.857216
CIP1	orf19.113	20046	52582.9	52988.4	2202.76	4039.39	561.16	2061.41	2180.35	1904.45	1040.07	747.444	1073.73		41872.4	2267.77	2048.74	953.746		0.054159	0.022485	0.465529	0.00111478	9.61164	0.064612
CIT1	orf19.4393	3478.07	4612.65	2007.24	9507.54	8156.73	19485.8	8311.54	6172.88	7209.55	9496.3	5064.5	8949.83		3365.99	12383.3	7231.32	7836.87		3.67896	0.0689739	1.08374	0.7117	3.20002	8.10103e-07
CMK1	orf19.5911	1002.72	1091.44	912.998	751.479	815.569	949.019	1028.76	984.015	983.208	1482.11	1877.1	1150.09		1002.39	838.689	998.661	1503.1		0.836692	0.102898	1.50511	0.0748068	0.907988	0.605377
COI1	orf19.5063	5056.47	5144.67	5420.48	1507.95	1043.69	1711.35	8446.6	8028.35	8097.34	4431.16	3885.57	4812.11		5207.21	1420.99	8190.76	4376.28		0.27289	7.4338e-05	0.534295	0.000215873	8.77831	4.91511e-07
CPH1	orf19.4433	241.859	238.016	166.955	484.872	400.715	580.949	318.351	351.446	355.498	553.026	124.351	265.405		215.61	488.846	341.765	314.26		2.26726	0.00894766	0.919522	0.838744	2.67115	0.0384093
CRH11	orf19.2706	463.904	569.168	332.306	1171.82	1280.49	1996.34	1219.66	1077.86	1024.24	2115.83	989.218	1932.37		455.126	1482.88	1107.25	1679.14		3.25818	0.01844	1.51649	0.181348	1.72678	0.0063623
CRP1	orf19.4784	481.334	442.62	418.267	479.229	475.633	298.448	589.901	536.235	459.732	950.236	1397.89	868.856		447.407	417.77	528.623	1072.33		0.933759	0.659749	2.02853	0.0322202	3.28019	0.00204452
CSA1	orf19.7114	1307.36	345.983	652.153	280.167	274.944	501.699	3678.81	4931.3	4678.48	5713.79	3051.15	5699.41		768.5	352.27	4429.53	4821.45		0.458386	0.228788	1.08848	0.705212	13.4884	8.02027e-05
CSA2	orf19.3117	121.884	160.745	204.281	248.774	233.898	160.469	5218.35	6662.47	5732.06	4419.93	3178.06	4849.48		162.303	214.381	5870.96	4149.16		1.32086	0.223801	0.706726	0.0583997	132.962	0.000254081
CSH1	orf19.4477	72915.3	81651.6	65189.2	30184.5	43070	29144.5	9591.35	8845.3	9762.52	21789.9	9148.01	18763.3		73252.1	34133	9399.72	16567		0.465966	0.00390962	1.7625	0.133965	5.24873	1.97025e-08
CSK1	orf19.7208	64.1694	124.963	133.923	207.395	167.346	116.316	38.8946	5.05882	6.05635	85.6195	17.117	86.8598		107.685	163.686	16.6699	63.1988		1.52004	0.177619	3.79119	0.143106	0.0853158	5.30892e-06
CTF1	orf19.1499	522.694	511.413	439.749	858.415	732.161	942.518	280.041	228.97	224.579	154.847	124.351	176.937		491.285	844.365	244.53	152.045		1.71868	0.00602199	0.621784	0.0168718	1.49587	0.0868408
DAK2	orf19.4777	1260.55	1857.85	764.446	2160.49	2246.58	3588.59	1468.22	1350.41	1512.3	3056.29	5268.21	4517.37		1294.28	2665.22	1443.64	4280.62		2.05923	0.0706138	2.96515	0.012095	0.316877	4.58204e-05
DDR48	orf19.4082	46290.2	62125.3	43981.6	40982	42078	43446.9	8380.29	8629.53	9124.27	31095.9	12487	26960.2		50799	42169	8711.36	23514.4		0.830113	0.207566	2.69928	0.0586762	0.91081	0.139534
DFG5	orf19.2075	1006.39	1416.15	801.667	2119.57	1947.23	3160.1	1002.83	1032.44	1043.01	1876.83	931.705	1743.77		1074.74	2408.97	1026.09	1517.44		2.24145	0.0335703	1.47885	0.171831	1.61697	0.000504862
EBP1	orf19.125	96.5705	219.895	213.5	252.797	196.543	216.765	816.786	546.353	657.94	680.745	941.437	666.404		176.655	222.035	673.693	762.862		1.25688	0.354066	1.13236	0.49511	0.132756	1.36874e-05
ECE1	orf19.3374	100849	67704.9	52118.4	27188.1	39484.5	72852.8	205610	170818	191965	135706	56107.8	117998		73557.5	46508.5	189464	103271		0.632274	0.243929	0.545067	0.0300985	248.695	9.027e-09
ECM17	orf19.4099	889.892	958.904	674.952	3395.26	2759.01	2522.67	751.962	561.529	671.153	1084.98	1272.37	872.524		841.25	2892.32	661.548	1076.62		3.43812	0.00170869	1.62743	0.0315949	0.15949	0.000496747
ECM331	orf19.4255	364.323	698.971	322.843	1223.3	1315.19	2237.2	3916.79	3208.99	3455.19	8392.52	3184.34	6926.32		462.046	1591.9	3526.99	6167.73		3.44532	0.0306308	1.74872	0.166678	3.91662	0.00134992
EFG1	orf19.610	2051.99	2357.45	1062.21	996.921	1122.65	2192.83	786.003	695.549	686.344	1140.95	1213.81	1308.18		1823.88	1437.47	722.632	1220.98		0.788136	0.517283	1.68963	0.0010025	0.438587	0.000602608
ELF1	orf19.7332	1100.03	1054.76	369.527	2038.39	1860.83	4893.07	1489.37	1346.62	1512.3	1884.95	1227.73	1910.47		841.438	2930.76	1449.43	1674.38		3.48304	0.107524	1.1552	0.382278	1.51694	0.0173581
ENA2	orf19.6070	2344.04	2823.43	881.786	2751.84	2837.8	5646.09	4101.89	3208.99	3743.02	9187	3602.75	7684.69		2016.42	3745.25	3684.63	6824.81		1.85737	0.196199	1.85224	0.136428	1.68762	0.118453
ENA21	orf19.5170	5957.92	6239.38	2775.63	8944.56	8767.68	18315.7	8100	6116.1	7093.79	13558.6	5723.49	11583.5		4990.98	12009.3	7103.29	10288.5		2.4062	0.103756	1.44842	0.258685	7.42263	0.000106356
ENO1	orf19.395	33798.1	32538	31697.3	46902.7	42147.2	48478.8	50986.4	51814.3	52782.8	54085.9	49783.4	64699.9		32677.8	45842.9	51861.2	56189.7		1.40288	0.00275031	1.08346	0.387022	1.16432	0.0971155
ENP2	orf19.6686	1080.75	740.561	505.122	1424.61	1184.09	1618.63	888.093	718.352	640.321	478.627	507.806	492.243		775.479	1409.11	748.922	492.892		1.81708	0.0387569	0.658135	0.0254095	0.725324	0.484486
FAV2	orf19.1120	448.298	507.536	347.447	345.507	351.143	958.077	516.29	377.584	492.369	809.641	288.559	602.948		434.427	551.575	462.081	567.05		1.26966	0.6043	1.22717	0.541396	3.11981	0.00576636
FBA1	orf19.4618	7159.97	8192.8	4899.01	22020.9	16415.4	26675.7	23119.7	23437.5	23719.9	25505.5	39801.5	24948.1		6750.59	21704	23425.7	30085		3.21513	0.00870903	1.28427	0.242806	0.527079	0.000274495
FBP1	orf19.6178	753.727	1649.61	449.646	2158.51	1884.64	3006.71	1573.99	1146	1515.43	1794.93	1310.15	1890.2		950.994	2349.95	1411.81	1665.1		2.47105	0.0471893	1.17941	0.32147	1.83743	0.00940092
FDH1	orf19.638	14640	18952.5	10022.3	13613.4	16290.2	5421.71	1045.14	699.334	902.22	3416.94	2178.84	3408.26		14538.3	11775.1	882.231	3001.35		0.809938	0.543224	3.402	0.00745909	0.421214	0.00075169
FGR41	orf19.4910	426.657	431.667	298.901	521.182	407.793	862.506	1815.08	1846.47	1648.98	1062.52	815.912	712.536		385.741	597.16	1770.18	863.657		1.54808	0.214383	0.487894	0.00167396	1.10567	0.513261
FKH2	orf19.5389	501.06	726.052	267.958	1027.28	953.247	2006.48	574.463	559.278	655.058	1065.16	985.302	1125.11		498.357	1329	596.266	1058.53		2.66677	0.0847561	1.77526	0.0007746	1.14045	0.0076422
FOX2	orf19.1288	471.665	611.123	343.443	1199.24	1045.7	1148.08	703.954	700.032	661.755	1747.56	2046.29	1120.6		475.41	1131.01	688.581	1638.15		2.37902	0.00184902	2.37902	0.0254204	1.00123	0.98178
FRE10	orf19.1415	1891.29	774.152	944.254	258.544	188.385	234.426	233.367	121.412	177.836	332.653	302.401	241.119		1203.23	227.118	177.538	292.058		0.188757	0.0486169	1.64504	0.0528549	0.381822	0.00201266
FRP1	orf19.5634	1013.83	355.322	502.639	79.5292	106.219	125.187	875.907	952.949	886.577	1685.77	708.405	1458.06		623.929	103.645	905.144	1284.08		0.166117	0.0599356	1.41864	0.269996	2.84594	0.000544259
FRP2	orf19.7112	935.053	595.316	583.389	429.326	385.16	830.038	2795.63	2641.19	2926.45	5042.72	2309.93	4522.93		704.586	548.174	2787.76	3958.52		0.77801	0.439785	1.41997	0.236705	28.8662	9.82839e-05
FRP3	orf19.1224	2786.95	4596.77	2619.18	1863.49	2072.41	2678.37	3832.18	2720.68	3195.51	4298.56	2194.72	4245.25		3334.3	2204.76	3249.46	3579.51		0.661236	0.171348	1.10157	0.687916	2.38328	0.00511116
FTR1	orf19.7219	13874.6	7106.9	7085.67	1848.97	1409.08	4638.26	25827	26371.2	27542.6	29312.5	12388.7	25813.3		9355.71	2632.1	26580.3	22504.8		0.281336	0.0531935	0.846674	0.475631	34.4541	2.15273e-06
FTR2	orf19.7231	2418.31	2436.19	1743.42	8196.32	6574.81	6806.64	2599.45	2413.06	2433	1264.64	1546.24	1332.45		2199.31	7192.59	2481.84	1381.11		3.27038	0.000846574	0.556487	0.000440957	1.72479	0.0758267
GAL1	orf19.3670	808.719	1163.08	346.816	1268.18	1307.71	1713.64	3160.54	2663.9	2838.85	4240.92	2559.75	4084.82		772.873	1429.84	2887.76	3628.5		1.85003	0.0758791	1.25651	0.253352	1.84029	0.000649044
GAL4	orf19.5338	1929.33	2706.63	3485.36	2722.22	2636.99	3226.5	2775.22	2490.07	2631.39	2499.68	3000.49	2978.44		2707.11	2861.9	2632.22	2826.2		1.05718	0.765756	1.07369	0.348802	1.98576	0.0132816
GAP2	orf19.6993	113.886	189.1	113.397	192.388	170.171	264.636	214.845	139.11	141.962	507.384	240.549	426.095		138.794	209.065	165.306	391.342		1.50629	0.138303	2.36739	0.05238	2.00514	0.220503
GCA2	orf19.999	241.705	375.866	189.101	408.866	402.849	440.848	251.865	207.245	257.721	748.988	343.012	693.025		268.891	417.521	238.944	595.008		1.55275	0.0591106	2.49016	0.0497575	0.309823	0.000634351
GCN4	orf19.1358	1630.63	2265	1101.96	2683.86	2447.96	5292.4	4339.87	3746.5	3899.45	6926.76	3195.26	6174.09		1665.86	3474.74	3995.28	5432.04		2.08585	0.136067	1.35962	0.280758	2.07153	0.00115812
GNP1	orf19.1193	1813.44	1954.04	952.443	2663.4	2598.32	4320.06	3594.2	3655.65	3558.43	5137.04	4216.69	5595.51		1573.31	3193.93	3602.76	4983.08		2.03007	0.0657449	1.38313	0.0273663	0.515495	5.47326e-05
GPD1	orf19.1756	2356.55	1833.01	2055.91	2568.27	2122.69	2470.79	1400.2	1436.7	1516.84	1646.42	1443.54	1373.84		2081.82	2387.25	1451.25	1487.93		1.14671	0.207283	1.02528	0.700475	1.62466	0.0128706
GPD2	orf19.691	1276.15	1672.95	1392.15	1284.02	1211.78	4208.5	315.327	328.375	420.41	439.805	459.852	469.519		1447.09	2234.77	354.704	456.392		1.54432	0.472493	1.28668	0.041032	0.281939	0.000316988
GPH1	orf19.7021	24116.4	20037.3	20830.4	18151.9	17918.3	9419.41	12861.1	10932.1	11682.7	10607	10766.6	9877.3		21661.4	15163.2	11825.3	10417		0.700011	0.10668	0.880904	0.0871786	0.899173	0.408865
GPM1	orf19.903	18294.5	22017	15792.9	28000	24340.4	32444.6	37442	37136	36285.8	37185.4	40038.4	39987.7		18701.5	28261.7	36954.6	39070.5		1.5112	0.0319731	1.05726	0.102807	1.04056	0.619469
GPM2	orf19.1067	369.449	942.839	640.016	755.661	594.997	560.056	518.594	328.823	243.906	1376.93	1397.89	1038.76		650.768	636.905	363.774	1271.19		0.978697	0.941075	3.49445	0.00307044	0.200782	0.0134216
GST2	orf19.2693	3549.32	7140.44	7104.22	980.369	1136	440.843	466.735	354.117	393.663	635.83	393.692	482.916		5931.33	852.404	404.838	504.146		0.143712	0.0137059	1.2453	0.272007	0.0106736	2.93386e-06
HAP3	orf19.4647	461.674	441.234	403.593	206.248	216.434	293.793	1050.43	1270.91	1465.37	2328.92	856.225	1974.22		435.501	238.825	1262.24	1719.79		0.548393	0.00374369	1.36249	0.375876	11.2438	5.36051e-05
HAP43	orf19.681	1166.91	924.023	462.263	923.001	856.638	1534.89	2118.7	1846.28	1978.47	3009.59	1268.92	2703.39		851.066	1104.84	1981.15	2327.3		1.29819	0.443614	1.17472	0.557964	6.52594	7.26949e-06
HEM1	orf19.2601	388.847	486.992	132.323	596.964	579.058	982.164	775.426	672.837	839.648	1039.97	654.864	987.356		336.054	719.395	762.637	894.064		2.14071	0.0855381	1.17233	0.369144	1.47113	0.00427159
HEM13	orf19.2803	2550.45	2861.2	2094.73	5409.02	4194.82	4627.67	5438.76	4699.64	4679.35	12291.3	13414.1	9444.67		2502.12	4743.84	4939.25	11716.7		1.89592	0.0058976	2.37216	0.00495053	0.27497	0.000287157
HEM14	orf19.4747	301.609	699.667	400.313	729.799	621.189	507.072	272.262	166.941	292.356	411.254	610.508	337.541		467.196	619.353	243.853	453.101		1.32568	0.325428	1.85809	0.0814512	0.0191754	2.62468e-07
HGT12	orf19.7094	106.19	188.495	121.792	443.598	313.332	235.53	1685.43	1193.88	1256.97	725.66	348.047	898.359		138.826	330.82	1378.76	657.355		2.38299	0.0432134	0.476773	0.0323331	10.09	3.70409e-06
HGT17	orf19.4682	39.3623	95.0233	136.349	199.924	150.601	89.8243	71.3067	0	14.8656	220.365	154.053	148.063		90.2449	146.783	28.7241	174.16		1.6265	0.253877	6.06322	0.0101848	0.0165906	5.3896e-06
HGT2	orf19.3668	81.3825	159.285	156.243	272.911	185.809	195.792	324.121	222.588	261.524	242.822	245.344	171.563		132.304	218.171	269.411	219.91		1.64902	0.0838911	0.816261	0.264785	0.17946	5.79511e-06
HGT4	orf19.5962	388.963	480.857	313.375	703.627	704.65	811.703	556.542	582.94	612.661	1172.41	442.418	1091.11		394.398	739.993	584.048	901.981		1.87626	0.00457697	1.54436	0.241666	1.42242	0.17049
HGT7	orf19.2023	10126.9	18447.3	4031.04	8755.81	8367.64	17532.2	24959.7	21473.1	24126.1	26087.8	52496.3	42648.9		10868.4	11551.9	23519.6	40411		1.06288	0.900622	1.71818	0.0955859	1.1388	0.00129902
HOG1	orf19.895	1658.13	2096.91	1119.62	2320.87	2274.48	4759.96	1288.41	1074.08	1221.34	1537.9	1307.79	1657.35		1624.89	3118.43	1194.61	1501.01		1.91917	0.160482	1.25649	0.0638478	1.33944	0.0729276
HSP104	orf19.6387	4921.24	5742.58	3653.79	6593.67	6222.51	9705.32	8856.25	6717.96	7926.01	7838.59	4913.27	7582.43		4772.54	7507.17	7833.41	6778.1		1.57299	0.0958442	0.865281	0.40004	1.3473	0.00259129
HSP21	orf19.822	20318.9	12630.4	30136.5	5265.92	7091.34	1948.68	6145.34	4052.11	4851.13	5576.49	5471.75	6985.21		21028.6	4768.64	5016.2	6011.15		0.226769	0.0370512	1.19835	0.271701	0.00573127	2.51083e-08
HSP30	orf19.4526	675.741	525.138	1018.49	190.729	161.764	111.901	38.8946	20.2353	1.65173	7.01799	62.7625	21.6146		739.791	154.798	20.2605	30.465		0.209246	0.016698	1.50366	0.634334	0.0029001	8.05094e-09
HSP70	orf19.4980	35543.7	44246.2	25874	27368.9	32174.2	33270.9	50820.5	31867.5	39919.4	44857.1	22204.8	41595.3		35221.3	30938	40869.1	36219.1		0.87839	0.487496	0.886221	0.630889	3.06007	0.000506794
HTA1	orf19.6924	3313.84	5340.1	2499.31	8265.43	7517.21	17002.3	5630.27	5306.04	5520.09	8386.5	9903.93	10525.2		3717.75	10928.3	5485.47	9605.19		2.9395	0.0845914	1.75103	0.00303592	0.917817	0.00912966
HTA2	orf19.1051	5780.31	7217.09	3774.92	13188.3	12123.1	29471.6	9512.02	7724.85	9083.6	14665.4	15026.6	17364.4		5590.77	18261	8773.49	15685.5		3.26628	0.0903946	1.78782	0.00232334	1.11587	0.0526204
HWP1	orf19.1321	32823.8	20402.8	12038.6	30637.9	37791.8	66955.4	40449.7	39752.3	42112.6	27840.6	13145.4	26287.6		21755	45128.4	40771.5	22424.5		2.07439	0.13818	0.550004	0.0176536	15.9945	1.53665e-08
HXK2	orf19.542	11165.9	10724.1	5354.39	15266.4	13746.8	17526.8	29849.9	29483.3	29601.9	26301.9	33250.7	27454.7		9081.48	15513.3	29645	29002.4		1.70824	0.0412112	0.978324	0.780187	1.78054	0.000150388
HXT5	orf19.4384	1352.11	1104.95	1296.53	1224.04	1092.63	701.347	479.7	374.353	371.64	366.339	382.281	382.641		1251.2	1006.01	408.564	377.087		0.804035	0.231405	0.922957	0.431045	0.683831	0.478199
HYR1	orf19.4975	6339.15	3582.63	3229.85	4978.66	6787.88	4214.84	674.945	691.763	867.805	666.789	402.158	719.839		4383.88	5327.13	744.838	596.262		1.21516	0.490616	0.800526	0.269498	17.0457	5.40378e-06
ICL1	orf19.6844	142.135	152.713	157.214	763.707	537.032	355.848	1452.06	1102.82	1058.76	1466.76	1055.55	1456.89		150.687	552.195	1204.55	1326.4		3.66452	0.0272603	1.10116	0.543857	1.39733	0.0811046
IFC3	orf19.3749	67.207	76.7671	83.4592	71.7659	78.4671	76.5783	19.4473	55.647	72.1256	141.763	245.344	151.509		75.8111	75.6037	49.0733	179.539		0.997264	0.969633	3.65859	0.0232925	0.138925	9.52045e-05
IFD6	orf19.1048	10630	11913.3	10519.5	348.147	1079.79	303.935	495.136	476.001	536.17	1034.26	486.316	830.469		11020.9	577.291	502.436	783.681		0.0523813	3.44353e-05	1.55976	0.155347	0.1779	0.000132409
IFE2	orf19.5288	133.528	346.228	230.969	443.023	299.592	257.607	1231.66	708.235	939.835	8507.21	10298.8	6297.53		236.908	333.407	959.91	8367.83		1.40733	0.310854	8.7173	0.00315528	0.0219248	3.98335e-07
IFR2	orf19.2396	2751.44	3410.34	2109.29	5043.51	4075.89	3393.59	4557.15	3758.7	3829.26	3622.69	3372.06	3171.21		2757.02	4171	4048.37	3388.65		1.51286	0.0807831	0.837041	0.0828227	2.99528	0.00299556
IFU5	orf19.2568	2400.09	2834.91	2733.78	3213.66	2700.62	2367.03	3610.71	2898.7	2961.55	2847.9	2938.43	2899.15		2656.26	2760.44	3156.99	2895.16		1.03922	0.727869	0.917063	0.316831	1.78537	0.0574322
IHD1	orf19.5760	16795.1	21535.5	12265	12734.2	11735.3	29403.1	30798.2	26931.5	30051.7	25075	10105.5	22198.6		16865.2	17957.6	29260.5	19126.4		1.06477	0.871255	0.653659	0.099144	21.9178	2.81886e-07
IRE1	orf19.5068	954.374	1245.26	604.838	1560.56	1606.38	2339.89	1045.14	892.384	1036.75	2275.17	1109.85	2033.87		934.824	1835.61	991.425	1806.3		1.96359	0.0451449	1.82192	0.0854835	1.14651	0.0829577
ISA1	orf19.5521	1290.35	2451.53	1401.34	2915.96	2443.86	2329.5	1134.42	1102.82	1058.76	972.693	1009.91	944.811		1714.41	2563.11	1098.67	975.803		1.49504	0.107963	0.888168	0.0131896	0.691013	0.196437
KIP4	orf19.5265	3208.31	3329.57	1847.63	3141.24	3637.2	5514.25	3409.1	2860.74	3070.36	3241.87	1408.76	2913.85		2795.17	4097.57	3113.4	2521.49		1.46594	0.206541	0.809884	0.369992	9.23227	0.000214152
KIS1	orf19.4084	1244.84	1469.91	990.13	2627	2118.64	3852.95	1413.53	1591.01	1489.35	1791.8	1822.96	2772.01		1234.96	2866.2	1497.96	2128.93		2.32088	0.0376552	1.42121	0.124815	1.50219	0.0256881
KIS2	orf19.4997	501.931	560.196	452.386	538.096	502.027	564.699	241.731	218.203	193.018	508.784	171.722	176.937		504.838	534.941	217.65	285.814		1.05963	0.450815	1.31318	0.576886	0.988841	0.912401
KRE1	orf19.4377	5034.94	5802.34	2984.45	12161.4	11230.5	20778.8	4948.05	4109.89	4018.34	8294.6	3590.59	7234.7		4607.24	14723.6	4358.76	6373.3		3.19574	0.03266	1.46218	0.238409	4.0616	0.000125342
LAP3	orf19.539	27584.4	20801.2	29795.4	2987.23	6629.77	1426.56	3053.22	4355.64	3397.61	1960.83	1512.01	1812.74		26060.3	3681.19	3602.16	1761.86		0.141256	0.0019866	0.489111	0.0110471	17.4809	0.00587696
LAT1	orf19.6561	5031.18	4334.15	3144.59	8288.73	7000.81	10132.9	6998.53	6907.29	6667.67	6392.98	7101.52	7460.83		4169.97	8474.14	6857.83	6985.11		2.03218	0.0154751	1.01856	0.718435	2.96745	1.61191e-05
LEU1	orf19.7498	330.972	557.269	314.913	2931.48	1739.69	2350.47	2625.38	2296.7	2199.56	2589.64	2516.21	2356.79		401.052	2340.55	2373.88	2487.54		5.83603	0.00534037	1.04788	0.479824	1.15164	0.532102
LEU2	orf19.7080	206.431	239.612	174.682	1021.75	696.328	812.834	1030.71	945.999	957.453	804.262	644.742	814.236		206.908	843.636	978.053	754.413		4.07735	0.00278885	0.771342	0.0214461	1.35711	0.545769
MAE1	orf19.3419	1351.95	2036.21	1003.54	2625.12	2409.86	5054.07	1616.3	1441.25	1496.66	1954.45	3933.36	3195.26		1463.9	3363.02	1518.07	3027.69		2.2973	0.102592	1.99443	0.0597809	2.22665	0.000665232
MET1	orf19.5811	275.789	319.209	281.918	979.22	885.25	726.735	129.649	111.294	133.79	130.535	131.231	124.494		292.305	863.735	124.911	128.753		2.95491	0.00158625	1.03076	0.623565	0.0212546	4.99836e-05
MET15	orf19.5645	5355.68	7114.15	5485.99	12415.2	10212.4	8227.27	3396.79	2812.7	2895.48	2499.81	2071.16	2261.7		5985.27	10285	3034.99	2277.56		1.71838	0.0322762	0.750432	0.0264546	0.807502	4.57633e-05
MET3	orf19.5025	161.373	380.549	328.985	1936.67	1411.23	1206.9	90.754	0	72.1256	725.66	462.16	371.607		290.302	1518.27	54.2932	519.809		5.22995	0.00567461	9.57411	0.0132424	0.00601968	4.25772e-07
MIG1	orf19.4318	1211.41	1238.33	909.948	931.17	921.684	1089.58	762.253	728.296	685.134	1039.69	1701.15	1887.33		1119.89	980.812	725.227	1542.72		0.875808	0.305677	2.12722	0.0339681	0.451204	0.000998743
MLS1	orf19.4833	635.661	692.606	473.739	1967.32	1808.6	1229.34	1214.48	1219.55	1151.53	2765.13	1092.09	3155.37		600.669	1668.42	1195.19	2337.53		2.7776	0.0102629	1.95578	0.14555	0.818201	0.0881247
MOH1	orf19.3369	1099.99	899.024	1571.65	493.022	524.151	273.06	939.952	728.47	785.673	1006.38	576.274	868.58		1190.22	430.078	818.032	817.078		0.361342	0.0239083	0.998834	0.99495	0.0432813	1.87003e-05
MRF1	orf19.1149	5780.94	7055.73	5983.83	5054.43	5306.88	2796.42	2476.29	2352.35	2314.08	1534.13	1397.89	1548.55		6273.5	4385.91	2380.9	1493.53		0.699117	0.101429	0.627293	0.000205536	1.98709	0.000794283
NBP35	orf19.747	548.161	631.024	680.775	903.934	658.114	661.609	479.7	460.353	499.373	624.601	507.806	491.051		619.987	741.219	479.809	541.153		1.19554	0.249618	1.12785	0.231184	1.08971	0.87478
NOG2	orf19.5732	1567.28	1072.09	615.269	2049.89	1695.9	2594.42	1186.28	859.999	988.286	647.059	553.451	606.65		1084.88	2113.4	1011.52	602.387		1.94805	0.0534397	0.595524	0.014315	0.603165	0.0403951
NPR1	orf19.6232	421.545	514.073	261.65	658.344	736.898	1187.53	410.52	476.001	486.112	597.55	736.981	749.468		399.089	860.925	457.544	694.667		2.15723	0.0628272	1.51825	0.0118844	0.475609	0.0588828
NRG1	orf19.7150	1412.89	1688.83	278.052	592.344	620.559	1297.83	521.578	510.069	608.129	1153.37	4043.25	2766.15		1126.59	836.909	546.592	2654.26		0.742869	0.585757	4.85601	0.0654217	0.222555	0.000240332
orf19.1424	orf19.1424	276.633	330.108	204.241	381.806	398.086	681.715	331.192	290.522	382.867	695.49	374.883	697.39		270.328	487.202	334.86	589.254		1.80227	0.105327	1.7597	0.0826761	1.50824	0.396465
orf19.1534	orf19.1534	15782.9	34050.7	25504.9	2522.17	5519.72	2490.75	1425.91	1509.39	1665.61	3247.82	1311.4	2759.15		25112.8	3510.88	1533.64	2439.46		0.139804	0.0158467	1.59064	0.196828	3.03187	0.00692033
orf19.1691	orf19.1691	41.0583	120.931	76.8073	138.269	125.268	155.612	606.194	521.425	623.772	1652.5	2141.71	2113.79		79.5988	139.716	583.797	1969.33		1.75526	0.0717927	3.37332	0.00101966	0.00706114	9.42117e-07
orf19.1862	orf19.1862	5894.01	17497.6	11234.2	3668.58	4682.89	3563.23	1431.2	1251.99	1365.26	3205.84	2354.31	3247.89		11541.9	3971.57	1349.48	2936.01		0.344099	0.0881349	2.17566	0.00583046	0.0715812	2.09396e-06
orf19.2125	orf19.2125	2603.4	4752.72	2992.02	8062.15	8028.83	9785.19	10257.7	8481.91	9659.27	26095.2	10623	22292.3		3449.38	8625.39	9466.29	19670.2		2.50056	0.00416815	2.07792	0.09491	4.28113	1.68514e-05
orf19.3615	orf19.3615	811.692	1437.63	764.446	1302.5	1345.81	2196.64	2287.94	1797.07	2031.66	5911.26	2623.21	5079.11		1004.59	1614.98	2038.89	4537.86		1.6076	0.168	2.22565	0.0663287	2.61171	0.000686467
ORF19.3840	orf19.3840	822.533	822.872	697.726	1366.24	1277.58	1768.03	882.181	920.758	972.688	951.204	550.696	1268.05		781.044	1470.62	925.209	923.315		1.88289	0.0116446	0.997953	0.993211	1.56324	0.0487461
orf19.409	orf19.409	2107.72	3465.9	1111.42	2681.88	2701.05	3972.71	2335.53	2258.88	2419.61	4786.56	5894.72	6040.29		2228.35	3118.55	2338.01	5573.86		1.39949	0.330832	2.38402	0.00125207	0.409859	5.85896e-05
orf19.411	orf19.411	284.807	719.515	279.945	404.246	422.579	424.368	172.537	222.386	176.377	444.061	639.322	552.968		428.089	417.064	190.433	545.45		0.974247	0.94338	2.86426	0.00377506	0.854169	0.661138
orf19.4174	orf19.4174	252.853	373.998	226.321	276.207	311.683	409.156	198.98	211.03	210.792	374.884	312.76	347.998		284.391	332.349	206.934	345.214		1.16863	0.471502	1.66823	0.00168561	1.19136	0.31502
orf19.449	orf19.449	644.486	922.156	506.424	726.983	741.66	860.463	653.791	551.707	614.386	1402.8	1923.44	1996.19		691.022	776.369	606.628	1774.14		1.12351	0.545414	2.9246	0.00350233	0.299375	0.000188362
orf19.4706	orf19.4706	981.87	1579.57	828.163	3348.48	3546.04	4325.13	3176.4	2694.19	3092.27	9113.27	3887.95	7882.72		1129.87	3739.88	2987.62	6961.31		3.31002	0.00226308	2.33005	0.0661753	3.37235	0.000552224
orf19.5517	orf19.5517	68.5544	179.762	85.0085	1175.78	685.872	2646.68	796.58	737.187	789.589	955.516	871.21	1059.83		111.108	1502.78	774.452	962.185		13.5253	0.0778339	1.24241	0.0312378	2.39858	0.0075259
orf19.5626	orf19.5626	2000.71	2886.93	2482.28	1154.66	1388.67	1683.21	1357.16	884.813	1224.47	3156.12	4796.81	4286.98		2456.64	1408.85	1155.48	4079.97		0.573485	0.0246205	3.53097	0.00441283	0.247623	4.25496e-05
orf19.6578	orf19.6578	1843.17	2752.46	1847	980.421	1126.05	1716.17	1526.39	1392.04	1468.5	2311.08	942.837	1930.07		2147.54	1274.22	1462.31	1728		0.593336	0.0814121	1.18169	0.551881	0.794885	0.058575
orf19.6660	orf19.6660	1102.26	1315.3	1061.58	304.587	519.188	376.195	146.095	184.533	292.136	1054.84	1409.61	1307.12		1159.71	399.99	207.588	1257.19		0.344904	0.00166232	6.05618	0.000776146	0.433252	0.00830907
orf19.670.2	orf19.670.2	601.384	3083.03	343.662	1040.48	1403.64	748.904	2414.86	1759.22	2191.22	7489.06	8270.47	8877.03		1342.69	1064.34	2121.77	8212.19		0.79269	0.770993	3.87045	0.000165721	0.0424646	7.207e-06
OSM2	orf19.5005	594.232	695.286	658.94	899.336	832.008	454.089	350.051	273.176	314.379	1118.67	1044.14	718.179		649.486	728.478	312.536	960.329		1.12162	0.606888	3.0727	0.00658837	0.372756	0.15333
OYE32	orf19.3131	513.735	598.893	462.422	999.334	892.12	555.641	1653.02	1290	1243.75	624.601	644.742	663.196		525.017	815.698	1395.59	644.18		1.55366	0.105505	0.461582	0.00443561	1.56834	0.143838
PCK1	orf19.7514	299.67	1116.39	215.597	3314.16	2528.24	5779.2	1177.35	1134.64	1108.71	3506.13	4533.59	4435.04		543.886	3873.87	1140.24	4158.25		7.12257	0.0309975	3.64684	0.000774221	0.0519403	1.02907e-08
PDA1	orf19.3097	6546.92	5507.61	4843.67	9741.88	8123.53	12431.5	8938.2	8401.23	8083.23	9888.1	6763.15	9495.61		5632.73	10099	8474.22	8715.62		1.79291	0.029741	1.02849	0.823521	3.12636	0.000602084
PDB1	orf19.5294	10900.9	9389.31	5784.5	17282.6	15562.5	19287.5	8303.58	7834.61	7426.3	7366.3	7013.55	8050.62		8691.57	17377.5	7854.83	7476.82		1.99935	0.00952952	0.951876	0.393995	2.09512	0.000104536
PDC11	orf19.2877	27157	25935.2	21442.7	34078.8	31283.7	40149.7	55860.2	57518.2	58163.3	51298.7	102684	50780.8		24844.9	35170.7	57180.6	68254.5		1.41561	0.0302932	1.19367	0.555378	0.983521	0.70324
PDX1	orf19.5021	3144.87	2954.3	2244.72	3936.11	3455.34	5322.79	2964.27	2891.14	2839.45	3163.31	2892.21	4216.99		2781.3	4238.08	2898.29	3424.17		1.52378	0.0795978	1.18144	0.264608	2.55432	0.00231065
PFK1	orf19.3967	1187.13	1309.63	873.343	2146.04	1752.7	2318.11	2270.52	2426.81	2514.49	3384.52	7006.78	3096.39		1123.36	2072.28	2403.94	4495.9		1.84471	0.0109959	1.87022	0.172252	0.620776	0.00839511
PFK2	orf19.6540	2086.92	2253.8	1377.64	3309.54	3207.91	5632.15	3927.37	3538.31	3958.9	4257.17	10197.9	8041.64		1906.12	4049.86	3808.19	7498.91		2.12467	0.0623557	1.96915	0.101431	0.781715	0.00985488
PGA10	orf19.5674	36.831	52.669	59.6831	99.9262	85.3369	36.8404	136.131	136.588	102.958	298.966	222.522	182.204		49.7277	74.0345	125.226	234.564		1.4888	0.29583	1.87313	0.0385242	0.0025013	1.00613e-10
PGA13	orf19.6420	21808.3	30402.2	31983.9	3837.53	8755.43	3565.77	2287.94	2713.11	2766.89	7516.91	3883.85	7002.23		28064.8	5386.25	2589.31	6134.33		0.191922	0.00318924	2.3691	0.0363657	2.31973	0.0119046
PGA17	orf19.893	41.0583	102.254	47.7877	109.229	139.556	154.345	82.6328	40.692	91.9037	134.892	55.6575	95.9225		63.7001	134.376	71.7428	95.4908		2.10952	0.0395896	1.33102	0.440727	0.914746	0.846425
PGA25	orf19.6336	48.4897	55.5628	34.5396	68.3093	104.858	75.7461	0	0	4.30187	132.338	29.6103	81.6968		46.1974	82.9712	1.43396	81.215		1.79601	0.0448026	56.6369	0.0548235	0.223915	0.000289065
PGA26	orf19.2475	93.0267	192.876	200.399	405.093	252.791	359.159	123.166	131.529	76.5302	186.679	279.578	223.454		162.101	339.014	110.409	229.904		2.09138	0.0358057	2.0823	0.0201699	0.376236	0.115619
PGA31	orf19.5302	46.4501	146.871	137.32	233.257	163.053	307.279	0	20.2353	45.6979	130.535	96.9966	71.1313		110.213	234.53	21.9777	99.5542		2.12796	0.0770538	4.52978	0.0232402	0.10232	0.000533855
PGA34	orf19.2833	399.251	390.807	226.321	591.024	466.121	1353.6	1737.93	1463.96	1728.18	1032.51	472.125	885.036		338.793	803.583	1643.36	796.556		2.3719	0.17588	0.484712	0.01123	16.091	0.000314401
PGA37	orf19.3923	61.1231	90.1145	42.7408	68.9693	86.4887	87.1555	35.0363	29.3361	23.0737	229.569	121.851	203.083		64.6595	80.8712	29.1487	184.835		1.25073	0.341171	6.3411	0.00879429	1.40822	0.0288346
PGA48	orf19.6321	248.394	290.888	134.216	253.768	263.378	577.762	918.215	684.193	770.818	802.376	1247.81	1106.79		224.499	364.969	791.075	1052.33		1.62571	0.293494	1.33025	0.152565	0.362325	0.000397712
PGA53	orf19.4651	4468.67	7081.69	5453.64	2588.83	2457.49	7886.15	1098.02	1123.29	1321.46	1504.28	2697.08	2376.99		5668	4310.82	1180.92	2192.78		0.760554	0.523471	1.85684	0.0495821	0.39496	0.000207265
PGA7	orf19.5635	1843.91	461.778	961.906	186.448	210.311	281.116	5006.22	5540.73	5726.58	8355.31	3555.04	7208.72		1089.2	225.959	5424.51	6373.02		0.207454	0.100062	1.17486	0.552201	6.62616	0.000223198
PGI1	orf19.3888	22149.8	18050.6	17871.5	14237.1	14397	14869	10388.2	11035.1	11138.8	10596	9754.34	10793.1		19357.3	14501	10854	10381.1		0.749124	0.0261944	0.956432	0.298126	1.1693	0.00291315
PGK1	orf19.3651	50679.2	45048.9	47640.9	29287.2	30554.9	28110.6	39503.3	38537.1	38219.2	35725.5	40031.6	40577.5		47789.6	29317.5	38753.2	38778.2		0.613471	0.000479937	1.00065	0.98815	0.832787	0.00158137
PHO15	orf19.4444	1799.65	2314.24	1661.42	2157.93	1704.06	1442.02	1568.75	1229.29	1424.34	2567.18	3166.65	2208.55		1925.11	1768	1407.46	2647.46		0.918392	0.614894	1.88102	0.0138594	1.28834	0.554283
PHO84	orf19.655	4444.9	3248.96	2962.32	5296.38	4784.34	4626.57	4797	3723.29	3899.74	1848.54	1877.17	1937.43		3552.06	4902.43	4140.01	1887.71		1.38017	0.0531498	0.455969	0.00250517	5.34212	0.000226161
PHO89	orf19.4599	1050.98	1377.86	882.417	449.786	461.358	1035.41	2224.47	2141.53	2222.5	2356.73	959.498	2070.82		1103.75	648.851	2196.17	1795.68		0.587858	0.133207	0.817642	0.401425	29.5263	6.75687e-05
PHR1	orf19.3829	4330.45	3803.95	1860.88	10683.6	10308	18344.8	16307.7	14621.7	15954.1	22660.6	9490.65	19717.9		3331.76	13112.1	15627.8	17289.7		3.9355	0.0229563	1.10634	0.700779	36.7783	2.38037e-07
PHR2	orf19.6081	451.27	420.69	368.265	705.203	702.881	1552.64	659.079	460.86	639.415	1293.49	2533.65	2165.69		413.408	986.907	586.451	1997.61		2.38724	0.11349	3.40627	0.0193981	0.129601	1.36652e-05
PIL1	orf19.778	19858.3	25318.4	16908.8	11712.6	12606.2	21260.6	8433.17	7959.54	8736.32	11596.7	11436.3	13239.2		20695.2	15193.1	8376.34	12090.7		0.734137	0.232759	1.44344	0.00387792	0.730507	0.0196026
PIR1	orf19.220	349.46	567.301	267.958	390.386	320.527	650.022	590.329	585.775	570.585	1397.47	3314.44	2496.62		394.906	453.645	582.229	2402.84		1.14874	0.684379	4.12697	0.0305569	0.126118	4.16352e-05
PLB5	orf19.5102	669.01	724.184	425.674	532.945	626.002	898.494	764.849	725.831	739.531	724.381	220.934	487.149		606.289	685.814	743.404	477.488		1.13117	0.607687	0.6423	0.142368	3.30867	0.0215489
POL1	orf19.5873	316.019	304.895	139.263	488.725	542.319	1012.59	627.348	479.787	583.099	900.96	568.748	811.728		253.392	681.211	563.411	760.479		2.68837	0.0718674	1.34978	0.143403	1.2565	0.0941321
PRA1	orf19.3111	166882	186824	150673	19074.8	43006	38146.5	7555.28	11146.8	10200.5	14458.8	5753.35	12272.8		168127	33409.1	9634.19	10828.3		0.198714	0.000454299	1.12395	0.694447	53.5044	7.34798e-05
PRN1	orf19.2467	728.393	797.52	352.761	401.07	371.726	343.705	103.719	75.8823	98.5533	276.509	348.047	249.334		626.224	372.167	92.7181	291.296		0.594303	0.141962	3.14174	0.00292711	0.043469	7.7698e-07
PRN3	orf19.2462	801.801	1115.18	591.493	590.721	528.874	473.958	278.744	247.882	301.166	242.822	154.053	131.54		836.157	531.184	275.931	176.139		0.635269	0.12198	0.638343	0.0555607	0.36932	0.10997
QDR1	orf19.508	45.9438	114.74	106.265	137.282	148.883	87.6166	110.201	80.9411	94.1487	456.169	507.806	308.148		88.9829	124.594	95.097	424.041		1.4002	0.282088	4.45903	0.00553003	0.0145771	7.34873e-06
RBR1	orf19.535	51.4623	119.063	45.2643	146.849	176.975	248.156	87.9213	78.5449	41.8455	171.811	68.0173	120.749		71.9299	190.66	69.4372	120.192		2.65063	0.0359905	1.73095	0.199937	1.59101	0.4296
RBR2	orf19.532	46.2603	184.431	69.237	146.189	151.121	232.943	35.0363	25.5508	85.6464	225.008	125.015	175.979		99.9761	176.751	48.7445	175.334		1.76793	0.207919	3.59701	0.0211445	0.852987	0.740298
RBT1	orf19.1327	427.49	328.241	182.161	662.964	611.034	1899.99	161.96	154.251	198.277	636.277	238.206	544.868		312.631	1058	171.496	473.117		3.38417	0.156001	2.75876	0.067504	2.59912	0.0289479
RBT5	orf19.5636	12999.9	3456.57	7635.79	513.805	494.695	648.754	20765.9	27321.3	25045.9	31280.8	15882.6	30192.8		8030.75	552.418	24377.7	25785.4		0.0687879	0.0536942	1.05774	0.804411	6.91773	0.000316809
RCT1	orf19.7350	12331.8	19432.5	10017.3	19501.8	19318.5	26907	20453.9	17449.3	19060.8	41481	18476.6	37136.7		13927.2	21909.1	18988	32364.7		1.57311	0.102157	1.70448	0.133051	3.25426	1.50693e-05
RGT1	orf19.2747	709.917	701.183	671.58	1196.31	1153.13	1250.46	698.957	768.673	695.654	685.752	584.533	1120.6		694.227	1199.97	721.095	796.961		1.72849	7.70117e-05	1.10521	0.671644	2.38655	0.0399167
RHR2	orf19.5437	1355.67	1726.18	753.09	2016.61	1869.67	6728.72	902.35	657.696	689.473	1691.1	7135.73	4683.16		1278.31	3538.34	749.84	4503.33		2.76797	0.235649	6.00573	0.0758738	0.0464813	2.14542e-06
RIM101	orf19.7247	2905.11	3446.29	2052.03	4059.95	4056.3	8040.81	4762.95	4495.99	4878.72	8501.7	4532.61	8041.62		2801.15	5385.69	4712.55	7025.31		1.92267	0.136119	1.49076	0.139975	1.63629	0.000271314
RNR1	orf19.5779	1731.81	778.534	672.041	2988.95	2417.67	3489.62	4045.04	4092.59	3573.8	3611.46	3326.41	3153.56		1060.8	2965.41	3903.81	3363.81		2.79546	0.0141213	0.861675	0.064057	1.49129	0.000661408
RNR22	orf19.1868	104.225	203.108	86.9011	231.328	201.467	357.179	838.888	623.628	755.174	2409.9	3057.36	3022.14		131.411	263.325	739.23	2829.8		2.00382	0.0923778	3.82804	0.000676541	0.0977853	4.86847e-05
RTA2	orf19.24	529.936	406.838	380.904	1161.4	844.46	1028.08	2878.2	2069.06	2190.75	3566.54	2721.61	3271.07		439.226	1011.31	2379.33	3186.41		2.30249	0.0050947	1.3392	0.0843045	1.0153	0.977029
RTA3	orf19.23	278.862	189.1	125.384	127.049	140.236	255.762	56.1903	48.2626	44.9741	318.49	274.568	402.044		197.782	174.349	49.809	331.701		0.88152	0.71799	6.65945	0.00168233	0.0713748	6.84526e-05
RTA4	orf19.6595	807.37	843.525	1345.54	2617.69	2168.2	1248.85	311.157	263.059	336.403	568.457	450.749	550.125		998.811	2011.58	303.539	523.11		2.01398	0.0821524	1.72337	0.00662646	0.0567133	4.05587e-06
SAP1	orf19.5714	119.088	233.924	125.384	150.149	162.687	205.053	61.4788	101.257	126.319	722.832	238.201	541.811		159.465	172.63	96.3514	500.948		1.08255	0.763156	5.19918	0.0470342	0.439717	0.0151317
SAP10	orf19.3839	172.594	204.042	90.0554	202.288	262.698	371.124	156.672	139.11	163.862	251.258	129.715	202.343		155.564	278.703	153.215	194.439		1.79157	0.109215	1.26906	0.31679	2.73587	0.225765
SAP2	orf19.3708	51.4623	174.159	91.3171	204.928	169.491	279.848	24.4593	14.1949	57.4887	238.941	24.3631	133.059		105.646	218.089	32.0476	132.121		2.06434	0.0817979	4.12265	0.189088	0.255411	0.000412632
SAP4	orf19.5716	34.3701	93.8498	33.9088	88.1092	112.342	117.581	103.787	70.9743	57.4887	371.281	110.514	269.195		54.0429	106.011	77.4166	250.33		1.9616	0.0763591	3.23354	0.0883589	0.338581	0.00137867
SAP5	orf19.5585	2053.47	2005.4	2705.61	263.667	492.654	729.888	2832.65	3216.56	3386.36	3563.48	1356.06	3144.24		2254.83	495.403	3145.19	2687.93		0.219708	0.00259246	0.854615	0.547272	102.68	8.64522e-05
SAP6	orf19.5542	56.6642	107.857	55.3581	93.3891	76.9639	130.258	817.734	843.175	886.577	2588.04	1052.85	2148.34		73.2932	100.204	849.162	1929.75		1.36716	0.314039	2.27253	0.0772348	18.5519	0.00199598
SAP9	orf19.6928	1320	1728.98	752.46	2262.13	2135.69	5434.38	5381.71	3617.8	4478.25	14811	7199.93	13083.4		1267.15	3277.4	4492.59	11698.1		2.58644	0.145917	2.60387	0.0378779	0.392553	0.000104572
SCW11	orf19.3893	84.1603	126.534	91.948	111.209	110.981	335.628	1002.83	881.028	958.536	1248.21	1064.37	1303.9		100.881	185.939	947.465	1205.49		1.84316	0.325549	1.27233	0.0329216	1.138	0.150597
SCW4	orf19.2941	40.3152	33.1509	18.7681	31.3497	62.6767	70.6752	0	6.62427	51.2314	10.5194	1.07259	5.85794		30.7447	54.9005	19.2852	5.81665		1.78569	0.149656	0.301612	0.455502	1.3082	0.631152
SDH12	orf19.2871	1333.89	1262.69	859.824	6863.01	5126.12	7127.85	1685.43	1623.88	1459.58	1736.25	1854.35	1411.14		1152.13	6372.33	1589.63	1667.25		5.5309	0.00126594	1.04883	0.629214	0.450621	0.000442518
SGA1	orf19.1719	533.758	1244.33	556.893	388.406	467.481	920.045	574.463	502.498	689.473	1333.87	650.683	1180.94		778.326	591.978	588.812	1055.16		0.760578	0.550142	1.79202	0.0948754	0.814652	0.0971074
SIN3	orf19.6011	1155.02	1277.94	702.622	2008.69	1920.7	4029.75	1108.6	1028.65	1124.35	1641.74	1259.68	1693.85		1045.2	2653.05	1087.2	1531.76		2.53833	0.0864513	1.4089	0.0337094	1.01756	0.789334
SIT1	orf19.2179	1331.15	592.514	268.589	746.783	855.278	819.896	1362.45	1649.44	1759.47	3394.35	1304.97	2853.57		730.749	807.319	1590.45	2517.63		1.10478	0.820482	1.58296	0.219336	16.836	1.41519e-05
SMC2	orf19.3623	509.978	1154.68	503.269	871.522	849.155	1363.75	368.212	370.013	445.439	1003.75	616.555	903.126		722.642	1028.14	394.555	841.144		1.42275	0.326743	2.13188	0.0197618	1.05192	0.794503
SNF1	orf19.1936	1431.36	1771.72	1337.88	2777.88	2514.72	3782.26	1377.72	1300.3	1319.86	1614.83	1579.34	2093.75		1513.65	3024.96	1332.63	1762.64		1.99845	0.0207723	1.32268	0.062151	1.38959	0.0210135
SOD4	orf19.2062	836.215	875.464	744.258	1807.39	1598.21	2314.53	1774.95	1585.09	1643.71	1706.68	748.564	1644.82		818.646	1906.71	1667.92	1366.69		2.32911	0.00731824	0.819397	0.392569	28.0074	0.00014186
SOD5	orf19.2060	22069.9	17312.7	10274	37740.8	43460.5	97810.4	89913.1	81053.6	88062.9	171067	70078.1	149717		16552.2	59670.5	86343.2	130287		3.60499	0.0908755	1.50895	0.227397	305.122	1.17601e-05
SOD6	orf19.2108	92.3348	140.541	65.4518	122.429	153.162	161.951	109.075	97.4714	116.933	455.39	258.325	439.848		99.4426	145.847	107.826	384.521		1.46665	0.137249	3.56611	0.0120929	0.0917682	4.5249e-05
SPO1	orf19.4151	61.6381	103.056	121.307	166.592	132.997	109.693	123.166	0	76.5302	29.4756	17.117	14.5825		95.3337	136.427	66.5654	20.3917		1.43105	0.16436	0.306341	0.271121	0.113838	0.00134247
SSB1	orf19.6367	4893	4349.31	2100.61	25460.2	20143.7	64430.1	18433.7	17157.8	18541.5	17080.6	23857.7	23690.4		3780.97	36678	18044.3	21542.9		9.70068	0.0783434	1.19389	0.198984	1.09564	0.109327
SSU1	orf19.7313	127.959	179.002	151.391	303.945	243.774	201.311	311.157	156.823	177.836	343.881	233.933	400.509		152.784	249.677	215.272	326.108		1.63418	0.0434179	1.51486	0.182221	0.767146	0.541319
STD1	orf19.6173	646.571	680.276	571.352	790.542	695.916	973.394	471.593	569.481	508.627	287.573	428.883	648.768		632.733	819.951	516.567	455.075		1.29589	0.0993266	0.88096	0.602439	1.10008	0.388559
STF2	orf19.2107.1	2236.29	4020.6	3376.84	2845.56	2875.9	2216.92	6455.27	5158.42	5873.62	14418.1	12964.8	16035.8		3211.24	2646.13	5829.1	14472.9		0.82402	0.373192	2.48287	0.000852505	0.125744	4.51324e-06
SUR2	orf19.5818	1611.83	1481.76	942.313	3067.11	2242.05	2469.68	3331.97	2716.59	2961.55	3061.25	3451.94	2806.52		1345.3	2592.95	3003.37	3106.57		1.92741	0.0175959	1.03436	0.710941	0.533323	0.00203471
TEC1	orf19.5908	2283.85	2084.77	1098.8	1296.56	1415.88	3293.21	3980.26	2648.76	3305.01	6371.08	2938.96	5663.97		1822.47	2001.88	3311.34	4991.34		1.09844	0.821106	1.50734	0.206244	3.598	0.00260573
TPI1	orf19.6745	9652.99	11427.5	7298.37	15949.5	13447.6	17040.9	20118.2	19887.1	19848.4	19621.3	22118.3	17693.7		9459.61	15479.3	19951.2	19811.1		1.63636	0.019752	0.992978	0.918339	1.10133	0.0208833
TPK1	orf19.4892	822.839	1860.65	755.614	1097.24	1019.92	1912.67	775.426	646.34	701.988	1402.19	810.429	1193.28		1146.37	1343.28	707.918	1135.3		1.17177	0.689199	1.60371	0.0734667	1.71785	0.0977815
TPK2	orf19.2277	973.696	1866.26	927.208	1276.1	1305.67	1981.12	897.061	839.39	989.822	1615.43	848.126	1359.01		1255.72	1520.96	908.758	1274.19		1.21123	0.52629	1.40212	0.186906	1.17413	0.0736004
TPS1	orf19.6640	3599.21	4140.09	4275.85	1925.33	1995.5	1742.03	2153.09	2374.32	2376.56	2588.16	2337.28	3302.82		4005.05	1887.62	2301.32	2742.75		0.47131	0.000652179	1.19182	0.213384	1.0463	0.591961
TPS2	orf19.3038	4184.79	4904.93	3415.96	3236.28	3444.67	4848.7	3514.87	2962.94	3120.42	5592.5	6194.73	6612.87		4168.56	3843.22	3199.41	6133.37		0.921953	0.649914	1.91703	0.000976052	0.7537	0.0457829
TPS3	orf19.5348	2760.57	2768.82	3231.31	1723.18	1640.91	1784.28	1555.95	1609.86	1731.32	2101.5	1565.8	2241.2		2920.23	1716.12	1632.37	1969.5		0.587667	0.0017092	1.20653	0.187438	0.365761	1.53683e-05
TRR1	orf19.4290	7075.6	10498.6	4748.96	8077.33	7845.81	15015.8	15815.9	14379.4	15951	20493.2	10212.9	19104.3		7441.04	10313	15382.1	16603.5		1.38596	0.375813	1.0794	0.726885	6.33575	3.00855e-07
TRX1	orf19.7611	7224.23	29155.5	12511.7	10411.7	9880.72	16133.9	20184.2	16503	18719.8	23975.9	15333.6	23566.1		16297.2	12142.1	18469	20958.5		0.745046	0.579759	1.1348	0.454873	2.37341	2.60736e-06
TTR1	orf19.6059	5299.5	27673.5	12411.4	8714.89	8703.73	11345.7	6904.8	6085.81	6568.18	10544.3	7450.42	10625.9		15128.1	9588.12	6519.6	9540.22		0.633793	0.452176	1.46331	0.0479179	1.19752	0.00100287
TUB4	orf19.1238	204.912	235.231	253.289	750.488	479.497	734.462	356.534	252.941	362.83	411.254	382.281	325.992		231.144	654.816	324.102	373.176		2.83294	0.00887098	1.15142	0.322742	0.0454529	0.000142532
TUP1	orf19.6109	2743.11	4434.28	2315.1	5814.87	5423.79	10425.4	3282.17	2898.59	3173.61	4393.56	3623.21	4822.9		3164.16	7221.35	3118.13	4279.89		2.28223	0.0790936	1.37258	0.0345817	1.47466	0.000857193
TYE7	orf19.4941	1468.63	3154.01	288.777	600.264	1006.99	663.967	3488.43	2591.98	3120.42	4170.52	13716.5	9533.82		1637.14	757.075	3066.94	9140.29		0.462439	0.35439	2.98026	0.0938337	0.160216	2.8072e-06
UCF1	orf19.1354	3671.28	8828.88	8558.1	1291.94	2433	445.919	10717.8	8826.37	10094.2	26311.6	33011.6	33111.5		7019.42	1390.28	9879.44	30811.6		0.198062	0.0336423	3.11876	0.000832959	0.132757	4.91899e-06
UGP1	orf19.1738	5593.78	14014.4	4948.32	9137.94	9076.56	12512	6164.41	5033.5	5601.43	7043.17	5172.81	7246.12		8185.51	10242.2	5599.78	6487.37		1.25126	0.547407	1.1585	0.294413	2.16477	0.00015931
UME6	orf19.1822	777.508	1114.52	461.633	1233.2	1275.05	1792.23	1013.41	994.587	980.436	1063.87	350.569	817.121		784.555	1433.49	996.144	743.852		1.82714	0.067395	0.746731	0.2946	11.305	1.75987e-07
WH11	orf19.3548	629.623	896.008	527.873	1272.8	1154.63	2200.44	780.715	672.837	720.759	1120.07	787.55	1070.35		684.502	1542.62	724.77	992.654		2.25364	0.0694711	1.36961	0.0684362	1.67836	0.218801
XOG1	orf19.2990	247.438	193.606	183.416	283.831	310.326	234.426	363.016	561.529	371.64	613.372	542.04	686.913		208.154	276.194	432.061	614.108		1.32688	0.084613	1.42134	0.0775867	0.144027	0.0017323
YFH1	orf19.1413	175.042	195.797	180.99	568.308	504.83	438.635	317.639	222.588	195.455	186.679	279.578	329.664		183.943	503.924	245.227	265.307		2.73957	0.00108257	1.08188	0.73768	0.0458348	2.11865e-06
YHB1	orf19.3707	125.776	489.793	93.2097	659.004	570.213	870.604	949.946	521.425	558.07	4691.33	15676.6	10809.7		236.26	699.941	676.481	10392.6		2.96259	0.0404564	15.3627	0.0378643	0.0859232	1.26319e-06
YWP1	orf19.3618	111.656	160.152	111.505	90.7491	107.579	165.754	124.941	123.969	98.1609	906.497	5100.65	3072.43		127.771	121.361	115.69	3026.53		0.949832	0.829557	26.1606	0.0740613	0.0100607	5.63428e-06
ZAP1	orf19.3794	2035.64	3440.69	3556.64	2661.42	4068.54	2916.7	748.984	805.322	964.793	1926.82	985.432	1780.13		3010.99	3215.56	839.7	1564.13		1.06794	0.769695	1.86272	0.0728496	4.34634	0.0338775
ZCF34	orf19.6182	187.456	259.137	108.35	529.645	505.581	831.305	172.537	139.11	157.605	367.873	211.842	309.967		184.981	622.177	156.417	296.561		3.36346	0.0182628	1.89596	0.0395357	0.658825	0.243346
ZRT1	orf19.3112	38461.3	46369.7	39448.2	6357.39	14496.9	13527.5	3430.25	4757.17	4612.78	5559.75	2198.16	4494.82		41426.4	11460.6	4266.74	4084.24		0.276649	0.00110799	0.957228	0.8737	36.0756	4.58778e-06
ZRT2	orf19.1585	42011.2	48675.3	53471.6	11950.2	20969	22757.7	5736.04	6929.93	7287.77	8336.31	5104.49	7944.97		48052.7	18559	6651.25	7128.59		0.386221	0.0033299	1.07177	0.692202	8.55646	5.54255e-07

## Sheet: 231 TF genes
	RPMI no caspo	RPMI no caspo	RPMI no caspo	RPMI +caspo	RPMI +caspo	RPMI +caspo	kidney no caspo	kidney no caspo	kidney no caspo	kidney +caspo	kidney +caspo	kidney +caspo		RPMI no caspo mean	RPMI +caspo mean	kidney no caspo mean	kidney +caspo mean		kidney caspo/ kidney	p-value (kidney, kidnet caspo)	RPMI caspo/RPMI	p-value (RPMI, RPMI caspo)	12h/ inoculum	p-value (12h, inoculum)
ACE2	693.081	574.674	541.503	835.969	782.421	1057.51	1435.05	1345.57	1506.49	1148.68	894.221	1270.32		603.086	891.966	1429.04	1104.41		0.772833	0.0540345	1.479	0.0395221	1.67278	0.00545964
ADA2	598.181	532.042	542.483	1016.42	933.715	1021.67	1259.73	893.771	922.358	754.211	586.303	451.007		557.569	990.602	1025.29	597.174		0.582446	0.043255	1.77665	0.000248325	1.27444	0.251033
ADR1	714.862	923.982	712.078	826.424	786.145	716.504	836.544	667.873	740.504	833.111	662.644	1233.46		783.641	776.358	748.307	909.74		1.21573	0.411133	0.990706	0.929351	1.31352	0.262136
AFT2	296.368	300.316	472.881	362.785	340.644	328.907	274.314	289.739	244.538	608.627	584.149	1109.63		356.521	344.112	269.53	767.47		2.84743	0.044146	0.965193	0.843775	1.43498	0.169147
AHR1	2595.75	1681.05	2062.96	2653.7	2751.1	2819.36	2402.32	2646.94	2211.87	1429.19	1153.02	1282.1		2113.25	2741.39	2420.38	1288.1		0.532191	0.00161155	1.29724	0.0802368	2.81231	1.53329e-05
ARG81	637.075	593.239	594.44	859.606	812.215	863.453	854.68	697.338	801.122	653.876	624.818	550.111		608.251	845.091	784.38	609.602		0.777177	0.0346784	1.38938	0.000414142	1.04973	0.742085
ARG83	789.537	981.054	1139.5	837.333	925.336	717.016	528.224	594.211	569.671	228.809	228.423	334.568		970.029	826.562	564.035	263.933		0.467938	0.00172503	0.8521	0.290265	1.04948	0.870362
ARO80	418.753	362.201	315.05	708.241	667.438	735.961	594.725	540.191	525.585	487.199	703.352	987.829		365.334	703.88	553.5	726.127		1.31188	0.303935	1.92667	0.000711207	1.81912	0.235723
ASG1	612.183	840.093	771.878	604.605	648.817	582.868	618.906	574.567	663.354	883.934	961.498	1066.88		741.385	612.097	618.942	970.77		1.56843	0.00394277	0.825613	0.139608	1.43864	0.103578
ASH1	624.629	474.97	552.286	330.058	399.299	384.717	310.587	363.402	316.178	244.246	358.457	285.101		550.628	371.358	330.055	295.935		0.896621	0.412936	0.674426	0.0203167	0.226588	0.000171017
BAS1	612.702	485.972	433.668	1192.33	1124.11	1569.53	776.089	859.396	861.74	337.254	495.938	560.331		510.78	1295.32	832.408	464.507		0.558028	0.00694336	2.53597	0.0061357	1.08081	0.308442
BCR1	1338.19	1031.25	1279.68	1638.24	1618.49	1790.72	1737.32	1846.47	1980.42	1386.07	1128.88	1245.4		1216.38	1682.49	1854.74	1253.45		0.675808	0.00418991	1.3832	0.0127632	2.1684	0.0145016
BRE1	1884.78	1576.53	1052.25	1340.06	1344.77	1472.75	1948.91	1723.7	1969.4	1329.54	1238.21	1286.57		1504.52	1385.86	1880.67	1284.77		0.683147	0.00199434	0.921133	0.655875	0.884405	0.0900691
BRG1	12777.5	8805.42	6575.36	3553.71	4296.16	3611.96	4427.56	4262.6	4052.45	2416.15	1890.97	3415.22		9386.11	3820.61	4247.54	2574.12		0.606025	0.0220116	0.40705	0.0383177	0.746648	0.00015929
CAP1	2053.83	1621.22	2084.52	1571.88	1682.27	1432.3	2239.1	2121.48	2344.13	1935.05	1577.41	1826.99		1919.86	1562.15	2234.9	1779.82		0.796374	0.0213332	0.81368	0.0976573	0.90003	0.220992
CAP4	505.356	530.667	683.649	718.241	704.214	692.44	558.452	638.408	624.779	488.915	540.609	198.162		573.224	704.965	607.213	409.229		0.673946	0.144612	1.22983	0.0789867	1.07217	0.772755
CAS5	1028.6	757.579	644.436	1362.33	1317.77	1490.67	1296	1335.75	1236.47	1545	1425.23	1614.13		810.206	1390.26	1289.41	1528.12		1.18513	0.0185571	1.71593	0.00978758	1.43083	0.310764
CAT8	176.058	238.43	180.746	235.058	242.885	192.711	298.496	245.542	288.624	211.994	152.987	238.593		198.411	223.551	277.554	201.192		0.724874	0.0640137	1.1267	0.378305	1.7776	0.0310726
CBF1	823.763	910.917	920.886	1406.88	1291.7	1562.87	2547.42	2155.86	2316.57	3321.52	3097.31	2008.52		885.189	1420.48	2339.95	2809.12		1.2005	0.327664	1.60472	0.00316698	1.20207	0.00150595
CIRT4B	320.741	314.756	384.652	508.241	534.3	350.412	328.723	314.293	371.285	885.952	1003.09	1597.36		340.05	464.317	338.101	1162.13		3.43725	0.0202869	1.36544	0.114049	0.32796	0.00901441
CPH1	636.556	538.918	500.33	838.242	820.128	802.011	739.816	825.02	751.525	539.996	410.98	412.93		558.601	820.127	772.12	454.635		0.588814	0.00322878	1.46818	0.00334765	1.32191	0.188301
CPH2	1204.4	796.086	1061.07	998.242	1085.47	781.531	1906.59	2038	1881.22	1414.41	1867.2	1505.37		1020.52	955.082	1941.94	1595.66		0.821685	0.0774506	0.935879	0.684969	0.418304	0.000128136
CRZ1	746.495	657.875	765.996	872.787	811.284	849.117	1338.32	1286.64	1440.37	1449.04	1438.79	1839.08		723.455	844.396	1355.11	1575.64		1.16274	0.188513	1.16717	0.032876	1.21218	0.197088
CRZ2	96.7151	151.103	151.337	164.603	171.66	138.949	92.9493	88.395	46.1523	381.115	443.261	190.081		133.052	158.404	75.8322	338.152		4.45922	0.0277988	1.19054	0.288045	0.00481439	9.66411e-08
CTA4	633.963	458.467	411.121	886.878	853.18	922.847	1283.91	1070.56	1291.58	1897.75	2098.24	1538.03		501.184	887.635	1215.35	1844.67		1.51781	0.0246185	1.77108	0.00544939	0.777335	0.0340875
CTA7	630.852	611.117	577.775	817.787	734.007	899.807	788.18	834.841	878.272	938.898	792.369	543.706		606.581	817.2	833.764	758.324		0.909518	0.558159	1.34722	0.0138434	1.35095	0.114493
CTA8	986.597	783.021	1103.22	918.697	905.318	1023.71	921.181	825.02	900.315	328.641	405.573	331.944		957.614	949.243	882.172	355.386		0.402853	0.000165518	0.991258	0.937789	0.593023	0.0448921
CTF1	745.976	634.496	715.019	755.06	787.077	747.225	485.906	397.777	464.968	452.097	475.911	649.514		698.497	763.121	449.55	525.84		1.1697	0.322556	1.09252	0.141883	1.39642	0.32693
CUP2	797.316	635.872	582.676	889.606	855.508	968.929	866.771	962.523	801.122	691.745	891.006	844.596		671.955	904.681	876.805	809.116		0.9228	0.425039	1.34634	0.0329417	0.897871	0.331321
CUP9	3410.44	2912.56	1802.19	1048.7	1166.47	1065.7	1948.91	1802.28	1941.84	3331.94	3534.26	2073.71		2708.4	1093.62	1897.68	2979.97		1.57033	0.0779971	0.40379	0.0276089	0.182673	1.29861e-05
CWT1	276.662	259.059	265.053	464.604	435.61	499.409	286.405	412.51	376.796	339.285	316.567	109.621		266.925	466.541	358.57	255.157		0.711597	0.276485	1.74784	0.000478753	0.790052	0.0215435
CZF1	1055.05	826.341	557.188	1094.61	937.439	1368.3	812.362	888.861	801.122	557.135	608.484	534.067		812.86	1133.45	834.115	566.562		0.679238	0.00161854	1.3944	0.168862	0.790465	0.212189
DAL81	687.377	513.476	499.349	977.788	916.491	995.042	824.453	658.051	696.418	541.735	585.169	1231.49		566.734	963.107	726.307	786.131		1.08237	0.806508	1.6994	0.00365574	1.44211	0.154137
DOT6	475.278	387.643	343.479	535.513	543.144	578.772	467.769	412.51	354.753	360.611	291.506	208.331		402.133	552.477	411.677	286.816		0.696701	0.0849086	1.37386	0.0213833	0.99291	0.925281
ECM22	365.858	390.393	429.747	523.695	411.403	552.147	1314.14	1222.8	1456.9	1525.5	1598.46	2690.53		395.333	495.748	1331.28	1938.16		1.45587	0.188136	1.254	0.0985719	0.645705	0.0351578
EFG1	7856.22	5314.4	5067.63	2355.07	2719.91	2929.96	2607.87	2764.8	2481.89	3675.74	4077.1	3039.06		6079.42	2668.31	2618.19	3597.3		1.37397	0.0352808	0.438909	0.0197557	0.446977	0.000166151
EFH1	33.4484	64.4639	67.0292	56.4207	54.8149	52.9298	14.358	4.91083	35.1309	0	0	0		54.9805	54.7218	18.1332	0		0	0.11201	0.995295	0.982101	0.377435	0.13101
FCR1	822.208	690.193	1264	239.149	270.35	231.624	340.814	201.344	239.028	1974.85	2765.18	955.06		925.466	247.041	260.395	1898.37		7.29032	0.0356488	0.266937	0.0175255	0.167782	1.11814e-05
FCR3	1577.78	1473.39	1513	1276.43	1302.87	1319.15	1205.32	1365.21	1456.9	993.705	845.778	1292.2		1521.39	1299.48	1342.48	1043.89		0.777589	0.118215	0.854143	0.00251123	1.15091	0.156528
FGR15	526.099	433.713	411.121	653.241	623.679	656.086	491.951	515.637	453.946	305.147	298.143	202.426		456.977	644.336	487.178	268.572		0.551281	0.00439563	1.40999	0.00693415	0.80504	0.30115
FGR17	111.235	121.536	142.514	132.33	145.126	101.059	74.8129	98.2166	101.26	192.28	179.075	163.128		125.095	126.172	91.4297	178.161		1.94861	0.00186422	1.00861	0.949574	0.519898	0.144797
FGR27	719.529	595.99	627.771	786.878	751.697	708.312	618.906	844.663	729.482	704.728	504.289	740.638		647.763	748.962	731.017	649.885		0.889014	0.455374	1.15623	0.0803372	0.633083	0.157612
FGR3	357.561	309.255	356.223	473.695	437.006	475.344	286.405	353.58	343.732	223.603	272.999	447.39		341.013	462.015	327.905	314.664		0.959618	0.861198	1.35483	0.00392058	1.09306	0.611221
FHL1	468.018	437.151	359.164	588.241	581.317	580.82	491.951	471.44	409.86	276.077	310.687	305.527		421.444	583.459	457.75	297.43		0.649765	0.00398961	1.38443	0.00755226	0.817281	0.427303
FKH2	901.032	836.655	653.259	1270.06	1256.32	1414.38	1223.45	1227.71	1385.26	2293.37	1982.5	1852.99		796.982	1313.59	1278.81	2042.95		1.59755	0.00563329	1.6482	0.00452831	1.19975	0.0897753
FLO8	1178.47	952.174	1090.48	1466.43	1359.67	1519.86	830.498	1193.33	993.997	779.136	967.769	871.849		1073.71	1448.65	1005.94	872.918		0.867761	0.323377	1.3492	0.00980069	0.714204	0.00184
GAL4	2548.04	2619.64	4927.44	2195.52	2376.82	2191.11	2861.78	3452.31	3203.8	3551.48	3228.85	2691.72		3365.04	2254.49	3172.63	3157.35		0.995183	0.962266	0.669973	0.229506	1.25638	0.11202
GAT1	334.743	314.068	385.632	353.24	374.161	264.393	177.586	304.472	283.114	364.386	351.051	429.742		344.814	330.598	255.057	381.726		1.49663	0.0516478	0.958771	0.73902	1.03775	0.867978
GCN4	2517.96	2196.76	2207.06	2735.52	2671.5	2994.98	5739.43	5907.73	5567.9	3977.21	4058.37	4900.53		2307.26	2800.67	5738.35	4312.03		0.751441	0.0101415	1.21385	0.0269311	1.70257	3.08074e-05
GIS2	292.738	243.244	148.396	3257.8	1958.32	5169.01	4935.38	5421.56	5182.15	5358.8	6534.16	4026.13		228.126	3461.71	5179.7	5306.36		1.02445	0.872049	15.1746	0.0257164	0.654936	0.00685476
GLN3	1104.31	887.539	886.575	1070.97	1079.89	1198.82	1187.18	1345.57	1208.92	884.902	801.604	851.522		959.476	1116.56	1247.22	846.009		0.678315	0.0018987	1.16372	0.132483	0.80815	0.315277
GRF10	1231.89	661.313	667.964	755.514	702.818	915.679	739.816	893.771	828.675	487.062	391.491	506.312		853.721	791.337	820.754	461.622		0.562436	0.0032477	0.926927	0.770277	0.543511	0.000382094
GZF3	1009.93	633.809	329.754	892.788	864.353	976.097	655.179	677.695	597.225	460.438	394.684	373.064		657.832	911.079	643.366	409.395		0.636333	0.0027634	1.38497	0.273238	0.747602	0.0917678
HAC1	3619.43	2591.45	3949.09	2200.07	2786.48	1981.19	2529.28	2907.21	2856.62	2875.69	2492.58	3416.69		3386.65	2322.58	2764.37	2928.32		1.05931	0.605714	0.685803	0.0882713	3.94972	0.00067157
HAL9	426.532	327.82	346.42	389.604	383.006	335.051	310.587	309.382	250.049	507.892	665.315	513.223		366.924	369.22	290.006	562.143		1.93838	0.00794437	1.00626	0.950583	0.39318	0.0156606
HAP2	991.265	1885.27	1735.53	745.969	693.507	807.131	1114.64	918.326	1032.57	916.854	843.779	1855.54		1537.35	748.869	1021.84	1205.39		1.17962	0.608446	0.487116	0.0472336	2.44682	0.0160703
HAP3	675.968	440.589	854.224	215.058	192.143	187.078	1489.46	1880.85	1478.94	1233.63	1054.31	1366.56		656.927	198.093	1616.42	1218.17		0.753622	0.0678184	0.301545	0.0187682	11.7751	0.00109786
HAP31	1013.56	2684.96	2520.76	1256.43	1211.63	1161.45	830.498	672.784	812.143	601.488	570.355	1027.61		2073.1	1209.83	771.809	733.151		0.949913	0.816121	0.583588	0.180361	1.2603	0.231361
HAP43	2335.94	1197.65	1090.48	1170.97	1051.03	1258.73	3683.97	3840.27	3650.17	1977.55	1842.29	3086.88		1541.36	1160.24	3724.8	2302.24		0.618084	0.0233956	0.75274	0.397869	6.87834	4.0103e-06
HAP5	438.977	321.632	259.171	560.514	562.231	663.767	600.77	554.924	453.946	349.973	463.731	242.376		339.927	595.504	536.547	352.027		0.656097	0.0752412	1.75186	0.0152218	1.0005	0.997745
HCM1	206.654	180.671	132.71	285.058	255.919	262.345	352.905	338.847	294.135	404.509	345.549	486.035		173.345	267.774	328.629	412.031		1.25379	0.133629	1.54475	0.0156448	2.089	0.0119034
HFL1	512.616	536.855	376.81	1037.33	895.077	1052.39	1005.82	844.663	933.379	739.926	862.899	1079.87		475.427	994.933	927.953	894.233		0.963662	0.774011	2.09271	0.00182219	2.0582	0.0854834
HFL2	2297.05	1809.63	1728.67	3663.25	3439.6	4191.05	3466.33	3653.66	3556.48	2633.05	2195.79	2906.48		1945.11	3764.64	3558.82	2578.44		0.72452	0.0101607	1.93543	0.0030827	1.94568	0.000869381
HMS1	211.84	265.247	234.664	317.785	307.592	265.417	1138.82	859.396	817.654	1146.84	1040.99	909.039		237.25	296.931	938.623	1032.29		1.09979	0.4856	1.25155	0.0552915	0.502536	0.0184393
INO4	541.656	989.993	788.543	724.151	669.3	632.533	558.452	550.013	514.564	734.912	791.657	568.983		773.397	675.328	541.01	698.517		1.29114	0.0819132	0.873197	0.499842	1.14369	0.523214
IRO1	4566.35	3732.2	4460.81	3247.34	3532.24	2943.27	3043.15	3049.63	3225.84	1935.61	1764.35	1709.03		4253.12	3240.95	3106.2	1803		0.580451	0.00013656	0.762017	0.0317203	3.9704	0.00266954
LEU3	629.815	453.654	350.341	885.969	928.594	976.609	679.361	662.962	784.59	745.455	488.262	534.017		477.936	930.391	708.971	589.245		0.831126	0.244843	1.94668	0.0061679	1.18355	0.546298
LYS14	269.402	270.748	268.975	312.785	284.781	298.186	256.177	294.65	277.603	111.11	152.506	120.936		269.708	298.584	276.143	128.184		0.464194	0.00090195	1.10706	0.0235203	1.20831	0.00398362
LYS142	167.242	229.491	214.077	317.785	316.437	259.273	346.86	260.274	387.817	538.654	572.298	915.441		203.603	297.832	331.65	675.464		2.03668	0.0526492	1.4628	0.0247533	1.87974	0.0195229
LYS143	598.7	488.722	448.373	2727.79	2382.41	1889.54	165.495	127.682	161.878	89.9167	28.0505	66.4653		511.932	2333.25	151.685	61.4775		0.405298	0.0141495	4.55773	0.00181223	0.921999	0.811663
LYS144	387.12	415.835	400.337	613.241	593.421	591.572	431.496	329.026	272.092	617.806	557.271	427.151		401.097	599.411	344.205	534.076		1.55162	0.0601359	1.49443	5.20291e-05	0.870289	0.473888
MAC1	898.957	696.382	681.688	1065.06	1118.99	939.232	437.542	446.886	442.925	332.091	343.048	528.193		759.009	1041.09	442.451	401.11		0.906565	0.551593	1.37165	0.0327719	1.10109	0.831034
MBF1	8854.48	24707.9	18319.6	13824.2	13141	13199.5	12534.6	11535.5	12158.7	10254.2	10194	9985.51		17294	13388.2	12076.3	10144.6		0.840041	0.00308545	0.774156	0.44461	2.01235	5.12347e-05
MBP1	689.451	538.23	601.302	736.423	743.783	784.091	606.815	608.943	685.397	673.367	681.803	433.978		609.661	754.766	633.718	596.382		0.941084	0.684033	1.23801	0.0350232	0.783399	0.256382
MCM1	2241.56	2079.17	2211.96	3365.07	2937.78	3960.13	2613.92	3020.16	2476.38	2139.18	2037.93	1948.51		2177.57	3420.99	2703.49	2041.87		0.755275	0.0184544	1.57102	0.014422	0.977313	0.754715
MDM34	1299.3	1214.16	1402.22	1514.15	1547.73	1392.37	1906.59	1522.36	1699.37	1214.37	1062.19	1339.58		1305.23	1484.75	1709.44	1205.38		0.705132	0.0212024	1.13754	0.0672363	0.44706	1.83262e-05
MET28	5037.74	14637.8	15884.5	6029.17	5936.18	5769.6	4203.88	4075.99	4355.54	3610.6	3306.83	4045.74		11853.3	5911.65	4211.8	3654.39		0.867655	0.0717811	0.498734	0.158037	1.02403	0.200573
MET4	490.835	564.36	977.744	585.059	588.765	480.976	286.405	265.185	205.963	626.868	481.492	1038.73		677.646	551.6	252.518	715.698		2.83425	0.0515287	0.813994	0.463357	0.820964	0.46565
MIG1	1817.36	1487.14	1645.34	883.697	978.87	885.47	1114.64	1075.47	1148.3	2493.18	2722.63	2161.9		1649.95	916.012	1112.8	2459.24		2.20995	0.00120263	0.555177	0.0018628	0.500402	0.000173247
MNL1	116.94	127.724	119.966	193.694	199.126	136.901	74.8129	93.3058	73.706	146.625	107.084	194.494		121.543	176.573	80.6082	149.401		1.85342	0.0575855	1.45276	0.0524305	0.196588	0.00301678
MRR1	663.522	581.55	562.09	634.605	638.576	624.341	401.269	495.994	487.01	260.271	256.05	474.792		602.387	632.507	461.424	330.371		0.715981	0.169398	1.05	0.391317	0.855119	0.642402
MSN4	1263.52	1042.94	1667.89	941.879	1038.46	690.903	782.135	736.625	878.272	996.112	1107.87	1033.45		1324.78	890.413	799.01	1045.81		1.30888	0.00969195	0.67212	0.107745	0.455279	0.00796119
MTL1	256.438	705.321	632.672	365.058	344.833	268.489	401.269	402.688	409.86	219.363	157.682	344.856		531.477	326.127	404.606	240.634		0.594737	0.0409779	0.613624	0.222165	3.59846	0.00223481
MTLA1	1059.2	2876.81	3185.42	1029.15	1078.49	849.629	806.316	702.249	674.375	527.42	450.861	419.488		2373.81	985.757	727.647	465.923		0.640315	0.00701038	0.415264	0.10588	1.45213	0.502481
MTLA2	60.4145	106.408	125.848	112.33	100.901	103.108	189.677	216.077	299.646	697.266	820.555	1091.65		97.557	105.446	235.133	869.824		3.69928	0.00633716	1.08087	0.709471	6.33851	0.210719
NCB2	1057.12	1214.84	1049.31	1004.15	960.715	1102.57	872.817	800.466	861.74	1098.7	1175.82	1321.71		1107.09	1022.48	845.007	1198.74		1.41862	0.00690904	0.923571	0.283283	1.30095	0.369393
NDT80	2131.1	1073.88	783.641	3531.43	3353.02	4515.16	2287.46	2484.88	2487.4	2263.88	1741.81	1930.01		1329.54	3799.87	2419.91	1978.56		0.817617	0.0568434	2.85803	0.0106281	0.65337	0.000602182
NOT3	834.135	650.999	542.483	1735.52	1594.29	2102.54	1296	1424.14	1346.68	1031.67	864.977	962.052		675.872	1810.78	1355.61	952.9		0.702932	0.00273306	2.67917	0.00283744	1.61493	0.0134348
NRG1	2655.39	1997.35	715.019	789.605	794.99	935.648	1120.68	1095.12	1082.17	6013.76	6618.44	2668.7		1789.25	840.081	1099.32	5100.3		4.6395	0.0311608	0.469515	0.172211	0.148368	3.83602e-07
OPI1	604.923	619.369	819.913	716.423	739.128	684.247	630.997	564.746	558.65	513.697	536.242	304.844		681.402	713.266	584.798	451.594		0.772223	0.159618	1.04676	0.67759	0.95952	0.796797
orf19.1150	518.839	569.173	770.897	614.15	592.955	548.563	497.997	545.102	597.225	392.163	376.331	516.834		619.636	585.223	546.775	428.443		0.783582	0.0888072	0.944461	0.687062	0.996884	0.965438
orf19.1178	125.237	140.101	143.494	149.603	171.195	150.725	129.222	142.414	112.281	94.5248	67.9707	49.2012		136.277	157.174	127.972	70.5655		0.551412	0.0219928	1.15334	0.0805647	0.479817	0.119532
orf19.1259	483.575	362.889	321.912	755.06	681.404	756.442	443.587	437.064	586.203	664.096	651.484	948.181		389.459	730.968	488.952	754.587		1.54328	0.0704092	1.87688	0.00330641	1.16697	0.306624
orf19.1496	520.394	593.927	594.44	771.878	702.352	746.713	721.68	589.3	624.779	559.251	403.092	439.914		569.587	740.314	645.253	467.419		0.724397	0.0445626	1.29974	0.00588263	1.42106	0.126016
orf19.1577	66.1189	153.854	179.766	130.057	135.815	106.18	86.9038	83.4841	101.26	219.544	272.076	681.414		133.246	124.017	90.5492	391.011		4.31822	0.108865	0.930739	0.808059	1.50921	0.477688
orf19.1604	764.127	551.983	517.975	950.515	1051.03	903.391	407.314	358.491	321.689	475.416	542.918	275.116		611.362	968.311	362.498	431.15		1.18939	0.460395	1.58386	0.0156702	1.01265	0.930287
orf19.1729	815.985	828.404	887.555	931.424	910.905	888.03	782.135	962.523	757.036	662.035	807.355	562.659		843.981	910.12	833.898	677.35		0.812269	0.178674	1.07836	0.0597321	1.50735	0.0665095
orf19.173	446.238	394.519	392.495	375.513	404.885	348.364	461.724	378.134	420.882	1110.68	916.248	617.8		411.084	376.254	420.247	881.577		2.09776	0.0337325	0.915273	0.220225	0.373435	0.0048788
orf19.1757	1113.65	1426.63	1262.04	1153.7	1232.11	935.648	896.999	874.128	938.89	736.696	768.38	1242.58		1267.44	1107.15	903.339	915.886		1.01389	0.942934	0.873536	0.27431	1.56666	0.04336
orf19.211	511.579	574.674	935.591	650.968	642.3	530.13	890.953	790.644	696.418	1188.39	1161.58	1591.37		673.948	607.799	792.672	1313.78		1.65741	0.0254514	0.90185	0.656041	0.916429	0.732572
orf19.217	316.074	245.307	438.57	89.1481	79.0219	62.1461	62.7219	34.3758	62.6845	45.5959	98.9266	388.234		333.317	76.772	53.2607	177.586		3.33427	0.309329	0.230328	0.0108155	1.74754	0.101663
orf19.2260	250.733	228.116	186.628	230.512	244.281	234.184	141.313	181.701	172.899	56.474	74.793	22.7942		221.826	236.326	165.304	51.3537		0.310662	0.00431686	1.06537	0.492513	1.79691	0.0523416
orf19.2315	766.201	708.071	885.594	942.788	907.646	999.65	528.224	726.803	757.036	539.766	420.079	388.689		786.622	950.028	670.688	449.512		0.670225	0.0604136	1.20773	0.0496953	0.954098	0.791872
orf19.2393	1721.94	1620.54	1496.33	902.333	923.939	803.547	1042.09	982.166	966.444	1220.69	1317.53	1158.21		1612.94	876.606	996.9	1232.14		1.23597	0.0104595	0.543485	0.000604381	0.799168	0.00431522
orf19.259	141.831	114.66	119.966	157.33	149.781	169.67	92.9493	73.6625	46.1523	14.7421	74.1149	66.0891		125.486	158.927	70.9214	51.6487		0.728253	0.449714	1.26649	0.029957	0.453945	0.0876961
orf19.2612	786.426	739.014	1013.04	616.877	613.438	670.935	304.541	540.191	481.5	493.652	366.288	371.575		846.158	633.75	442.077	410.505		0.928581	0.720257	0.748973	0.0701928	0.719168	0.00551231
orf19.2961	399.565	792.648	482.684	472.331	443.058	405.198	256.177	260.274	338.221	322.191	364.479	322.642		558.299	440.196	284.891	336.437		1.18093	0.162504	0.788459	0.384919	1.58627	0.567206
orf19.3399	436.903	367.014	325.833	635.968	546.869	686.807	443.587	407.599	525.585	313.07	415.808	358.091		376.583	623.215	458.924	362.323		0.789506	0.102892	1.65492	0.00913173	0.543235	0.00175217
orf19.3407	239.843	225.366	186.628	367.331	348.557	386.765	316.632	265.185	216.985	91.8544	160.393	93.9523		217.279	367.551	266.267	115.4		0.433399	0.0144906	1.69161	0.00147872	0.378487	0.00154663
orf19.3928	710.713	831.842	774.818	892.788	916.491	795.867	963.499	947.791	905.826	708.742	702.678	651.574		772.458	868.382	939.038	687.665		0.732307	0.000550269	1.12418	0.132285	1.26794	0.196911
orf19.4125	694.119	1479.57	935.591	591.423	605.99	539.346	322.678	500.905	492.521	323.798	300.78	492.325		1036.43	578.92	438.701	372.301		0.848644	0.472326	0.558572	0.121246	1.04981	0.417917
orf19.4195	242.954	318.194	317.99	279.603	275.005	252.105	189.677	157.147	123.302	104.659	111.412	111.635		293.046	268.904	156.709	109.235		0.69706	0.0696917	0.917618	0.413025	0.567667	0.171406
orf19.4301	221.693	227.429	210.156	442.786	370.437	423.63	534.27	451.797	409.86	727.255	771.611	1085.51		219.759	412.284	465.309	861.459		1.85137	0.0287766	1.87608	0.000977954	1.99139	0.219476
orf19.4342	70.7861	168.981	119.966	137.33	125.108	138.437	256.177	289.739	404.35	374.895	393.067	205.02		119.911	133.625	316.755	324.327		1.0239	0.924262	1.11437	0.657344	1.39251	0.373564
orf19.4488	4287.36	4462.45	4305.92	2730.52	2968.96	2454.8	2982.69	3196.95	2944.79	2598.79	2852.98	3245.88		4351.91	2718.1	3041.48	2899.22		0.953226	0.52387	0.624576	0.000500835	1.14281	0.18107
orf19.4722	844.507	805.025	943.433	552.786	608.317	479.952	624.952	535.281	624.779	772.724	655.236	884.945		864.321	547.019	595.004	770.968		1.29574	0.0728087	0.632888	0.00461926	1.07475	0.823773
orf19.4799	751.162	555.421	497.389	637.787	659.524	696.024	534.27	574.567	553.139	816.681	733.729	515.617		601.324	664.445	553.992	688.676		1.24311	0.211053	1.10497	0.467085	1.1496	0.571691
orf19.4911	202.505	284.501	218.978	266.876	214.022	191.174	262.223	216.077	222.496	335.685	288.198	413.046		235.328	224.024	233.598	345.643		1.47965	0.0458083	0.951966	0.753535	1.20808	0.816196
orf19.4972	80.6391	128.412	131.73	132.785	132.091	96.9633	86.9038	29.465	13.088	37.907	46.1348	89.4512		113.594	120.613	43.1523	57.831		1.34016	0.621839	1.06179	0.74699	0.472733	0.0158057
orf19.5026	376.229	383.517	350.341	455.513	493.799	405.198	371.042	486.172	387.817	199.654	257.742	102.034		370.029	451.503	415.01	186.476		0.449329	0.016867	1.22018	0.0417082	0.41788	0.0211536
orf19.513	92.0478	173.107	171.923	185.512	155.367	120.004	68.7674	19.6433	24.1094	126.126	38.5476	24.467		145.693	153.628	37.5067	63.047		1.68095	0.511184	1.05446	0.820906	0.49481	0.0298447
orf19.5326	274.588	210.926	195.451	241.876	292.23	284.362	286.405	446.886	272.092	133.361	174.265	128.331		226.988	272.822	335.128	145.319		0.433622	0.0305338	1.20192	0.187039	0.328807	0.000734315
orf19.5722	332.15	266.623	274.857	1055.06	913.698	1142.5	709.589	795.555	740.504	554.733	420.369	625.457		291.21	1037.09	748.549	533.52		0.712738	0.0299743	3.56131	0.00043379	1.29743	0.346293
orf19.5848	2104.14	1569.65	2724.67	672.787	750.3	552.659	806.316	589.3	812.143	731.362	649.04	539.17		2132.82	658.582	735.92	639.858		0.869466	0.355674	0.308785	0.0121258	0.567771	0.00293174
orf19.5953	1187.29	968.677	1200.28	1062.79	1144.13	1088.23	751.907	874.128	834.186	1625.43	1602.59	1895.91		1118.75	1098.38	820.074	1707.98		2.08271	0.000917695	0.981797	0.809004	0.639462	0.00662352
orf19.6102	663.522	551.983	611.105	697.332	722.835	793.819	1023.95	1104.94	1137.28	1373.64	1250.41	773.201		608.87	737.995	1088.72	1132.42		1.04013	0.825972	1.21207	0.0405385	0.634202	0.101626
orf19.6227	1061.79	886.851	761.094	1354.61	1245.61	1583.86	1042.09	1178.6	1186.87	845.008	798.006	819.469		903.245	1394.69	1135.85	820.828		0.722652	0.00298022	1.54409	0.0206368	0.501767	0.000380035
orf19.6626	538.545	516.227	579.735	695.06	646.955	690.903	606.815	604.032	657.843	614.207	538.148	709.656		544.836	677.639	622.897	620.671		0.996426	0.968273	1.24375	0.00532463	1.30157	0.00796361
orf19.668	357.042	281.062	310.148	1056.88	852.249	1294.57	915.135	1046.01	988.486	1801.56	2120.9	1738.75		316.084	1067.9	983.21	1887.07		1.9193	0.00189585	3.37853	0.00440521	1.02385	0.871556
orf19.6713	627.74	556.108	461.117	460.968	491.937	530.642	358.951	275.007	343.732	510.471	515.695	300.193		548.322	494.516	325.896	442.12		1.35663	0.198691	0.901871	0.36169	0.31645	2.95134e-05
orf19.6874	444.682	418.585	446.412	483.241	465.403	409.806	159.45	216.077	266.581	879.208	1283.76	558.749		436.56	452.816	214.036	907.24		4.23873	0.0308086	1.03724	0.533305	0.0876871	9.80339e-05
orf19.6888	166.723	187.547	189.569	195.967	200.522	167.622	522.179	383.045	487.01	666.633	699.331	880.111		181.28	188.037	464.078	748.691		1.61329	0.0221832	1.03728	0.620703	2.29082	0.0369962
orf19.7301	242.954	295.502	262.112	456.877	397.902	474.32	510.088	515.637	459.457	391.01	347.858	562.99		266.856	443.033	495.061	433.952		0.876564	0.420255	1.66019	0.00315512	1.76764	0.0409
orf19.7385	274.069	255.621	902.26	85.5117	128.367	53.9538	117.131	49.1083	73.706	493.967	340.413	731.452		477.317	89.2775	79.9818	521.944		6.52578	0.0186589	0.18704	0.143474	6.17379	0.0267836
orf19.7397	263.698	274.874	257.211	431.422	396.04	376.525	244.086	211.166	194.942	170.718	130.016	228.455		265.261	401.329	216.731	176.396		0.813894	0.276132	1.51296	0.00128461	0.39594	8.35658e-06
PHO4	676.487	602.866	835.598	916.424	854.111	1022.18	806.316	697.338	712.95	1042.03	825.346	1216.08		704.984	930.905	738.868	1027.82		1.39107	0.0705879	1.32046	0.0554095	1.50732	0.0489507
PPR1	707.083	611.805	982.646	494.604	513.817	450.767	389.178	358.491	404.35	287.728	233.233	369.365		767.178	486.396	384.006	296.775		0.77284	0.105168	0.634007	0.0674528	1.36007	0.308403
PUT3	647.446	544.419	651.298	945.515	941.163	1076.96	703.543	771.001	729.482	659.772	552.943	510.011		614.388	987.881	734.675	574.242		0.781626	0.0300286	1.60791	0.00274383	1.03711	0.714127
RAP1	377.785	404.833	424.845	659.605	571.076	707.288	274.314	250.452	288.624	136.356	203.912	108.741		402.488	645.989	271.13	149.67		0.552021	0.0161595	1.60499	0.00446689	0.755683	0.0929444
RBF1	374.674	399.332	423.865	782.333	701.887	901.855	884.908	800.466	723.972	643.004	732.171	727.273		399.29	795.358	803.115	700.816		0.872622	0.135075	1.99193	0.00269566	1.17922	0.303908
REP1	170.353	147.665	146.435	210.058	221.936	215.751	389.178	309.382	266.581	505.575	460.425	940.25		154.818	215.915	321.714	635.416		1.9751	0.116596	1.39464	0.00198357	2.66761	0.0539365
RFG1	8221.3	5716.66	6695.94	9801.46	10744.1	8481.25	3750.47	4419.75	4173.69	2921.39	2819.24	3698.56		6877.96	9675.59	4114.63	3146.39		0.764684	0.0463217	1.40675	0.0462657	1.90388	1.33096e-05
RFX1	387.12	378.704	417.003	486.422	447.713	401.102	377.087	437.064	343.732	671.194	484.588	549.608		394.275	445.079	385.961	568.463		1.47285	0.0405096	1.12885	0.13588	1.62378	0.249053
RFX2	3720.55	2286.15	2625.66	2007.79	2214.82	2433.81	3599.33	3427.76	3258.91	1098.88	1216.24	1825.63		2877.45	2218.81	3428.67	1380.25		0.402561	0.00113224	0.771102	0.217073	7.62063	0.000877397
RGT1	1225.14	1002.37	1294.39	1351.43	1388.53	1071.84	1181.14	1257.17	1043.59	1359.99	1171.07	1328.91		1173.97	1270.6	1160.63	1286.66		1.10858	0.214938	1.08231	0.508439	1.72949	0.0459267
RIM101	6541.62	4540.15	5383.29	5875.53	6127.51	6369.18	10025.7	9895.33	9838.71	7446.16	7074.69	8949.43		5488.35	6124.07	9919.91	7823.42		0.788659	0.0219442	1.11583	0.347241	1.25275	0.0141239
RLM1	343.04	312.005	345.439	527.786	547.334	629.973	250.132	206.255	244.538	298.462	192.177	336.241		333.495	568.365	233.642	275.627		1.1797	0.406263	1.70427	0.00208706	0.933532	0.688837
RME1	77.5276	147.665	141.533	155.967	155.833	129.22	86.9038	39.2867	62.6845	909.593	740.04	789.925		122.242	147.006	62.9583	813.186		12.9163	0.000135716	1.20259	0.362691	0.52694	0.0335547
ROB1	3750.63	2630.64	2285.49	1988.25	2064.93	2028.8	2426.51	2249.16	2520.47	3660.85	3607.91	2679.73		2888.92	2027.33	2398.71	3316.16		1.38248	0.0491109	0.70176	0.123541	0.729186	0.00469496
RPN4	3380.36	2183.69	2767.8	1945.06	1962.51	2084.1	4469.88	3796.07	3997.34	2841.37	2747.17	3777.57		2777.29	1997.23	4087.77	3122.03		0.763751	0.066066	0.719129	0.0886199	0.911068	0.0967098
SAS3	384.527	561.609	507.192	727.332	738.197	607.957	522.179	427.242	564.161	924.06	577.838	497.615		484.443	691.162	504.527	666.504		1.32105	0.302462	1.42672	0.0366681	1.25463	0.539017
SEF1	1708.98	1008.56	1247.33	685.969	690.249	828.636	2178.64	2676.4	2503.94	1194.42	1023.41	1407.23		1321.62	734.951	2452.99	1208.35		0.492604	0.00245948	0.556097	0.049696	5.41146	4.16553e-06
SEF2	826.875	729.387	787.563	608.241	626.007	662.23	921.181	1257.17	1016.04	802.808	737.462	879.726		781.275	632.159	1064.8	806.666		0.757576	0.0753944	0.809138	0.0100875	3.36177	7.35344e-05
SFL1	867.843	744.515	593.46	933.242	876.922	1139.94	733.771	721.892	734.993	810.455	609.563	697.913		735.272	983.369	730.219	705.977		0.966802	0.698807	1.33742	0.0923938	0.625954	0.00127008
SFL2	2704.13	1841.95	1800.23	2481.88	2512.76	2309.39	1924.73	1758.08	1682.84	1138.13	1123.64	1472.64		2115.44	2434.68	1788.55	1244.81		0.695986	0.0155879	1.15091	0.34911	1.8611	0.00135731
SFU1	408.381	408.271	318.971	1191.88	1060.8	1090.28	310.587	270.096	349.242	627.423	594.461	1088.14		378.541	1114.32	309.975	770.007		2.48409	0.0460356	2.94372	0.000120556	1.05624	0.85977
SKN7	550.472	453.654	499.349	659.15	624.145	668.887	570.543	608.943	575.182	321.458	589.245	394.88		501.158	650.727	584.889	435.194		0.744063	0.137563	1.29845	0.00857908	1.61993	0.000770932
SKO1	371.562	406.208	500.33	635.968	630.662	841.949	437.542	515.637	475.989	267.09	221.747	364.296		426.033	702.86	476.389	284.378		0.596944	0.0158059	1.64978	0.0252946	0.851724	0.259663
SNF5	817.022	729.387	726.783	1147.79	1081.28	1167.59	1023.95	1203.15	1060.13	824.471	991.662	647.963		757.731	1132.22	1095.74	821.365		0.749596	0.0726501	1.49423	0.000691035	1.05767	0.14273
SNT1	1192.99	1070.44	1662.99	1272.79	1306.6	1337.58	872.817	869.217	1005.02	636.041	758.798	1149.17		1308.81	1305.66	915.684	848.002		0.926085	0.695835	0.997592	0.98698	1.08929	0.660008
SPT14	668.19	628.995	697.373	841.424	801.973	786.651	836.544	937.969	712.95	465.232	622.971	525		664.853	810.016	829.154	537.734		0.648533	0.0216203	1.21834	0.00481374	1.02941	0.865837
SSN6	1445.54	1082.82	1114.99	2526.43	2289.31	2871.07	2112.14	2204.96	2333.1	1642.85	1741.48	1561.62		1214.45	2562.27	2216.74	1648.65		0.743728	0.00233206	2.10982	0.00276222	1.14294	0.0405605
STB5	398.528	396.582	379.751	740.514	663.248	761.562	721.68	844.663	845.208	444.594	611.485	519.931		391.62	721.775	803.85	525.337		0.653526	0.0117396	1.84305	0.000411946	1.13255	0.132537
STP2	2013.9	1687.23	1657.1	1955.06	2049.56	1891.58	2317.69	2313	2283.51	2318.06	2373.07	2249.59		1786.08	1965.4	2304.73	2313.57		1.00384	0.824182	1.1004	0.218968	0.523188	3.58106e-06
STP3	254.882	337.447	348.38	323.24	323.885	294.09	280.359	383.045	415.371	833.036	827.364	563.111		313.57	313.738	359.592	741.171		2.06114	0.0175798	1.00054	0.995935	0.875453	0.37923
STP4	2149.25	1967.78	1066.95	1099.61	1198.13	958.177	1531.77	1325.92	1374.24	2566.47	2886.2	2361.67		1728	1085.3	1410.65	2604.78		1.84652	0.00192532	0.628071	0.133246	0.12995	3.64805e-05
SUC1	353.93	481.846	573.853	468.24	411.868	384.205	576.588	672.784	602.736	489.23	514.734	558.039		469.877	421.438	617.369	520.668		0.843365	0.0508767	0.896912	0.51789	1.377	0.00282271
SWI4	548.398	427.524	265.053	728.696	693.042	723.673	673.316	667.873	657.843	709.48	551.884	411.978		413.658	715.137	666.344	557.781		0.837076	0.275647	1.72881	0.021979	1.08173	0.554319
SWI6	570.697	482.534	394.455	848.242	791.266	879.838	872.817	766.09	712.95	555.933	703.505	892.54		482.562	839.782	783.952	717.326		0.915013	0.571235	1.74026	0.00332879	0.999549	0.997488
TAC1	1113.65	954.237	1018.92	1339.15	1309.85	1162.98	1144.86	1183.51	1148.3	778.111	725.054	1108.68		1028.93	1270.66	1158.89	870.616		0.751249	0.0752177	1.23493	0.0277711	1.24146	0.242774
TAF14	2283.56	3306.57	2417.83	2833.7	2723.17	2791.71	2251.19	2877.75	2311.06	2004.52	1878.9	1950.3		2669.32	2782.86	2480	1944.58		0.784104	0.0576587	1.04254	0.742618	1.30602	0.0423274
TBF1	567.585	434.401	337.597	602.786	567.817	748.249	510.088	564.746	442.925	326.056	481.22	712.331		446.528	639.618	505.919	506.536		1.00122	0.996068	1.43243	0.0896018	0.991586	0.974712
TEA1	451.423	644.811	596.401	732.332	719.111	615.125	238.041	333.937	492.521	208.406	281.809	186.382		564.212	688.856	354.833	225.532		0.635602	0.17967	1.22092	0.144769	0.386828	0.0764038
TEC1	4155.64	2440.86	2498.22	1635.52	1847.99	2183.43	6380.25	5151.46	5419.11	3902.35	3687.06	4553.48		3031.57	1888.98	5650.28	4047.63		0.71636	0.0243983	0.623103	0.122261	3.3107	0.000313763
TFB3	364.821	814.651	671.885	493.241	476.11	406.222	377.087	378.134	453.946	309.29	282.291	304.038		617.119	458.524	403.056	298.54		0.740691	0.0174477	0.743007	0.306342	1.4031	0.475619
TRY2	821.171	646.873	410.14	781.878	787.077	760.026	624.952	638.408	509.053	420.036	532.78	604.847		626.061	776.327	590.804	519.221		0.878838	0.349734	1.24002	0.276648	1.36	0.106964
TRY3	1400.42	1179.09	1109.11	1239.15	1282.39	1470.71	1302.05	1134.4	1005.02	996.572	1089.67	1081.93		1229.54	1330.75	1147.16	1056.06		0.920588	0.373474	1.08232	0.420932	1.16497	0.237292
TRY4	55.7473	147.665	167.022	132.785	117.66	109.764	280.359	181.701	250.049	492.716	558.928	1402.24		123.478	120.069	237.37	817.962		3.44594	0.119708	0.972395	0.927064	0.549288	0.113341
TRY5	531.285	494.911	624.83	511.422	532.903	352.46	425.451	432.153	393.328	275.014	339.411	519.962		550.342	465.595	416.977	378.129		0.906833	0.62863	0.846011	0.285593	1.59767	0.197092
TRY6	285.478	235.68	192.51	234.603	244.281	166.086	98.9948	93.3058	46.1523	11.9717	22.0284	28.9249		237.889	214.99	79.4843	20.975		0.263889	0.0285161	0.90374	0.563737	1.05289	0.559305
TUP1	7417.5	7472.82	7782.13	10343.3	9893.56	10496.5	8393.4	8810.03	8543.69	7531.57	7701.64	7107.34		7557.48	10244.5	8582.37	7446.85		0.867691	0.00612596	1.35554	0.000229707	1.19749	0.107337
TYE7	2663.68	3609.12	672.865	761.423	1230.25	423.63	5473.43	4552.34	5281.34	17021.4	19970.9	8085.27		2315.22	805.102	5102.37	15025.9		2.94488	0.0504	0.347743	0.167336	0.133038	4.22358e-06
UGA3	1118.84	1005.81	834.618	553.695	556.645	578.772	485.906	569.656	492.521	1364.05	1624.12	1553.08		986.42	563.037	516.028	1513.75		2.93347	0.000263497	0.570788	0.00697631	0.541225	0.0628703
UGA32	513.134	658.563	556.208	1060.06	1064.99	724.185	624.952	584.389	624.779	718.771	467.005	1047.8		575.968	949.746	611.373	744.526		1.21779	0.474086	1.64895	0.0363845	3.68472	0.0206621
UGA33	333.187	422.023	377.79	484.15	484.024	430.799	467.769	461.618	459.457	447.863	434.566	379.622		377.667	466.324	462.948	420.684		0.908706	0.114889	1.23475	0.0467746	0.678961	0.0570431
UME6	2784.51	2535.75	2011	2834.16	3071.38	2389.27	3000.83	3378.65	3584.04	1414.57	1307.55	1885.81		2443.75	2764.93	3321.17	1535.98		0.46248	0.00192678	1.13143	0.34923	12.758	1.8216e-05
UME7	75.4533	168.981	166.041	170.057	137.212	135.365	2.26706	4.91083	13.088	63.3829	88.4407	101.497		136.825	147.545	6.75529	84.4401		12.4998	0.00262602	1.07834	0.759503	0.247727	0.00487353
UPC2	375.711	270.061	258.191	773.242	670.697	991.458	927.226	957.612	1010.53	1642.07	1637.61	1487.97		301.321	811.799	965.123	1589.22		1.64665	0.000373662	2.69413	0.00738563	0.822278	0.199355
WAR1	517.283	459.155	412.101	511.877	521.731	471.248	364.996	348.669	387.817	430.679	434.527	403.444		462.846	501.619	367.161	422.884		1.15177	0.0205062	1.08377	0.319244	0.608187	0.246306
WOR1	95.6779	214.364	180.746	213.239	199.126	168.646	183.632	157.147	167.388	232.868	238.592	79.6248		163.596	193.67	169.389	183.695		1.08446	0.799208	1.18383	0.469596	0.666919	0.13793
WOR2	1547.7	1155.71	1169.89	750.969	715.387	812.764	340.814	309.382	222.496	277.599	263.764	139.574		1291.1	759.706	290.897	226.979		0.780271	0.320202	0.588419	0.0155834	0.753788	0.557437
YOX1	1028.6	965.927	1257.13	2000.97	2087.74	1542.39	546.361	662.962	657.843	508.575	564.044	753.302		1083.89	1877.03	622.389	608.64		0.977911	0.876883	1.73176	0.0142133	1.2604	0.128273
ZAP1	3497.04	3937.11	8292.87	3366.89	5252.8	2039.05	1156.95	1576.38	1434.86	1096.35	938.181	933.429		5242.34	3552.91	1389.4	989.321		0.712051	0.0407991	0.677734	0.399226	4.41813	0.000889988
ZCF1	649.521	747.265	438.57	676.423	642.3	614.101	443.587	387.956	498.032	976.312	1150.73	622.352		611.785	644.275	443.192	916.464		2.06787	0.0406144	1.05311	0.744059	0.108719	7.07744e-07
ZCF10	414.086	406.896	414.062	517.786	550.593	460.496	292.45	383.045	382.307	328.551	348.376	163.665		411.681	509.625	352.601	280.197		0.794658	0.333073	1.23791	0.0207442	1.32	0.676204
ZCF11	278.218	292.064	358.184	403.24	360.661	379.597	310.587	255.363	277.603	345.409	226.344	114.681		309.489	381.166	281.184	228.811		0.813742	0.48727	1.2316	0.0600985	0.611833	0.0634717
ZCF13	405.788	434.401	432.688	389.149	421.644	361.676	207.814	216.077	172.899	161.603	264.564	75.6266		424.292	390.823	198.93	167.265		0.840822	0.603192	0.921118	0.16377	0.36004	0.0069579
ZCF14	191.097	524.478	607.184	297.785	304.799	263.881	123.177	73.6625	145.345	63.1533	97.5406	77.2561		440.92	288.822	114.062	79.3167		0.695385	0.212109	0.655044	0.2998	0.16998	0.00564148
ZCF15	315.556	399.332	455.235	325.513	325.282	267.465	377.087	368.312	409.86	493.187	310.515	490.452		390.041	306.086	385.087	431.385		1.12023	0.495072	0.784755	0.135174	0.790634	0.177463
ZCF16	255.4	275.562	264.073	354.604	364.851	308.938	310.587	309.382	404.35	303.165	363.267	319.898		265.012	342.798	341.44	328.777		0.962913	0.744111	1.29352	0.0127914	0.972222	0.877983
ZCF17	587.81	446.09	471.9	607.786	568.283	608.469	467.769	383.045	453.946	360.841	282.406	232.572		501.933	594.846	434.92	291.94		0.671249	0.0350774	1.18511	0.111022	1.02753	0.725306
ZCF18	407.344	387.643	437.589	585.059	556.645	521.426	340.814	353.58	492.521	845.687	622.762	1226.91		410.859	554.376	395.638	898.452		2.27089	0.0514635	1.34931	0.00360746	1.95767	0.127019
ZCF19	145.462	213.676	217.018	255.967	225.195	229.064	213.859	211.166	283.114	466.419	306.033	668.6		192.052	236.742	236.046	480.351		2.03499	0.0854937	1.2327	0.151379	2.32597	0.21714
ZCF2	437.422	345.011	382.691	550.513	528.713	574.676	618.906	569.656	630.289	779.724	735.327	1111.01		388.375	551.301	606.284	875.353		1.4438	0.0883538	1.41951	0.00553126	1.35783	0.400213
ZCF20	555.658	349.136	492.487	290.058	251.264	227.016	497.997	500.905	569.671	415.616	303.069	165.756		465.76	256.113	522.858	294.814		0.563851	0.0398389	0.54988	0.0303227	2.64975	0.0153049
ZCF21	923.849	927.42	1032.64	927.788	877.853	891.102	963.499	864.306	922.358	943.821	806.414	886.319		961.304	898.914	916.721	878.851		0.95869	0.483947	0.935099	0.182077	0.517651	0.000282403
ZCF22	100.345	151.791	120.947	167.33	151.177	143.045	56.6764	63.8408	35.1309	123.227	140.07	44.9777		124.361	153.851	51.8827	102.758		1.98059	0.171075	1.23713	0.149643	0.430171	0.0632782
ZCF23	335.78	343.635	364.065	600.059	536.627	608.981	630.997	481.262	569.671	338.626	367.366	873.131		347.827	581.889	560.643	526.375		0.938876	0.85745	1.67293	0.000648291	1.95999	0.0414355
ZCF24	436.903	517.602	504.251	605.514	588.765	481.488	449.633	437.064	481.5	323.339	318.98	443.844		486.252	558.589	456.066	362.054		0.793865	0.0940709	1.14876	0.192363	0.674519	0.0397039
ZCF25	103.975	210.926	205.254	220.058	212.626	152.261	201.768	127.682	167.388	131.609	230.288	270.044		173.385	194.982	165.613	210.647		1.27193	0.386594	1.12456	0.624927	0.721595	0.482004
ZCF26	210.284	291.377	267.994	275.967	300.143	248.008	62.7219	68.7516	57.1738	125.757	104.698	165.185		256.552	274.706	62.8824	131.88		2.09724	0.0187026	1.07076	0.557685	0.0925957	0.000417059
ZCF27	2154.96	2097.74	1710.04	1093.24	1390.39	1020.13	818.407	987.077	911.336	618.222	736.538	620.592		1987.58	1167.92	905.607	658.45		0.727082	0.0167376	0.58761	0.01036	1.51852	0.00211353
ZCF28	691.526	1210.72	899.319	672.332	702.818	584.916	588.679	437.064	575.182	404.145	494.918	438.476		933.854	653.355	533.642	445.846		0.835479	0.18694	0.699633	0.144507	0.860433	0.151615
ZCF29	334.743	334.009	372.888	391.422	375.092	338.123	425.451	486.172	360.264	826.117	656.525	840.044		347.213	368.213	423.962	774.229		1.82617	0.00720598	1.06048	0.360051	1.22496	0.127638
ZCF3	923.849	575.362	326.813	1166.42	997.491	1639.16	1664.78	1694.24	1539.56	1138.72	891.202	1711.8		608.675	1267.69	1632.86	1247.24		0.763839	0.194373	2.08271	0.063391	1.52148	0.000187933
ZCF30	478.908	450.216	440.53	578.695	546.403	561.875	328.723	279.917	365.774	220.153	335.524	251.141		456.551	562.325	324.805	268.939		0.828002	0.259018	1.23168	0.00203975	0.548493	0.0102921
ZCF31	602.849	526.541	486.605	793.242	784.749	854.749	697.498	849.574	834.186	731.816	556.868	755.009		538.665	810.913	793.753	681.231		0.858241	0.22766	1.50541	0.00257639	2.72178	0.00361705
ZCF32	305.703	336.072	261.132	439.149	457.023	433.359	401.269	348.669	371.285	654.24	475.449	597.671		300.969	443.177	373.741	575.787		1.5406	0.0212179	1.4725	0.00342038	2.03564	0.0538619
ZCF34	424.976	318.881	288.581	738.241	769.387	660.182	364.996	407.599	420.882	356.653	495.725	275.918		344.146	722.604	397.826	376.099		0.945387	0.759813	2.0997	0.00197466	0.801199	0.454037
ZCF35	482.02	434.401	525.818	360.058	358.333	360.14	449.633	476.351	475.989	546.121	330.004	397.07		480.746	359.511	467.324	424.398		0.908145	0.54199	0.747818	0.0100952	1.12232	0.85575
ZCF38	496.54	397.269	475.822	510.059	535.696	480.976	540.315	505.816	569.671	188.322	383.294	230.715		456.544	508.91	538.601	267.444		0.496553	0.0119438	1.1147	0.199598	1.7175	0.144816
ZCF39	2600.94	2601.76	2449.2	3931.44	3935.38	3098.92	3411.92	3074.18	3418.72	2572.67	2714.48	2848.8		2550.63	3655.25	3301.61	2711.98		0.821414	0.0132073	1.43307	0.0174428	1.12247	0.244353
ZCF4	114.347	199.236	270.935	157.785	156.298	157.893	171.541	93.3058	106.77	460.609	361.134	1044.34		194.839	157.325	123.872	622.027		5.02152	0.080888	0.807462	0.453775	4.07041	0.140781
ZCF5	135.09	171.044	184.667	192.785	178.177	125.124	62.7219	49.1083	68.1952	14.5131	92.4612	20.9289		163.6	165.362	60.0085	42.6344		0.710473	0.534861	1.01077	0.947874	0.178015	0.00109977
ZCF6	418.234	499.036	511.113	603.696	541.748	587.988	473.815	471.44	498.032	840.07	562.044	978.929		476.128	577.81	481.096	793.681		1.64974	0.0636837	1.21356	0.042367	2.04805	0.000676128
ZCF7	602.33	568.485	669.924	860.969	804.766	872.67	612.861	697.338	558.65	681.692	378.66	659.601		613.58	846.135	622.95	573.318		0.920328	0.662705	1.37901	0.00309547	1.52688	0.163354
ZCF8	864.731	1187.34	1022.84	991.879	978.87	1073.38	957.454	1026.36	1010.53	701.464	755.18	713.589		1024.97	1014.71	998.116	723.411		0.724777	0.000484247	0.98999	0.921436	1.25358	0.416173
ZCF9	371.562	370.452	382.691	320.513	341.109	275.145	225.95	284.828	183.92	313.204	275.539	381.411		374.902	312.256	231.566	323.385		1.39651	0.0975009	0.8329	0.0344343	1.39722	0.195983
ZFU2	179.169	302.379	300.345	500.513	384.402	613.589	921.181	893.771	900.315	741.218	825.075	889.681		260.631	499.502	905.089	818.658		0.904506	0.119498	1.91651	0.0371337	1.28168	0.0770713
ZNC1	1124.02	890.977	971.862	1268.24	1183.7	1081.57	1555.96	1433.96	1539.56	1631.61	1398.12	1567.74		995.62	1177.84	1509.83	1532.49		1.01501	0.78966	1.18302	0.104472	1.62614	0.000672394
ZPR1	1057.64	673.69	462.097	1463.7	1304.27	2077.96	1217.41	1188.42	1219.94	788.447	1178.78	838.242		731.143	1615.31	1208.59	935.156		0.773758	0.0904384	2.20929	0.0393645	1.1035	0.191721
