# Supplementary material for: Activation and Alliance of Regulatory Pathways in C. albicans during Mammalian Infection
Source: PLoS Biol. 2015 Feb 18;13(2):e1002076. doi: 10.1371/journal.pbio.1002076 (PMC4333574; doi:10.1371/journal.pbio.1002076)
Supplement: S7 Data — (XLS) [file pbio.1002076.s007.xls]

## Sheet: Fig1
orf19	Gene name	12h/0h	24h/0h	48h/0h	48h/12h	P-value (0h,12h)	P-value (0h,24h)	P-value (0h,48h)	P-value (12h,48h)		0h	0h	0h	12h	12h	12h	24h	24h	24h	48h	48h	48h
orf19.6124	ACE2	1.6617	1.69206	1.43285	0.862283	0.0179779	0.00401904	0.0294921	0.309904		0.898999	1.11003	0.990968	1.95923	1.41259	1.61328	1.51428	1.70497	1.85693	1.63772	1.42234	1.2385
orf19.6385	ACO1	1.06113	1.01683	0.422825	0.398467	0.54783	0.423674	4.7562e-05	0.00288772		0.999809	1.00007	1.00013	1.17402	0.876158	1.13321	1.04672	1.02193	0.981835	0.417045	0.372656	0.478775
orf19.1064	ACS2	1.97739	1.29136	0.818391	0.413874	0.00110283	0.0132773	0.00132894	0.000601911		1.00934	0.982069	1.0086	1.81137	1.91978	2.20102	1.15507	1.35808	1.36094	0.804227	0.791453	0.859493
orf19.3997	ADH1	1.1383	1.52147	1.48129	1.30132	0.117237	0.000232015	0.000676379	0.0126366		1.04498	0.976698	0.978326	1.05717	1.08935	1.26838	1.54257	1.45322	1.56861	1.5672	1.46271	1.41395
orf19.2608	ADH5	0.123136	0.417292	0.576834	4.68454	7.80257e-06	3.51107e-05	0.00639448	0.00428279		0.977869	1.05269	0.969442	0.0963653	0.138274	0.134768	0.439739	0.408592	0.403546	0.698251	0.596761	0.435491
orf19.5741	ALS1	0.854119	1.13866	0.605151	0.708509	0.15166	0.004417	0.123916	0.31851		0.980767	0.999082	1.02015	0.847703	0.715949	0.998706	1.09734	1.16644	1.15219	0.324482	0.491733	0.999239
orf19.1097	ALS2	0.255873	0.741372	0.540379	2.1119	0.0019019	0.0100925	0.00279191	0.0552678		0.91095	1.02978	1.05927	0.436937	0.191411	0.139271	0.777722	0.674607	0.771787	0.598084	0.433672	0.589382
orf19.1816	ALS3	39.2492	40.4897	35.1066	0.894453	1.37509e-08	4.30229e-09	0.000399079	0.256699		0.950953	1.06405	0.984992	39.0199	39.773	38.9548	40.8839	40.2194	40.3658	39.4486	36.823	29.0482
orf19.4555	ALS4	0.264895	0.321315	0.24669	0.931274	9.70812e-05	3.97385e-05	1.22358e-05	0.678966		1.00133	1.04429	0.954383	0.338262	0.251672	0.20475	0.304574	0.292878	0.366493	0.264181	0.251775	0.224113
orf19.5736	ALS5	0.753634	1.04885	0.790093	1.04838	0.0584293	0.24949	0.033281	0.759701		0.970096	1.0361	0.993802	0.811397	0.573807	0.875698	1.10894	1.02993	1.00767	0.894783	0.798312	0.677182
orf19.7414	ALS6	0.822848	1.12873	0.966325	1.17437	0.559908	0.307769	0.783803	0.646667		0.937359	1.11755	0.945094	0.619237	0.486496	1.36281	0.978559	1.10808	1.29955	1.15654	0.915999	0.82644
orf19.7400	ALS7	0.674701	1.0035	1.33811	1.98327	0.0560019	0.955973	0.0952955	0.0257106		0.975635	1.06815	0.956219	0.712912	0.855524	0.455667	0.936728	1.09803	0.975745	1.60064	1.33814	1.07554
orf19.5742	ALS9	0.618632	0.992651	1.00267	1.62078	0.26107	0.944075	0.977548	0.26263		0.893399	1.07714	1.02946	0.14404	1.13365	0.578204	0.837641	1.0259	1.11441	1.03783	0.867811	1.10236
orf19.4773	AOX2	0.214482	0.157554	0.521776	2.43272	0.000239969	6.7429e-05	0.00851839	0.034867		0.966673	1.09107	0.942258	0.129782	0.242392	0.271274	0.138814	0.142725	0.191124	0.65452	0.555093	0.355715
orf19.7469	ARG1	2.73737	2.98489	1.45395	0.531148	0.00964989	1.33223e-06	0.136986	0.0448244		1.04003	1.00709	0.95288	3.30967	2.03779	2.86466	3.0069	2.91663	3.03115	1.15455	1.27162	1.93568
orf19.4766	ARG81	0.974015	1.33729	0.938767	0.963812	0.921416	0.000806154	0.300785	0.893745		0.954953	1.06972	0.975327	0.548263	1.39658	0.977197	1.34404	1.31572	1.35212	1.00691	0.877369	0.932017
orf19.2289	ARP3	1.62978	2.01449	2.05201	1.25907	0.0236321	8.76048e-06	0.00149182	0.130873		0.998681	0.985987	1.01533	1.35545	1.57371	1.96018	1.98371	1.97679	2.08297	2.12148	2.24401	1.79054
orf19.3122	ARR3	0.408727	1.63931	1.34335	3.28668	0.165644	0.0878352	0.114889	0.0713841		0.958372	1.09075	0.950878	0.0537157	0.0713947	1.10107	2.18287	1.48935	1.24571	1.02091	1.44598	1.56317
orf19.2344	ASR1	0.138928	0.353272	0.70475	5.07279	6.19758e-05	2.0589e-05	0.00431959	0.0010732		0.994913	0.975658	1.02943	0.0487924	0.203762	0.164229	0.318443	0.396893	0.344479	0.711287	0.618256	0.784708
orf19.2496	ATO2	0.957054	0.932237	0.544314	0.568739	0.722366	0.156109	0.00361993	0.034264		1.03134	0.952869	1.01579	0.766604	0.956752	1.14781	0.967069	0.958327	0.871316	0.40346	0.62181	0.607672
orf19.723	BCR1	2.13331	2.60774	2.17134	1.01783	0.0828106	2.10188e-05	0.0001543	0.942041		0.907806	1.12098	0.971218	3.03289	1.35401	2.01302	2.56543	2.66468	2.59312	2.2667	2.07436	2.17295
orf19.2593	BIO2	0.0649562	2.3022	1.35548	20.8675	2.51364e-06	0.0112243	0.108748	0.00166309		1.03695	0.957594	1.00546	0.0576734	0.0766549	0.0605403	2.3437	2.78515	1.77776	1.37233	1.05086	1.64324
orf19.5612	BMT4	0.191448	0.0948023	0.551866	2.88259	0.000694939	0.00130914	0.00776664	0.000750395		1.15431	0.866974	0.978711	0.169983	0.225928	0.178433	0.0183624	0.246246	0.0197987	0.617154	0.539714	0.498728
orf19.388	CAF16	0.265395	0.994129	1.09154	4.1129	0.0046403	0.956972	0.564281	0.0127377		1.03819	0.979858	0.981957	0.0122374	0.371377	0.41257	1.04381	0.800688	1.13789	1.14558	0.818492	1.31056
orf19.1623	CAP1	1.09643	1.57702	1.91281	1.74458	0.635469	0.000178096	0.000213557	0.0137504		0.948823	1.07024	0.98094	0.912748	1.46585	0.910688	1.59514	1.53138	1.60456	2.00666	1.93407	1.79769
orf19.6229	CAT1	0.352454	0.802824	0.245801	0.6974	0.00015218	0.0061026	0.000125584	0.0967932		0.967931	1.06857	0.963496	0.291379	0.393678	0.372304	0.780847	0.797555	0.83007	0.196498	0.219727	0.321179
orf19.238	CCP1	0.466298	1.61645	0.148606	0.318693	0.00334208	0.000220373	8.13504e-05	0.030109		0.988814	1.03632	0.974869	0.342609	0.431363	0.624921	1.56241	1.58163	1.7053	0.0830829	0.243407	0.119327
orf19.548	CDC10	3.58195	2.9442	3.33406	0.930795	0.000268456	1.79419e-05	0.0113791	0.683616		0.948071	1.07766	0.974271	3.53514	3.96658	3.24413	3.06715	2.94346	2.82198	4.09572	3.57869	2.32779
orf19.3575	CDC19	0.874312	0.594351	0.517334	0.591704	0.194611	0.000679208	4.85082e-05	0.0120846		0.969504	1.01056	1.01994	0.761137	0.834778	1.02702	0.572203	0.539413	0.671436	0.486177	0.509278	0.556549
orf19.6000	CDR1	1.91974	2.5977	2.87424	1.4972	0.00291154	0.000158956	2.27127e-05	0.00418996		0.982877	1.03456	0.982567	2.05143	1.63848	2.06931	2.41371	2.57214	2.80725	2.7149	2.98038	2.92743
orf19.5958	CDR2	0.367976	1.12388	1.00856	2.74084	0.00866239	0.196688	0.910577	0.00762372		0.907693	1.0958	0.996505	0.272867	0.606375	0.224686	1.23118	1.11189	1.02855	0.979397	0.946386	1.09991
orf19.5079	CDR4	0.00176607	0.0633637	0.740114	419.074	3.82002e-08	1.21388e-07	0.330056	0.034523		0.995113	1.0173	0.987591	0.00156806	0.00208414	0.00164601	0.0756418	0.0524345	0.0620149	0.89233	0.27998	1.04803
orf19.3895	CHT2	0.51724	0.275234	5.24649	10.1433	0.000513769	8.82735e-05	0.129589	0.101206		0.945781	1.08765	0.966567	0.543098	0.521732	0.486889	0.25691	0.285154	0.283639	8.3203	6.50697	0.912212
orf19.7586	CHT3	0.974177	0.797956	0.353589	0.362961	0.857216	0.00331686	0.00201914	0.017196		0.963282	1.04812	0.988602	0.720851	1.03501	1.16667	0.828804	0.759898	0.805165	0.251761	0.282795	0.52621
orf19.113	CIP1	9.61164	20.306	30.1301	3.13475	0.064612	8.93196e-06	0.000353987	0.00861069		0.962575	1.26137	0.776056	6.09025	16.4099	6.33481	20.593	19.0453	21.2797	31.1243	25.2439	34.0223
orf19.4393	CIT1	3.20002	2.43106	2.85998	0.893739	8.10103e-07	6.64081e-06	0.00695508	0.403458		0.961433	1.05865	0.979914	3.19641	3.15018	3.25346	2.37633	2.41873	2.4981	3.34156	3.08987	2.14852
orf19.5911	CMK1	0.907988	1.57765	2.64083	2.90844	0.605377	0.00686955	0.000656823	0.00185491		1.01498	0.995056	0.989962	0.626517	0.902421	1.19503	1.77464	1.38505	1.57326	2.69711	2.90425	2.32114
orf19.5063	COI1	8.77831	4.96834	12.1238	1.38111	4.91511e-07	4.23126e-05	0.000283805	0.0237789		1.02583	1.00903	0.965142	9.03901	8.6547	8.64123	4.58757	5.02887	5.28856	12.3245	10.4167	13.6302
orf19.4433	CPH1	2.67115	3.67744	3.91947	1.46733	0.0384093	3.63073e-05	0.00103299	0.122931		0.996347	1.12071	0.882946	3.60765	1.71837	2.68743	3.90505	3.54509	3.58219	4.13434	4.36161	3.26246
orf19.2706	CRH11	1.72678	3.03278	3.81293	2.20811	0.0063623	1.39022e-06	0.0049506	0.0159185		0.966065	1.01751	1.01642	1.68398	1.51242	1.98395	2.96627	3.02367	3.10841	4.60967	3.94041	2.88873
orf19.4784	CRP1	3.28019	1.51865	2.29511	0.699687	0.00204452	0.00528888	0.0356182	0.131127		1.05043	1.04284	0.906732	3.87583	3.167	2.79775	1.45302	1.42185	1.68107	2.69407	1.46962	2.72164
orf19.7114	CSA1	13.4884	6.88832	35.2821	2.61573	8.02027e-05	1.74419e-05	0.0195009	0.0749887		0.97549	1.03937	0.985137	14.9137	13.2307	12.3209	6.46671	6.88969	7.30855	48.8126	39.003	18.0308
orf19.3117	CSA2	132.962	33.7758	652.28	4.90574	0.000254081	0.000427156	0.0044483	0.010118		1.03853	0.932207	1.02927	150.309	113.252	135.326	29.3855	39.6476	32.2942	755.881	427.188	773.77
orf19.4477	CSH1	5.24873	13.6712	18.5123	3.527	1.97025e-08	5.37198e-09	0.00178332	0.00498975		0.992628	1.03763	0.969746	5.2101	5.2399	5.29619	13.7404	13.7347	13.5384	21.7904	19.8335	13.9129
orf19.7208	CSK1	0.0853158	0.793298	1.19625	14.0214	5.30892e-06	0.482293	0.350934	0.00381045		1.04805	0.997324	0.954622	0.0757503	0.100681	0.0795158	1.13493	0.975193	0.269771	1.12784	0.917223	1.54368
orf19.1499	CTF1	1.49587	1.63818	1.47974	0.989221	0.0868408	0.0015841	0.0399296	0.954812		0.995088	0.944184	1.06073	1.4078	1.17193	1.90787	1.6121	1.78184	1.52061	1.53103	1.72115	1.18705
orf19.4777	DAK2	0.316877	0.466139	0.36237	1.14357	4.58204e-05	4.75739e-05	1.75433e-05	0.223736		0.971737	1.04416	0.984107	0.345575	0.260261	0.344795	0.494697	0.4697	0.434021	0.346181	0.350451	0.390477
orf19.4082	DDR48	0.91081	1.04326	5.05781	5.55308	0.139534	0.388608	0.0137398	0.0127644		0.955703	1.06709	0.977206	0.952267	0.937676	0.842488	0.985284	1.07208	1.07242	6.41621	5.56949	3.18772
orf19.2075	DFG5	1.61697	2.05693	2.2086	1.36588	0.000504862	3.28856e-05	0.000840632	0.0147597		1.00396	0.962364	1.03368	1.52774	1.60201	1.72117	2.14777	1.99064	2.03239	2.30925	2.37067	1.94587
orf19.125	EBP1	0.132756	0.297924	0.206045	1.55205	1.36874e-05	1.95001e-05	0.000113679	0.255095		0.958396	1.01662	1.02498	0.132232	0.0870918	0.178945	0.326649	0.3109	0.256222	0.126743	0.293865	0.197526
orf19.3374	ECE1	248.695	243.7	283.46	1.13979	9.027e-09	4.79734e-10	0.00137925	0.385582		0.955991	1.03174	1.01227	247.983	246.452	251.651	244.301	242.256	244.544	325.624	312.257	212.498
orf19.4099	ECM17	0.15949	0.482643	0.388346	2.43492	0.000496747	1.91572e-05	0.000303072	0.0685667		0.983158	1.03991	0.976932	0.00605652	0.268225	0.204188	0.47056	0.500069	0.477301	0.403628	0.2983	0.46311
orf19.4255	ECM331	3.91662	6.00713	10.4771	2.67504	0.00134992	3.34123e-08	0.00762127	0.0276918		0.982706	1.07443	0.94286	3.60827	3.49896	4.64263	5.96981	6.02997	6.02161	12.9878	11.7019	6.7415
orf19.610	EFG1	0.438587	0.701423	0.648651	1.47896	0.000602608	0.00327078	0.047863	0.164829		0.97468	1.08156	0.943759	0.513538	0.420121	0.382102	0.734713	0.65816	0.711397	0.871809	0.600438	0.473706
orf19.7332	ELF1	1.51694	1.52602	1.40459	0.92594	0.0173581	4.92556e-06	1.48424e-05	0.443293		0.985878	1.02159	0.992533	1.74104	1.28512	1.52464	1.51307	1.51612	1.54886	1.38781	1.42729	1.39867
orf19.6070	ENA2	1.68762	3.04886	1.18076	0.699664	0.118453	2.46056e-06	0.665595	0.384033		0.974843	1.05608	0.969075	1.15382	1.57398	2.33505	2.96457	3.11066	3.07134	0.60134	1.0259	1.91505
orf19.5170	ENA21	7.42263	7.35606	4.63847	0.624909	0.000106356	1.75395e-08	7.92192e-05	0.00416806		0.957814	1.03381	1.00837	8.00013	7.65999	6.60776	7.43435	7.33836	7.29546	4.97995	4.70672	4.22872
orf19.395	ENO1	1.16432	0.997137	0.904042	0.776453	0.0971155	0.92715	0.0136534	0.0301482		1.01164	0.992415	0.995941	1.07173	1.1064	1.31484	0.962709	0.974317	1.05438	0.897386	0.86962	0.94512
orf19.6686	ENP2	0.725324	1.03771	0.772729	1.06536	0.484486	0.728259	0.0271376	0.901386		0.979092	0.948193	1.07271	1.03515	0.017249	1.12357	0.909655	0.982574	1.22089	0.753668	0.688005	0.876514
orf19.1120	FAV2	3.11981	2.96317	2.38125	0.763267	0.00576636	0.00040426	0.0191227	0.229597		0.841763	1.14637	1.01187	3.73002	3.21854	2.41088	2.65344	3.16617	3.06989	2.86191	2.58816	1.69367
orf19.4618	FBA1	0.527079	0.600605	0.460224	0.873158	0.000274495	0.000744371	3.4997e-05	0.106642		1.04694	0.963283	0.989776	0.489446	0.504033	0.587759	0.538549	0.660249	0.603017	0.478372	0.458431	0.443868
orf19.6178	FBP1	1.83743	2.08478	4.20015	2.28588	0.00940092	0.000106403	0.0339868	0.0821829		0.957735	1.10795	0.934313	1.92162	1.5097	2.08098	2.01371	2.0712	2.16943	5.67851	4.65133	2.27061
orf19.638	FDH1	0.421214	0.772196	10.3732	24.627	0.00075169	0.00461119	0.0453591	0.038057		0.989954	0.991873	1.01817	0.409997	0.320331	0.533313	0.762644	0.710378	0.843567	14.6384	12.5187	3.96259
orf19.4910	FGR41	1.10567	1.02601	0.30029	0.271592	0.513261	0.375246	0.00259254	0.0106798		0.978908	0.978878	1.04221	0.826119	1.1727	1.31819	1.02365	1.0537	1.0007	0.161068	0.499968	0.239833
orf19.5389	FKH2	1.14045	1.17563	1.17294	1.02849	0.0076422	0.0378936	0.164161	0.767896		0.973491	1.03072	0.995784	1.11013	1.18515	1.12608	1.2346	1.06563	1.22667	1.32863	1.20465	0.985553
orf19.1288	FOX2	1.00123	1.62844	3.18716	3.18324	0.98178	0.0262139	0.00941261	0.00944764		1.06804	0.959323	0.972637	1.07428	0.977873	0.951534	1.98644	1.46657	1.43232	3.64736	3.6581	2.25601
orf19.1415	FRE10	0.381822	0.243439	0.377478	0.988622	0.00201266	6.29396e-06	0.000616362	0.968018		1.00059	0.958259	1.04115	0.325242	0.27507	0.545154	0.23915	0.251312	0.239855	0.371788	0.278088	0.482558
orf19.5634	FRP1	2.84594	2.20363	12.7885	4.49361	0.000544259	3.04228e-05	0.0311228	0.0516383		0.949659	1.059	0.991344	2.91028	2.50653	3.12101	2.25706	2.10854	2.24528	18.03	14.487	5.84859
orf19.7112	FRP2	28.8662	25.7587	28.1967	0.976808	9.82839e-05	9.13799e-07	5.95285e-06	0.75204		0.853959	1.12307	1.02297	25.2999	30.6527	30.6459	24.8067	26.3776	26.0917	29.5687	28.398	26.6234
orf19.1224	FRP3	2.38328	2.86993	3.34262	1.40252	0.00511116	4.87301e-07	0.00438183	0.112371		0.975737	1.04663	0.977629	2.15265	2.11923	2.87797	2.91184	2.85551	2.84243	3.93271	3.52279	2.57235
orf19.7219	FTR1	34.4541	18.542	62.7017	1.81986	2.15273e-06	2.94743e-08	0.0128556	0.122125		0.95617	1.06756	0.976268	34.4006	35.8984	33.0633	18.307	18.5189	18.8001	81.499	72.2426	34.3635
orf19.7231	FTR2	1.72479	1.56217	2.40316	1.39331	0.0758267	1.97224e-05	0.0864136	0.381434		1.02175	0.969558	1.0087	1.80765	2.20478	1.16195	1.58901	1.5275	1.57	2.98563	1.16409	3.05976
orf19.3670	GAL1	1.84029	3.68683	4.37625	2.37802	0.000649044	6.49438e-05	0.00016433	0.000598264		0.951497	1.05714	0.991365	1.70643	1.82637	1.98807	3.93213	3.40905	3.71932	4.57458	4.66412	3.89005
orf19.5338	GAL4	1.98576	1.58664	1.1656	0.586979	0.0132816	0.00199117	0.0236285	0.0252621		0.959393	1.01522	1.02539	1.60129	1.95402	2.40196	1.47215	1.54942	1.73835	1.08205	1.20672	1.20803
orf19.6993	GAP2	2.00514	0.664192	2.06369	1.0292	0.220503	0.0153699	0.124487	0.950227		0.922201	1.07613	1.00167	1.38657	3.38561	1.24323	0.685261	0.534151	0.773164	2.77325	2.42936	0.988452
orf19.999	GCA2	0.309823	0.402309	1.03371	3.33646	0.000634351	9.45034e-05	0.893508	0.0399177		0.974582	1.07327	0.952151	0.405329	0.327038	0.197101	0.394029	0.396107	0.416792	1.36447	1.1538	0.582871
orf19.1358	GCN4	2.07153	2.09701	1.14055	0.550583	0.00115812	1.55688e-05	0.301781	0.00523542		0.952103	1.06779	0.980111	2.1487	2.23805	1.82786	2.08103	2.14986	2.06012	0.986294	1.07363	1.36173
orf19.1193	GNP1	0.515495	0.699255	0.889261	1.72506	5.47326e-05	0.000221199	0.581927	0.114434		0.969715	1.02321	1.00707	0.556639	0.4837	0.506145	0.717513	0.716174	0.664078	1.14318	0.994032	0.530575
orf19.1756	GPD1	1.62466	0.908545	1.50274	0.924958	0.0128706	0.158254	0.0159324	0.55614		1.04175	0.982246	0.976	1.37895	1.87932	1.6157	0.994613	0.826933	0.90409	1.54297	1.27165	1.69359
orf19.691	GPD2	0.281939	0.178727	0.0599316	0.21257	0.000316988	2.22255e-05	1.34086e-05	0.0119429		0.954191	1.07099	0.974821	0.263484	0.205257	0.377076	0.184553	0.178686	0.172943	0.0597391	0.0501683	0.0698876
orf19.7021	GPH1	0.899173	1.03172	2.31212	2.57139	0.408865	0.0593718	0.0384981	0.0338196		0.992974	1.00988	0.997144	1.10986	0.844177	0.743482	1.03258	1.01219	1.05038	2.57457	1.4681	2.8937
orf19.903	GPM1	1.04056	0.663913	0.728051	0.699673	0.619469	0.000169724	3.48487e-05	0.0138948		0.98971	0.986244	1.02405	0.949398	0.984078	1.1882	0.661383	0.627852	0.702505	0.720101	0.724614	0.739439
orf19.1067	GPM2	0.200782	0.563699	0.767336	3.82174	0.0134216	0.00332536	0.0673775	0.0527078		0.955578	1.00133	1.04309	0.0129993	0.5757	0.0136455	0.614722	0.434684	0.641692	0.777854	0.606635	0.91752
orf19.2693	GST2	0.0106736	0.393893	0.723514	67.7854	2.93386e-06	0.000159806	0.0159506	0.000363742		1.04617	0.955549	0.998281	0.00947687	0.0125959	0.00994797	0.44815	0.327725	0.405803	0.596538	0.796492	0.77751
orf19.4647	HAP3	11.2438	9.31957	18.6854	1.66183	5.36051e-05	3.01278e-07	7.37309e-06	0.000799539		0.990377	1.00957	1.00005	10.4227	12.3212	10.9876	9.52086	9.0921	9.34575	17.9822	18.2165	19.8574
orf19.681	HAP43	6.52594	5.48802	9.51738	1.45839	7.26949e-06	1.40491e-07	0.000761074	0.0330982		0.903632	1.07783	1.01854	6.87747	6.32409	6.37624	5.49831	5.51931	5.44643	11.0242	9.6782	7.84975
orf19.2601	HEM1	1.47113	1.34768	1.28855	0.875888	0.00427159	0.00884642	0.0746179	0.273411		0.976925	1.01464	1.00844	1.47497	1.6073	1.33112	1.2043	1.43025	1.40848	1.4786	1.31993	1.0671
orf19.2803	HEM13	0.27497	0.46659	0.293486	1.06734	0.000287157	6.26409e-06	2.59955e-06	0.77782		1.01966	0.97824	1.0021	0.157061	0.351467	0.316382	0.483051	0.47384	0.442878	0.278763	0.281023	0.320672
orf19.4747	HEM14	0.0191754	0.664472	0.380318	19.8336	2.62468e-07	0.00934857	0.000493426	0.00344639		1.02812	0.9873	0.98458	0.0170255	0.022629	0.0178718	0.724229	0.744384	0.524804	0.367927	0.286204	0.486822
orf19.7094	HGT12	10.09	9.01224	25.7615	2.55318	3.70409e-06	0.0222168	0.00147877	0.00797225		0.717809	1.07232	1.20988	10.257	10.3379	9.67495	13.3725	6.27045	7.39374	27.5895	30.129	19.566
orf19.4682	HGT17	0.0165906	0.0647978	0.173888	10.4811	5.3896e-06	1.23462e-05	9.21355e-05	0.0206011		1.06045	0.973024	0.966522	0.0147305	0.0195786	0.0154628	0.0387422	0.0549989	0.100652	0.126501	0.136809	0.258354
orf19.3668	HGT2	0.17946	0.123935	2.66689	14.8606	5.79511e-06	1.86737e-07	0.208156	0.0889104		0.983278	1.02135	0.995375	0.17072	0.144385	0.223276	0.130051	0.121042	0.120711	3.86264	0.445721	3.6923
orf19.5962	HGT4	1.42242	2.21177	3.66387	2.5758	0.17049	0.00243343	0.00278014	0.0086641		0.862242	1.0345	1.10325	1.20758	1.15275	1.90694	2.51255	1.95275	2.17002	3.83039	4.25682	2.90441
orf19.2023	HGT7	1.1388	1.09101	0.595274	0.522722	0.00129902	0.00770149	0.0865722	0.0387149		1.00641	1.01302	0.980577	1.15653	1.11084	1.14902	1.09413	1.11607	1.06283	0.356542	0.484256	0.945024
orf19.895	HOG1	1.33944	1.53284	1.21342	0.905915	0.0729276	0.000172757	0.266291	0.585274		0.973859	1.06032	0.965818	1.15095	1.60612	1.26125	1.54624	1.48403	1.56826	1.4181	1.32978	0.892377
orf19.6387	HSP104	1.3473	1.85043	0.94634	0.702397	0.00259129	0.00215555	0.680002	0.030776		0.975611	1.06655	0.957842	1.42611	1.31214	1.30365	1.6291	1.89988	2.02229	0.806192	0.856148	1.17668
orf19.822	HSP21	0.00573127	0.381566	1.01974	177.925	2.51083e-08	2.71569e-06	0.783809	0.000112407		1.01147	0.990738	0.997788	0.000530716	0.016106	0.000557097	0.396246	0.351845	0.396605	0.987526	0.923205	1.14848
orf19.4526	HSP30	0.0029001	0.0118257	0.141291	48.7194	8.05094e-09	1.28241e-08	9.10152e-05	0.0612154		1.00239	0.988569	1.00904	0.00257495	0.00342241	0.00270295	0.016559	0.0125559	0.00636217	0.190425	0.0342055	0.199243
orf19.4980	HSP70	3.06007	5.58717	2.22482	0.727049	0.000506794	9.10997e-08	2.29329e-06	0.0141994		0.974898	1.03833	0.986776	2.66356	3.2177	3.29895	5.66708	5.50414	5.59029	2.26933	2.21543	2.18971
orf19.6924	HTA1	0.917817	0.833567	0.651139	0.709443	0.00912966	0.00086807	4.06219e-05	4.31094e-07		0.977624	1.03418	0.988197	0.918528	0.915838	0.919085	0.823369	0.846351	0.830981	0.659585	0.647759	0.646071
orf19.1051	HTA2	1.11587	0.966571	0.814927	0.730308	0.0526204	0.386193	0.0169678	0.0017775		0.953087	1.06692	0.979998	1.10891	1.07643	1.16226	0.970365	0.965001	0.964346	0.85481	0.838447	0.751523
orf19.1321	HWP1	15.9945	17.9173	20.6491	1.29102	1.53665e-08	9.76652e-08	0.0135198	0.374522		0.949213	1.07245	0.978339	16.0438	15.8019	16.1376	17.9718	18.2114	17.5688	28.4503	21.1659	12.3312
orf19.542	HXK2	1.78054	2.25069	2.45404	1.37825	0.000150388	7.24124e-05	1.10075e-06	0.000329564		1.02008	0.966711	1.01321	1.70409	1.75489	1.88263	2.20385	2.15577	2.39245	2.48241	2.40416	2.47554
orf19.4384	HXT5	0.683831	1.30171	6.09592	8.91437	0.478199	0.0108268	0.00773536	0.00805179		0.976688	1.04254	0.980768	0.60707	1.41884	0.025579	1.22178	1.42732	1.25602	7.44034	4.07593	6.7715
orf19.4975	HYR1	17.0457	4.03966	86.8566	5.09552	5.40378e-06	0.000981597	0.0550369	0.0945755		0.996455	1.0145	0.98904	18.0244	16.6855	16.4271	3.63466	3.74509	4.73924	135.952	97.8552	26.7632
orf19.6844	ICL1	1.39733	2.12385	6.41687	4.59222	0.0811046	0.0906554	0.000662338	0.00102784		0.987266	0.929613	1.08312	1.06686	1.5694	1.55574	3.1299	1.6843	1.55736	6.71679	7.20758	5.32623
orf19.3749	IFC3	0.138925	1.04305	0.912253	6.56652	9.52045e-05	0.761627	0.357745	0.000318734		0.922828	1.1021	0.975073	0.123349	0.163945	0.12948	1.26205	1.02426	0.842832	0.914194	0.797618	1.02495
orf19.1048	IFD6	0.1779	6.97611	4.57488	25.7161	0.000132409	0.000462871	4.63539e-06	1.11078e-06		0.954039	1.11048	0.935478	0.153817	0.189898	0.189985	8.03198	6.8003	6.09606	4.75291	4.45783	4.51389
orf19.5288	IFE2	0.0219248	0.109889	0.637565	29.0796	3.98335e-07	1.72543e-07	0.0863711	0.0186173		1.01032	0.993467	0.996213	0.0505211	0.0143362	0.000917148	0.126827	0.0911067	0.111732	0.760586	0.320119	0.831988
orf19.2396	IFR2	2.99528	3.23585	1.84344	0.615447	0.00299556	3.84915e-07	0.0807168	0.0731398		1.00771	0.977632	1.01466	2.4246	3.0719	3.48934	3.2328	3.179	3.29575	1.29827	2.53027	1.70177
orf19.2568	IFU5	1.78537	2.96889	1.84861	1.03542	0.0574322	5.49263e-07	0.0406649	0.884899		1.04774	0.985593	0.966667	1.48862	1.48971	2.37777	3.00262	2.92253	2.98151	1.39693	2.37137	1.77752
orf19.5760	IHD1	21.9178	18.6894	26.7689	1.22133	2.81886e-07	8.68314e-09	0.00170842	0.233372		0.964407	1.07799	0.957608	21.5342	21.6975	22.5217	18.7782	18.4862	18.8039	31.6771	28.5027	20.1271
orf19.5068	IRE1	1.14651	1.69073	1.67744	1.46309	0.0829577	0.000101853	0.00801643	0.0212162		0.950792	1.06526	0.983952	1.22446	1.04312	1.17195	1.74844	1.66545	1.6583	1.92677	1.63727	1.46828
orf19.5521	ISA1	0.691013	1.03286	0.657976	0.95219	0.196437	0.575963	0.00446402	0.87583		1.05923	1.02794	0.912826	0.494771	0.498221	1.08005	0.98189	1.08776	1.02892	0.595405	0.648744	0.72978
orf19.5265	KIP4	9.23227	9.38524	14.1558	1.53329	0.000214152	4.49861e-08	0.00464718	0.108437		0.893954	1.09384	1.0122	7.98502	9.60602	10.1058	9.28088	9.43876	9.43607	17.3486	15.4335	9.68529
orf19.4084	KIS1	1.50219	1.32211	1.3376	0.890434	0.0256881	0.00446571	0.0223488	0.370235		0.921852	1.04284	1.03531	1.31291	1.41925	1.7744	1.35509	1.24298	1.36826	1.35216	1.47637	1.18426
orf19.4997	KIS2	0.988841	1.08042	1.60621	1.62433	0.912401	0.671675	0.0532577	0.0573943		0.923496	1.08479	0.991717	0.830364	1.11095	1.02521	1.25628	0.740837	1.24414	1.58216	1.99581	1.24065
orf19.4377	KRE1	4.0616	4.59487	2.06257	0.507822	0.000125342	1.23971e-05	0.0777197	0.015624		0.979111	1.05094	0.969951	4.47103	3.91001	3.80377	4.63724	4.34416	4.80321	1.47565	1.76596	2.94609
orf19.539	LAP3	17.4809	21.8265	66.9065	3.82739	0.00587696	1.0037e-06	0.00264305	0.00885349		1.03535	1.08179	0.882868	12.6564	16.5799	23.2065	22.1627	20.9971	22.3197	76.1727	47.1226	77.4241
orf19.6561	LAT1	2.96745	2.18631	1.79444	0.604709	1.61191e-05	0.000288162	2.54435e-06	0.000125294		1.02698	0.978519	0.994503	3.08283	2.81732	3.00219	2.02558	2.3665	2.16687	1.82235	1.78697	1.77401
orf19.7498	LEU1	1.15164	2.39486	0.403492	0.350363	0.532102	4.17178e-05	0.00148199	0.0322859		0.981148	0.97025	1.0486	1.46227	0.724843	1.26781	2.43146	2.26377	2.48934	0.273598	0.525398	0.41148
orf19.7080	LEU2	1.35711	4.02201	2.02973	1.49562	0.545769	0.00265359	0.00155413	0.294258		1.02568	1.00069	0.973638	1.16267	0.531657	2.37702	3.16398	4.19311	4.70894	1.77007	2.21287	2.10624
orf19.3419	MAE1	2.22665	2.47036	3.84223	1.72557	0.000665232	0.000192418	0.0123766	0.0728923		0.955359	1.05102	0.993617	2.17182	2.04268	2.46544	2.47252	2.65668	2.2819	4.7727	4.17861	2.57537
orf19.5811	MET1	0.0212546	0.508969	0.663283	31.2066	4.99836e-05	0.00199089	0.0452806	0.00357158		1.06921	1.03447	0.89632	0.0188716	0.0250826	0.0198097	0.587579	0.501681	0.437648	0.709072	0.463641	0.817135
orf19.5645	MET15	0.807502	1.10368	0.881693	1.09188	4.57633e-05	0.146909	0.373328	0.564453		1.00956	0.988302	1.00214	0.792082	0.81132	0.819105	0.991768	1.13756	1.1817	0.960421	0.649682	1.03498
orf19.5025	MET3	0.00601968	0.0415969	0.0413967	6.87689	4.25772e-07	2.07452e-06	1.19527e-06	0.0437368		1.02635	1.00321	0.970437	0.00534476	0.00710383	0.00561045	0.0394497	0.0138492	0.071492	0.0364691	0.0232527	0.0644682
orf19.4318	MIG1	0.451204	0.661718	0.921693	2.04274	0.000998743	0.00315544	0.411619	0.0081023		0.934972	1.03174	1.03329	0.368581	0.430167	0.554863	0.745238	0.609166	0.630749	0.973521	1.0252	0.766356
orf19.4833	MLS1	0.818201	1.46531	4.96007	6.06217	0.0881247	0.321386	0.00488893	0.00424491		1.0126	0.967576	1.01983	0.962627	0.802786	0.68919	2.28768	1.06069	1.04756	5.42854	5.87372	3.57797
orf19.3369	MOH1	0.0432813	0.472931	1.07294	24.79	1.87003e-05	0.000149475	0.715451	0.00557345		1.02138	1.00624	0.972377	0.118526	0.00632346	0.00499413	0.505262	0.403695	0.509835	1.22803	0.702964	1.28783
orf19.1149	MRF1	1.98709	2.64443	3.79604	1.91035	0.000794283	7.84719e-07	0.00829968	0.0363463		1.05869	0.95869	0.982622	2.05312	1.78387	2.1243	2.62784	2.65488	2.65056	4.13626	2.67471	4.57716
orf19.747	NBP35	1.08971	1.28748	1.36188	1.24977	0.87478	0.0945038	0.0279225	0.64258		1.05889	0.986278	0.954831	1.55519	0.0259145	1.68802	1.14433	1.54302	1.17509	1.27972	1.2399	1.56601
orf19.5732	NOG2	0.603165	0.871967	0.663964	1.1008	0.0403951	0.00196521	0.0103315	0.708396		0.997591	0.985884	1.01653	0.699203	0.341281	0.769011	0.847681	0.900402	0.867818	0.621038	0.564333	0.806522
orf19.6232	NPR1	0.475609	0.79773	0.628303	1.32105	0.0588828	0.0214934	0.0260117	0.525662		0.933457	1.07439	0.992151	0.765054	0.559923	0.101851	0.856368	0.807768	0.729052	0.756734	0.69601	0.432165
orf19.7150	NRG1	0.222555	0.372371	0.226052	1.01572	0.000240332	0.000165502	0.00021671	0.954879		0.944938	1.09106	0.964005	0.222301	0.296257	0.149106	0.372892	0.369394	0.374826	0.188009	0.184865	0.305283
orf19.1424	orf19.1424	1.50824	2.46206	2.89762	1.92119	0.396465	0.000291213	0.0146754	0.117935		0.857554	1.09156	1.05089	0.511407	1.69044	2.32287	2.48094	2.27988	2.62536	3.69275	2.88509	2.11502
orf19.1534	orf19.1534	3.03187	8.57204	5.83826	1.92563	0.00692033	2.24038e-06	0.00220519	0.0243068		0.924721	0.997927	1.07735	2.25136	3.52731	3.31694	8.93614	8.38188	8.39809	4.9084	5.41807	7.1883
orf19.1691	orf19.1691	0.00706114	0.0834475	0.0415975	5.89105	9.42117e-07	1.21231e-06	2.8192e-06	0.104041		0.977732	1.0386	0.983665	0.00277401	0.0149831	0.00342628	0.0801588	0.0849931	0.0851905	0.0196105	0.0324859	0.0726962
orf19.1862	orf19.1862	0.0715812	0.32344	0.218751	3.05598	2.09396e-06	3.3133e-06	2.21986e-06	0.000652683		0.976589	1.0354	0.988015	0.0510745	0.066248	0.097421	0.331009	0.32243	0.31688	0.210383	0.213385	0.232484
orf19.2125	orf19.2125	4.28113	8.25167	5.16975	1.20757	1.68514e-05	4.09899e-09	0.0138947	0.426627		0.967629	1.05979	0.972585	4.15303	4.54377	4.1466	8.23538	8.29499	8.22463	3.81897	4.57582	7.11446
orf19.3615	orf19.3615	2.61171	6.16571	3.76285	1.44076	0.000686467	2.19e-05	0.0167404	0.181837		0.902689	1.11827	0.979043	2.75159	2.29722	2.78632	5.87544	6.03017	6.59153	2.84123	3.32109	5.12624
orf19.3840	orf19.3840	1.56324	1.68669	1.92172	1.22932	0.0487461	0.00176842	0.00522783	0.223148		0.891317	1.03035	1.07833	1.30442	1.44445	1.94085	1.76056	1.53918	1.76033	1.85577	2.22054	1.68884
orf19.409	orf19.409	0.409859	0.626452	0.944471	2.30438	5.85896e-05	2.86262e-05	0.745615	0.029969		0.982813	1.02578	0.991404	0.453013	0.425504	0.35106	0.646638	0.606437	0.626281	1.15717	1.04326	0.632981
orf19.411	orf19.411	0.854169	0.863999	3.0112	3.52529	0.661138	0.109744	0.0235621	0.0283185		0.971684	1.06194	0.966375	1.37686	0.871875	0.313767	0.954631	0.883214	0.754153	3.80852	3.30333	1.92174
orf19.4174	orf19.4174	1.19136	1.13046	2.22327	1.86617	0.31502	0.0602535	0.0841844	0.137478		0.911009	1.04106	1.04793	1.51257	1.03743	1.02407	1.12466	1.09341	1.17329	2.98875	2.48341	1.19767
orf19.449	orf19.449	0.299375	0.52781	1.81679	6.06863	0.000188362	6.9415e-05	0.174475	0.0379687		0.974724	1.04123	0.984047	0.313014	0.209057	0.376052	0.559906	0.526994	0.496531	2.45925	2.14757	0.843562
orf19.4706	orf19.4706	3.37235	8.24178	5.78695	1.716	0.000552224	3.92858e-09	0.00296505	0.0359324		0.937005	1.05017	1.01282	3.55145	2.90872	3.65688	8.26381	8.21241	8.24914	4.787	5.3401	7.23376
orf19.5517	orf19.5517	2.39858	1.65455	0.77179	0.32177	0.0075259	0.00320405	0.0813661	0.00528316		0.954083	1.02809	1.01782	2.63284	1.8426	2.72029	1.81368	1.46744	1.68254	0.619748	0.747079	0.948544
orf19.5626	orf19.5626	0.247623	0.364688	0.53805	2.17286	4.25496e-05	6.5949e-05	0.0109992	0.0416494		0.94325	1.06525	0.991502	0.216588	0.271228	0.255052	0.348186	0.363997	0.38188	0.680166	0.580968	0.353016
orf19.6578	orf19.6578	0.794885	1.68447	1.63655	2.05885	0.058575	0.000174163	0.0343251	0.0158063		0.932111	1.06764	1.00025	0.695762	0.924291	0.764603	1.73864	1.6877	1.62708	1.96296	1.66717	1.27953
orf19.6660	orf19.6660	0.433252	0.331845	0.447768	1.0335	0.00830907	0.000141505	0.000524559	0.905554		0.949022	1.08123	0.96975	0.230429	0.464154	0.605174	0.357777	0.351295	0.286463	0.413839	0.410791	0.518674
orf19.670.2	orf19.670.2	0.0424646	0.464661	3.59765	84.7211	7.207e-06	0.000290174	0.0946023	0.040484		0.960345	1.06046	0.979193	0.0304423	0.0391657	0.0577859	0.511379	0.481961	0.400643	5.18335	4.34289	1.26672
orf19.5005	OSM2	0.372756	0.57509	0.467539	1.25428	0.15333	0.00206685	0.00143903	0.802052		1.11305	0.95752	0.929431	0.0178996	0.0237908	1.07658	0.557317	0.557645	0.610308	0.415391	0.448179	0.539047
orf19.3131	OYE32	1.56834	3.0473	1.86372	1.18834	0.143838	6.1851e-06	0.0497419	0.538855		0.990239	1.0406	0.969163	2.17035	1.12157	1.41309	2.94249	3.04291	3.15648	1.41155	2.45666	1.72294
orf19.7514	PCK1	0.0519403	0.599568	3.07535	59.2092	1.02907e-08	0.253419	0.0259649	0.00732645		0.996669	1.00536	0.997974	0.0411753	0.0590014	0.0556444	1.20038	0.301354	0.296966	3.38483	3.92627	1.91494
orf19.3097	PDA1	3.12636	2.39515	1.7776	0.568585	0.000602084	0.00062521	2.13789e-05	0.00350472		0.992371	0.987376	1.02025	2.83363	2.99709	3.54837	2.24431	2.26005	2.6811	1.78025	1.8322	1.72036
orf19.5294	PDB1	2.09512	1.55406	1.34887	0.643816	0.000104536	0.000893629	0.00858733	0.00159916		0.97008	0.994544	1.03538	2.07325	1.98866	2.22346	1.46532	1.52972	1.66713	1.35035	1.46936	1.22691
orf19.2877	PDC11	0.983521	0.740045	0.606644	0.616808	0.70324	0.00103898	0.000429205	0.00162324		0.978262	1.0306	0.991138	0.937919	0.955747	1.0569	0.707232	0.72126	0.791643	0.579792	0.56758	0.672559
orf19.5021	PDX1	2.55432	1.92653	2.10435	0.823839	0.00231065	2.88865e-05	0.000205659	0.13414		0.97414	1.00608	1.01978	2.23397	2.44134	2.98765	1.93375	1.85147	1.99436	2.05227	2.26918	1.99159
orf19.3967	PFK1	0.620776	0.560572	0.618832	0.996869	0.00839511	0.000189628	6.32983e-05	0.981236		1.02463	0.967256	1.00812	0.569845	0.521368	0.771114	0.546859	0.615443	0.519414	0.645393	0.600093	0.611011
orf19.6540	PFK2	0.781715	0.716858	0.546004	0.698469	0.00985488	0.000412063	0.000494455	0.0154715		0.982317	1.03922	0.978464	0.708454	0.857128	0.779563	0.721822	0.743936	0.684814	0.493461	0.521677	0.622873
orf19.5674	PGA10	0.0025013	0.0292978	0.0563617	22.5329	1.00613e-10	5.23526e-10	2.31937e-08	0.00168043		0.996158	1.00092	1.00292	0.00222086	0.00295179	0.00233126	0.0269433	0.0336656	0.0272845	0.042769	0.0670931	0.059223
orf19.6420	PGA13	2.31973	13.7181	12.5443	5.40764	0.0119046	5.79074e-07	0.00101443	0.00176283		0.93744	1.01965	1.04291	2.9183	2.05172	1.98918	14.1447	13.3984	13.6111	10.9469	11.4677	15.2182
orf19.893	PGA17	0.914746	0.842586	1.16672	1.27545	0.846425	0.122498	0.119935	0.577695		0.90949	1.03861	1.0519	0.931959	0.195842	1.61644	0.731799	0.834021	0.961939	1.04603	1.29291	1.1612
orf19.6336	PGA25	0.223915	0.235758	0.947129	4.22986	0.000289065	0.000603189	0.709237	0.00344083		0.904812	1.12076	0.974426	0.193603	0.239017	0.239126	0.241465	0.155441	0.310369	1.04004	1.08411	0.717233
orf19.2475	PGA26	0.376236	1.25895	1.27484	3.3884	0.115619	0.337749	0.389479	0.0860886		0.803951	1.14822	1.04783	0.964202	0.0919142	0.0725918	0.970392	1.1273	1.67916	1.20394	0.853611	1.76696
orf19.5302	PGA31	0.10232	0.730945	2.21065	21.6052	0.000533855	0.235621	0.0332321	0.00465623		1.144	1.01592	0.840079	0.0908483	0.120748	0.0953643	1.01584	0.75438	0.422613	1.8793	1.80483	2.94782
orf19.2833	PGA34	16.091	11.127	7.65747	0.475885	0.000314401	5.58491e-06	0.00140684	0.00553749		0.933526	1.03937	1.0271	17.6153	13.5063	17.1514	10.5286	11.2654	11.587	6.4246	7.27301	9.27479
orf19.3923	PGA37	1.40822	0.633551	1.19085	0.845644	0.0288346	0.0875206	0.580022	0.555355		0.955329	1.0439	1.00077	1.44119	1.59676	1.18671	0.93733	0.390488	0.572835	1.70855	1.24697	0.61704
orf19.6321	PGA48	0.362325	0.42587	0.771553	2.12945	0.000397712	3.49519e-05	0.177586	0.0510004		0.975624	1.0427	0.981681	0.372593	0.450748	0.263635	0.423826	0.458932	0.394851	0.966226	0.844029	0.504406
orf19.4651	PGA53	0.39496	0.354191	0.269932	0.683442	0.000207265	3.82599e-05	0.000427185	0.156488		0.966124	1.05749	0.97639	0.448251	0.324171	0.412458	0.380034	0.354709	0.327831	0.36167	0.295232	0.152895
orf19.5635	PGA7	6.62616	5.76543	22.113	3.33722	0.000223198	5.30333e-07	0.00399317	0.0123089		0.954134	1.0789	0.966966	7.47512	5.98739	6.41596	5.70391	5.909	5.68338	26.9157	24.23	15.1931
orf19.3888	PGI1	1.1693	1.07978	1.35646	1.16006	0.00291315	0.0364736	0.00322235	0.0394795		1.00376	0.996313	0.999928	1.16092	1.12902	1.21796	1.12361	1.0346	1.08113	1.39097	1.43227	1.24614
orf19.3651	PGK1	0.832787	0.746746	0.830359	0.997085	0.00158137	0.00184908	0.00104669	0.920358		0.981655	0.992338	1.02601	0.803446	0.831398	0.863516	0.753384	0.688492	0.798363	0.822589	0.858973	0.809515
orf19.4444	PHO15	1.28834	1.0272	1.55111	1.20396	0.554283	0.339311	0.0244691	0.60829		1.03676	0.982165	0.981078	1.0443	2.15507	0.665666	0.993632	1.03852	1.04944	1.49873	1.31178	1.84283
orf19.655	PHO84	5.34212	4.19157	1.99479	0.373409	0.000226161	3.13018e-05	0.00130387	0.000760199		1.02382	1.04556	0.930614	5.14678	4.8722	6.00738	4.47453	3.96914	4.13103	1.97635	1.79899	2.20904
orf19.4599	PHO89	29.5263	28.3243	21.8673	0.740604	6.75687e-05	1.9014e-05	0.00120337	0.0653073		0.972142	1.03448	0.993376	28.8586	32.6796	27.0406	30.1155	28.6952	26.1623	24.9729	23.8042	16.8247
orf19.3829	PHR1	36.7783	51.9053	33.7964	0.918923	2.38037e-07	5.85046e-07	4.42204e-09	0.00481298		0.894969	1.09034	1.01469	37.6433	36.7868	35.9047	50.376	51.8538	53.4862	33.5698	34.1082	33.7113
orf19.6081	PHR2	0.129601	0.145496	0.317851	2.45254	1.36652e-05	6.34233e-06	7.66681e-05	0.00827888		0.966947	1.05086	0.982191	0.113486	0.173074	0.102243	0.129846	0.144495	0.162148	0.372285	0.319439	0.26183
orf19.778	PIL1	0.730507	0.777008	1.38867	1.90097	0.0196026	0.00407907	0.246085	0.0861174		0.95321	1.07222	0.974566	0.853072	0.675223	0.663227	0.770725	0.765964	0.794335	1.79254	1.53239	0.841086
orf19.220	PIR1	0.126118	0.300717	0.289206	2.29314	4.16352e-05	0.00010239	9.2688e-05	0.000271744		0.944408	1.0867	0.968891	0.133334	0.138688	0.106332	0.318426	0.280831	0.302895	0.282336	0.30724	0.278041
orf19.5102	PLB5	3.30867	3.37315	4.66737	1.41065	0.0215489	5.58968e-05	1.38577e-05	0.103209		0.957878	1.03254	1.00958	4.5389	2.45688	2.93022	3.24673	3.23976	3.63295	4.6863	4.90266	4.41316
orf19.5873	POL1	1.2565	1.20463	1.05578	0.840253	0.0941321	0.0620249	0.567321	0.187773		0.901669	1.08711	1.01122	1.12843	1.46308	1.17799	1.23677	1.09077	1.28635	1.18509	1.0445	0.937742
orf19.3111	PRA1	53.5044	116.114	99.4643	1.85899	7.34798e-05	4.84095e-09	1.38017e-06	0.000266998		0.955535	1.12209	0.922371	59.691	49.6585	51.1638	115.553	117.333	115.454	103.582	98.5201	96.2905
orf19.2467	PRN1	0.043469	0.609742	0.663086	15.2542	7.7698e-07	0.0841772	0.0452029	0.00589613		0.981824	0.982739	1.03544	0.0385953	0.0512978	0.0405139	0.908308	0.320485	0.600432	0.597343	0.503625	0.888289
orf19.2462	PRN3	0.36932	2.57221	1.60532	4.34669	0.10997	3.40463e-05	0.0113	0.0213184		1.0212	0.988717	0.990078	0.0600259	0.984924	0.0630097	2.72448	2.48727	2.50487	1.56951	1.39006	1.85638
orf19.508	QDR1	0.0145771	0.287753	0.202387	13.8839	7.34873e-06	2.69192e-05	3.53418e-05	0.00102303		0.935329	1.02264	1.04203	0.0129427	0.0172025	0.0135861	0.292299	0.28492	0.286039	0.169869	0.19323	0.244064
orf19.535	RBR1	1.59101	0.790021	0.952401	0.598614	0.4296	0.2452	0.760087	0.404178		0.908941	1.01442	1.07664	2.09161	0.261494	2.41992	0.824344	0.521146	1.02457	1.22413	0.848393	0.784682
orf19.532	RBR2	0.852987	0.800491	0.803565	0.94206	0.740298	0.0398115	0.0619311	0.910189		0.934779	1.12416	0.941062	1.55527	0.138385	0.865304	0.813551	0.833195	0.754726	0.89135	0.746809	0.772534
orf19.1327	RBT1	2.59912	1.33164	0.337361	0.129798	0.0289479	0.087009	0.00016118	0.00904207		0.92096	0.996422	1.08262	2.20869	2.04033	3.54835	1.20874	1.60971	1.17646	0.336612	0.31764	0.357832
orf19.5636	RBT5	6.91773	5.96571	16.826	2.43229	0.000316809	2.32099e-07	0.0109082	0.0497115		0.953817	1.06565	0.980534	7.79323	6.93169	6.02828	5.85682	5.97267	6.06765	22.4371	17.7161	10.3247
orf19.7350	RCT1	3.25426	4.91038	3.82729	1.17609	1.50693e-05	2.23794e-08	8.32443e-05	0.0427579		0.994175	1.00729	0.998532	3.34674	3.34154	3.07449	4.86976	4.8917	4.96968	3.57348	3.74904	4.15934
orf19.2747	RGT1	2.38655	3.30564	2.24719	0.941605	0.0399167	0.000109884	1.63123e-05	0.778629		0.949534	1.01959	1.03087	1.70595	2.18721	3.2665	3.02684	3.5399	3.35017	2.15933	2.28889	2.29336
orf19.5437	RHR2	0.0464813	0.0675314	0.082621	1.77751	2.14542e-06	2.14445e-06	3.52801e-06	0.0462166		0.986649	1.04427	0.969081	0.0493658	0.0540369	0.0360411	0.0711894	0.0680375	0.0633673	0.096735	0.0912003	0.0599277
orf19.7247	RIM101	1.63629	2.35679	2.34912	1.43564	0.000271314	7.24226e-05	0.00049217	0.00571688		0.958599	1.06745	0.973948	1.55753	1.66049	1.69085	2.28078	2.28706	2.50253	2.57926	2.32231	2.14577
orf19.5779	RNR1	1.49129	1.20414	2.37308	1.59129	0.000661408	0.0146169	0.0087046	0.0385792		1.02699	0.98618	0.986832	1.3945	1.55715	1.52223	1.27768	1.21995	1.1148	2.5826	1.80687	2.72976
orf19.1868	RNR22	0.0977853	0.295969	0.27624	2.82496	4.86847e-05	7.4684e-05	7.53902e-05	0.00324707		0.973469	1.08107	0.945458	0.117415	0.128069	0.0478719	0.304087	0.280362	0.303457	0.276222	0.253638	0.29886
orf19.24	RTA2	1.0153	4.24647	2.13826	2.10603	0.977029	8.87011e-06	0.200855	0.278083		1.02894	0.944834	1.02622	1.51179	0.0178334	1.51628	4.11499	4.46502	4.1594	1.08808	3.57542	1.75128
orf19.23	RTA3	0.0713748	0.106032	0.130744	1.8318	6.84526e-05	6.34634e-05	6.40629e-05	0.0530157		0.954417	1.09954	0.946046	0.0894413	0.096174	0.028509	0.0981562	0.0902683	0.12967	0.123996	0.136609	0.131627
orf19.6595	RTA4	0.0567133	2.80702	6.92647	122.131	4.05587e-06	0.00359776	0.00125468	0.000710543		1.05143	0.962578	0.985991	0.0503547	0.0669274	0.0528578	3.38598	2.60431	2.43077	7.04917	5.60529	8.12496
orf19.5714	SAP1	0.439717	1.35019	1.07964	2.4553	0.0151317	0.0155787	0.467207	0.0156653		0.939478	0.979037	1.08149	0.560263	0.1785	0.580389	1.50128	1.26944	1.27986	1.25771	0.970972	1.01023
orf19.3839	SAP10	2.73587	2.10744	1.74893	0.639261	0.225765	0.00015526	0.0743026	0.474047		0.897867	1.09201	1.01012	4.04143	0.314296	3.85188	2.21495	2.02419	2.08319	1.696	2.3049	1.2459
orf19.3708	SAP2	0.255411	0.527059	0.859517	3.36523	0.000412632	0.011449	0.494087	0.0262459		0.867102	1.07287	1.06003	0.220835	0.272637	0.272761	0.620545	0.360329	0.600303	1.11137	0.943221	0.523963
orf19.5716	SAP4	0.338581	0.951903	6.45192	19.0558	0.00137867	0.766079	0.000175343	0.000109879		0.919906	0.952094	1.128	0.258283	0.438445	0.319014	0.725774	1.1974	0.932532	7.03397	6.63445	5.68735
orf19.5585	SAP5	102.68	54.3186	217.602	2.11921	8.64522e-05	2.2774e-07	0.0257196	0.14144		0.803888	1.1794	1.01672	114.386	100.884	92.7722	53.1191	54.1778	55.6587	305.888	250.158	96.76
orf19.5542	SAP6	18.5519	11.5306	45.763	2.46676	0.00199598	1.17048e-05	0.000727039	0.00715068		0.824467	1.19759	0.977947	23.4073	15.6493	16.5989	11.4656	10.9085	12.2177	52.1126	48.7859	36.3906
orf19.6928	SAP9	0.392553	1.05517	0.755253	1.92395	0.000104572	0.14733	0.127892	0.0468237		0.974737	1.05618	0.96908	0.365335	0.448061	0.364262	1.0311	1.06186	1.07253	0.587158	0.67994	0.99866
orf19.3893	SCW11	1.138	1.24852	0.278912	0.245089	0.150597	0.00613756	0.00504864	0.00319688		0.949369	1.09242	0.958214	1.10806	1.0479	1.25805	1.24782	1.26304	1.23469	0.115883	0.2065	0.514352
orf19.2941	SCW4	1.3082	0.463722	0.691376	0.528493	0.631152	0.00226033	0.0420134	0.364034		1.01269	0.979364	1.00794	2.4435	1.04212	0.43899	0.315105	0.506283	0.569778	0.895841	0.554808	0.623479
orf19.2871	SDH12	0.450621	0.751956	0.442565	0.982124	0.000442518	0.000343897	0.00432011	0.942687		1.02404	0.962143	1.01382	0.529269	0.36371	0.458884	0.772981	0.740452	0.742434	0.536117	0.255122	0.536457
orf19.1719	SGA1	0.814652	1.99064	1.77093	2.17385	0.0971074	0.000193489	6.81862e-05	0.000530626		0.991485	1.03136	0.97716	0.941985	0.846808	0.655164	2.00863	1.85512	2.10817	1.85343	1.71605	1.74332
orf19.6011	SIN3	1.01756	1.11598	1.00727	0.989893	0.789334	0.0292618	0.944718	0.928817		0.957514	1.0577	0.984789	0.964953	1.12494	0.962776	1.10475	1.15116	1.09202	1.11556	1.08598	0.820275
orf19.2179	SIT1	16.836	8.47511	43.452	2.5809	1.41519e-05	6.9796e-05	0.00149759	0.00849247		0.926397	1.09604	0.977564	15.636	17.1646	17.7075	7.73196	8.45104	9.24233	51.0855	46.4496	32.8211
orf19.3623	SMC2	1.05192	1.52756	1.35399	1.28716	0.794503	0.0145243	0.0851801	0.260767		0.902743	1.08666	1.01059	1.38691	0.776594	0.992247	1.73013	1.52475	1.3278	1.5812	1.39952	1.08125
orf19.1936	SNF1	1.38959	1.25705	1.2669	0.911711	0.0210135	0.00784876	0.103757	0.477739		0.955812	0.970955	1.07323	1.25753	1.32803	1.58319	1.28336	1.18437	1.30341	1.29966	1.45936	1.04167
orf19.2062	SOD4	28.0074	10.3804	11.8995	0.424871	0.00014186	1.72515e-05	0.00135941	0.00234071		0.920832	1.05594	1.02323	28.6917	24.4312	30.8992	10.194	11.1211	9.82629	14.198	12.0463	9.45432
orf19.2060	SOD5	305.122	523.377	503.788	1.6511	1.17601e-05	3.98379e-09	7.06878e-05	0.00332569		0.935149	1.07226	0.992588	319.246	313.572	282.547	522.773	519.117	528.242	461.072	489.584	560.708
orf19.2108	SOD6	0.0917682	0.366302	0.569311	6.2038	4.5249e-05	0.000281667	0.00262524	0.000499739		0.908895	1.06099	1.03011	0.0728609	0.0899522	0.112492	0.336122	0.345332	0.417451	0.628856	0.597719	0.48136
orf19.4151	SPO1	0.113838	0.48325	1.30271	11.4436	0.00134247	0.110593	0.228399	0.00285659		1.21693	0.929814	0.853256	0.101075	0.134341	0.106099	0.938113	0.261901	0.249735	1.22466	1.03377	1.64971
orf19.6367	SSB1	1.09564	0.79464	0.558236	0.509505	0.109327	0.00322751	0.00401535	0.00197885		0.961287	1.06455	0.974167	1.03438	1.1493	1.10324	0.793576	0.791769	0.798576	0.666261	0.572387	0.43606
orf19.7313	SSU1	0.767146	2.18669	2.22532	2.90077	0.541319	0.00081205	0.00580722	0.0249482		1.00392	1.01342	0.982662	1.0219	1.2026	0.0769356	1.9338	2.36709	2.2592	1.86097	2.64494	2.17003
orf19.6173	STD1	1.10008	1.22071	1.84358	1.67585	0.388559	0.0533284	0.0118505	0.0242789		0.930069	0.997988	1.07194	1.00003	1.01	1.29022	1.36113	1.15501	1.14599	1.9285	2.11845	1.48378
orf19.2107.1	STF2	0.125744	0.372754	0.815323	6.48398	4.51324e-06	2.02962e-05	0.207537	0.00469454		0.974825	1.04745	0.977729	0.118382	0.113197	0.145654	0.395737	0.371145	0.351382	0.973622	0.893894	0.578453
orf19.5818	SUR2	0.533323	0.731313	1.78168	3.34071	0.00203471	0.000978511	0.0504416	0.0123888		1.03402	0.966715	0.999268	0.487494	0.455706	0.65677	0.696263	0.719954	0.777721	1.84659	1.26448	2.23397
orf19.5908	TEC1	3.598	4.04809	2.80348	0.779178	0.00260573	5.06157e-06	0.000567294	0.134754		0.927782	1.06967	1.00255	3.1788	4.37015	3.24505	3.90374	4.04947	4.19107	2.67992	2.57968	3.15085
orf19.6745	TPI1	1.10133	0.960238	1.09905	0.997924	0.0208833	0.185065	0.096101	0.966682		1.00072	0.982607	1.01667	1.1028	1.05631	1.14489	0.97892	0.914804	0.986991	1.13691	1.15012	1.01012
orf19.4892	TPK1	1.71785	1.63534	1.1388	0.662923	0.0977815	0.000354915	0.0124093	0.156641		0.959591	1.05683	0.983577	1.06855	1.91957	2.16544	1.58992	1.58427	1.73184	1.12644	1.16525	1.12472
orf19.2277	TPK2	1.17413	1.38038	1.0138	0.863448	0.0736004	0.000443297	0.698801	0.0797516		0.946944	1.04402	1.00904	1.04965	1.27674	1.196	1.37217	1.34743	1.42155	0.9806	1.03798	1.02281
orf19.6640	TPS1	1.0463	1.78473	2.83783	2.71226	0.591961	0.00614259	0.00133468	0.00159838		0.912001	1.03332	1.05468	1.16178	1.04402	0.933087	2.0076	1.52188	1.82471	2.81084	3.24188	2.46077
orf19.3038	TPS2	0.7537	0.941398	2.80075	3.71601	0.0457829	0.139031	0.0415693	0.0288375		0.973681	1.06214	0.964182	0.904868	0.724408	0.631823	0.94007	0.931488	0.952635	3.67657	3.09249	1.63321
orf19.5348	TPS3	0.365761	0.767606	1.85269	5.06531	1.53683e-05	0.133957	0.0157133	0.00217282		1.01987	0.969761	1.01037	0.403171	0.360612	0.333501	1.01175	0.670854	0.620212	1.98031	2.13714	1.44063
orf19.4290	TRR1	6.33575	8.68425	4.47336	0.70605	3.00855e-07	1.62332e-07	0.0144454	0.0918482		0.987794	1.03676	0.975448	6.23938	6.4894	6.27846	8.66584	8.52658	8.86033	3.42841	3.85667	6.13498
orf19.7611	TRX1	2.37341	2.81794	2.50091	1.05372	2.60736e-06	8.2973e-06	0.0011123	0.523132		0.98705	1.00409	1.00886	2.31456	2.43461	2.37106	2.69915	2.84588	2.9088	2.21188	2.46216	2.8287
orf19.6059	TTR1	1.19752	1.58325	0.846399	0.706792	0.00100287	1.54592e-05	0.132327	0.0116014		0.975018	1.04006	0.984921	1.20387	1.21232	1.17639	1.56474	1.57977	1.60522	0.718098	0.831052	0.990048
orf19.1238	TUB4	0.0454529	1.53077	1.48953	32.7709	0.000142532	0.0103258	0.0390138	0.000608468		1.01549	1.10763	0.876882	0.0403568	0.053639	0.0423629	1.40992	1.71836	1.46403	1.24171	1.47536	1.75153
orf19.6109	TUP1	1.47466	1.5357	1.51774	1.02922	0.000857193	0.000152855	0.0361631	0.812836		0.955902	1.05356	0.99054	1.41488	1.44726	1.56183	1.52959	1.4947	1.5828	1.7649	1.58211	1.20622
orf19.4941	TYE7	0.160216	0.463773	0.372874	2.32732	2.8072e-06	2.75689e-05	1.00498e-05	0.000201049		0.96314	1.00991	1.02695	0.138832	0.17489	0.166926	0.445511	0.450088	0.495721	0.363196	0.396992	0.358433
orf19.1354	UCF1	0.132757	0.98705	4.07018	30.6588	4.91899e-06	0.823988	0.00304505	0.00118757		0.97202	1.05213	0.975849	0.130157	0.135553	0.132561	1.07263	0.981547	0.906973	4.69971	4.37924	3.13158
orf19.1738	UGP1	2.16477	2.15362	1.44739	0.668611	0.00015931	1.40355e-05	0.00052639	0.00136924		0.968769	1.03934	0.991891	2.03433	2.14466	2.31533	2.2191	2.08054	2.16124	1.49524	1.47632	1.37061
orf19.1822	UME6	11.305	11.2387	20.1655	1.78376	1.75987e-07	5.95575e-08	0.00105964	0.0173254		0.97948	0.957416	1.0631	11.449	11.0435	11.4226	11.2315	11.0744	11.4103	23.1315	21.6355	15.7296
orf19.3548.1	WH11	1.67836	1.98037	1.39017	0.828291	0.218801	0.00016274	0.00583936	0.573657		0.978974	1.01152	1.0095	2.60184	1.11552	1.31772	2.05595	2.04584	1.83931	1.30748	1.53362	1.32941
orf19.2990	XOG1	0.144027	1.39809	0.809454	5.62015	0.0017323	0.158529	0.566745	0.109903		1.01353	1.03111	0.955364	0.369107	0.0351858	0.0277889	1.15126	1.18769	1.85532	0.394155	1.40344	0.630768
orf19.1413	YFH1	0.0458348	1.59237	0.945965	20.6386	2.11865e-06	0.000112675	0.491405	0.000185744		1.01277	0.955511	1.03171	0.0406959	0.0540897	0.0427189	1.57644	1.54681	1.65385	0.971769	0.81805	1.04808
orf19.3707	YHB1	0.0859232	0.175995	0.411125	4.78479	1.26319e-06	1.29087e-06	0.000117567	0.000954706		0.974871	1.03129	0.993837	0.0695086	0.0829291	0.105332	0.178283	0.163988	0.185716	0.455934	0.437132	0.340308
orf19.3618	YWP1	0.0100607	0.0556924	0.0231341	2.29946	5.63428e-06	6.86186e-06	6.01565e-06	0.0170706		0.954206	1.05864	0.987152	0.00890976	0.00806649	0.0132057	0.0607657	0.0520591	0.0542523	0.0245594	0.0175184	0.0273245
orf19.3794	ZAP1	4.34634	5.36164	7.4019	1.70302	0.0338775	2.82993e-05	0.000213273	0.0586528		0.888654	1.07366	1.03768	3.39182	3.1953	6.45191	5.57344	5.54137	4.97011	8.16575	7.56832	6.47165
orf19.6182	ZCF34	0.658825	0.882262	1.04028	1.57899	0.243346	0.0727824	0.6115	0.208155		0.927718	1.0571	1.01518	0.219625	1.07279	0.684066	0.940141	0.868561	0.838085	1.14167	1.05293	0.926238
orf19.3112	ZRT1	36.0756	60.7888	58.9265	1.63342	4.58778e-06	1.85724e-06	1.99393e-06	0.000191935		0.938593	0.942713	1.11869	34.1155	37.6428	36.4685	58.6286	60.2981	63.4396	59.0682	61.2616	56.4497
orf19.1585	ZRT2	8.55646	13.6036	8.53364	0.997334	5.54255e-07	1.0039e-06	5.23956e-05	0.959973		0.945725	1.09151	0.962763	8.80347	8.43338	8.43251	14.0924	13.4574	13.261	9.308	8.37466	7.91826

## Sheet: Fig2A
		12h/0h	RPMI 37C	Lee's 37	spider 37	Serum 37	sfu1 / WT	WT /zap1	WT/ rim101	tup1/WT	nrg1/WT	WT/tec1	WT /brg1	WT /rob1	WT /bcr1	Zebra fish infection 0.5 hr inverse	Zebra fish infection 8 hr
	P-value		1e-10	4.78046e-10	1.53854e-06	0.000322733	0.000223753	0.00126317	4.91099e-05	2.01899e-06	0.00111058	0.000264099	0.000465663	0.00492665	0.0083666	0.000147946	0.000684422
orf19.2060	SOD5	305.122	128.208	13.42	125.342	28.222	2.004	1.713	33.11	1.762	24.084	53.181	1.669	3.336	2.317	11.479	1.323
orf19.3374	ECE1	248.695	121.844	41.44	6543.23	727.875	0.9	2.332	10.378	50.066	25.707	378.615	17.71	21.971	2.539	4.706	0.985
orf19.3117	CSA2	132.963	0.787475	52.6		0.764	6.105	1.181	21.013	2.012	1.055	2.191	1.233	1.552	1.129
orf19.5585	SAP5	102.68	37.8502		131.595	70.737	1.119	11.889	8.203	1.345	3.606	10.232	8.461	3.044	0.342	26.417	3.312
orf19.3111	PRA1	53.5044	1544.44	1.49	157.974	0.73	1.496	53.25	2.33	0.855	0.762	0.131	0.528	0.167	0.556	5.62	1.699
orf19.1816	ALS3	39.2492	6.4022	15.27	28.9766		0.963	1.26	2.651	27.313	63.187	22.391	1.563	1.445	4.169	2.35	0.678
orf19.3829	PHR1	36.7783	9.63175	6.503	3.00903	13.714	1.031	1.03	17.845	5.143	2.476	2.624	1.476	1.022	2.16	0.825	1.092
orf19.3112	ZRT1	36.0756	510.073	0.673	62.4822	1.067	1.453	23.517	1.306	0.71	1.011	0.14	1.007	0.403	0.655	4.533	1.651
orf19.7219	FTR1	34.4541	7.18981	6.579	1.49033	0.611	13.149	0.997	1.738	4.083	1.164		2.096	5.635	1.08	10	3.656
orf19.4599	PHO89	29.5263	13.0667	1.708	7.31	0.134	1.178	1.233	4.23	0.655	0.705	3.479	3.195	0.727	1.501
orf19.7112	FRP2	28.8662	5.06934	21.12	1.48643	1.48	1.946	0.837	9.696	0.861	0.938		0.783	2.353	1.397	3.23	2.937
orf19.2062	SOD4	28.0074	5.96233	0.988	3.20192		1.394	1.223	1.235	13.345	0.83	0.853	1.821	1.786	0.59
orf19.5760	IHD1	21.9178	13.7721	8.181	25.0831	34.615	0.694	2.069	1.877	2.426	3.888	2.962	11.563	2.743	0.644
orf19.5542	SAP6	18.5519	0.739654		34.13		1.04	2.447	1.299	1.093	3.352	4.333	5.265	3.179	0.231	25.961	4.112
orf19.539	LAP3	17.4809	122.195	0.985		0.411	1.171	10.014	3.108	1.663	7.343		0.735	0.386	0.873
orf19.4975	HYR1	17.0457	23.7302	18.3	211.867		0.887	4.294	5.268	40.664	2.969	18.706	5.089	6.429	4.095
orf19.2179	SIT1	16.836	4.33184	10.9	1.433	0.246	13.696	0.798	15.91	2.428	0.66		0.524	2.884	0.94
orf19.2833	PGA34	16.091	2.91587	2.056	10.8637		1.007	1.334	4.517	14.17		1.593	3.288	3.658	0.976
orf19.1321	HWP1	15.9945	12.2815	14.2	1603.32	265.7	0.887	1.818	1.761	107.749	89.795	142.858	24.547	18.909	6.165
orf19.7114	CSA1	13.4884	1.03609	59.47	0.677672	0.432	2.026	1.002	8.003	1.765	0.821	9.368	1.27	2.264	0.988	11.392	4.635
orf19.1822	UME6	11.305	6.49344	8.04	5.77317	8.973	1.212	0.877	1.683	6.113	3.108	2.761	1.898	2.601	0.435
orf19.4647	HAP3	11.2438	4.08422	5.229	0.740493		1.372	0.728	6.121	0.86	0.863		1.319	1.322	1.078
orf19.7094	HGT12	10.09	1.85463	0.736		11.57	1.156	0.043	0.263	13.439	0.892		2.091	2.844	0.743
orf19.113	CIP1	9.6116	526.389	1.395		0.292	1.206	0.537	2.456	3.24	6.695		1.366	0.65	1.076	3.991	2.349
orf19.5265	KIP4	9.2323	8.49308	0.997	3.1962	3.301	0.896	1.171	0.918	3.783	3.909	2.019	3.631	7.42	1.208	5.495	1.129
orf19.5063	COI1	8.7783	3.89513	2.983			2.03	0.562	3.79	3.554	1.323		0.598	0.851	1.082
orf19.1585	ZRT2	8.5565	78.1516	2.153	4.2166	1.531	1.1	26.839	0.954	0.629	0.827	0.172	0.758	0.6	0.929
orf19.5170	ENA21	7.4226	4.23696	1.25	0.317305	0.538	1.238	2.319	1.106	1.247	1.585	1.769	2.476	3.745	1.481	0.44	1.075
orf19.5636	RBT5	6.9177	1.3107	60.04	5.97641	0.084	13.254	1.241	5.518	45.734	3.416	1.623	1.509	2.731	2.84	8.437	3.345
orf19.5635	PGA7	6.6262	1.22163	58.35	4.9054	0.149	5.864	0.869	11.874	12.771	1.936	2.457	1.466	2.041	2.039	8.057	2.856
orf19.681	HAP43	6.5259	2.0292	10.54	0.762923		3.669	0.95	2.692	2.705	0.84		0.804	0.716	0.608
orf19.4290	TRR1	6.3357	5.03905	1.707	0.332034	1.835	1.127	1.145	0.829	1.417	1.238	1.809	1.747	1.318	1.339
orf19.655	PHO84	5.3421	3.66561	0.332			1.2	1.4	2.131				2.204	2.516	1.582
orf19.4477	CSH1	5.2487	89.6606	8.579	7.23371	0.081	0.758	7.07	0.796	4.148	5.921	0.334	1.34	0.577	0.66	1.938	1.739
orf19.3794	CSR1	4.3463	15.0379	1.176		2.508	1.289	29.21	0.779	4.492	1.273	0.214	1.192	0.77	0.818	0.504	0.786
orf19.2125		4.2811	3.17969		1.03645	0.335	1.034	1.193	0.591	4.692	1.645	0.576	0.871	1.18	0.894
orf19.4377	KRE1	4.0616	5.06406	1.587	0.340788	1.723	0.778	0.614	0.366	1.661	3.31	1.92	3.874	5.417	2.23	0.439	0.684
orf19.4255	ECM331	3.9166	0.811544	1.802	3.94606	2.961	0.979	0.86	0.861	18.034	3.734	1.306	2.48	5.18	1.008
orf19.5908	TEC1	3.598	2.54283	8.135	2.1907	0.817	0.889	1.398	3.661	1.71	1.233	20.826	3.702	4.93	3.202
orf19.548	CDC10	3.582	3.63171	2.109	0.385486	2.198	0.935	1.247	1.628	2.71	1.826		0.92	0.922	1.024
orf19.4706		3.3724	3.23354	1.039	0.981013		0.988	0.827	1.158	0.758	1.213	1.034	1.48	0.943	1.222
orf19.5102	PLB5	3.3087	2.47819	3.711	2.46276	1.108	1.24	0.931	2.836	3.286	1.695	0.711	0.954	1.145	1.077	1.779	0.961
orf19.4784	CRP1	3.2802	1.34329	22.87		0.765	1.292	0.682	1.282	2.309	1.077		1.349	2.627	1.733	2.88	0.869
orf19.7350	RCT1	3.2543	3.04862	17.26	1.17855	2.019	1.147	0.995	1.154	4.281	3.131	0.768	0.81	0.568	0.694	0.595	0.967
orf19.4393	CIT1	3.2	1.02841	0.407	0.22871	2.116	1.182	1.147	4.25	2.158	1.81	2.169	3.791	2.771	1.929
orf19.3097	PDA1	3.1264		1.043		0.763	1.022	1.273	0.681	0.729	1.083		0.783	1.153	1.072	0.641	0.929
orf19.1120	FAV2	3.1198	2.43075	4.326	2.94064	9.165	0.863	0.737	0.846	21.962	2.218	1.209	2.286	1.654	0.358
orf19.4980	HSP70	3.0601	5.6611	3.541	36.976	0.243	0.99	1.028	1.015	1.089	1.289	0.835	0.681	1.845	1.477
orf19.1534		3.0319	105.323	1.811	2.21572		1.139	5.109	1.01			0.401	3.605	0.82	0.919
orf19.2396	IFR2	2.9953	2.34337	2.88		0.706	1.116	0.874	0.947	0.899	0.847		0.948	1.311	0.84
orf19.6561	LAT1	2.9674		0.755		0.908	1.07	1.379	0.566	0.616	0.593		0.883	0.975	1.102	0.715	0.963
orf19.5634	FRP1	2.8459	1.7044	14.07	1.7745	0.395	19.524	0.85	9.123	8.98	2.423		1.453	3.55	1.975	4.372	1.651
orf19.7469	ARG1	2.7374	3.84047	24.03	3.83673	0.132	0.905	0.858	3.505	14.289	5.497		0.981	2.239	2.081
orf19.3839	SAP10	2.7359	2.04312	1.851	3.57542		1.085	1.42	1.421			1.011	0.926	1.387	1.162	0.507	0.877
orf19.4433	CPH1	2.6711		1.249		1.889	1.003	0.887	1.157	1.044	0.974	1.266	1.698	1.582	1.078
orf19.3615		2.6117	2.96734		0.960453	0.31	0.91	0.825	2.723	0.238	0.869		0.702	0.796	1.35	2.323	1.116
orf19.1327	RBT1	2.5991	2.02687	4.141	1.17055	19.613	0.967	1.403	2.777	71.867	31.234	6.488	4.16	2.473	0.73	0.485	0.674
orf19.5021	PDX1	2.5543		0.959			0.974	1.68	0.64	1.306	1.055		0.415	0.733	0.915	0.687	0.806
orf19.5517		2.3986	0.252273	0.582	0.122758		1.042	0.753	0.227	0.909	0.583		0.691	0.992	0.49
orf19.2747	RGT1	2.3866		2.717		0.851	1.093	0.857	1.261	1.08	0.597		0.879	0.621	0.987
orf19.1224	FRP3	2.3833	2.94207	0.367	0.855569	2.911	0.995	0.422	5.891	0.528	0.631		1.606	0.904	1.268
orf19.7611	TRX1	2.3734	2.65645	0.96	0.27913	1.874	1.129	0.683	0.924	0.643	0.699	1.209	0.498	0.36	0.799
orf19.6420	PGA13	2.3197	67.9282	0.461	10.907	0.632	0.821	0.876	3.895	6.812	6.47	1.566	11.4	1.715	1.651
orf19.3419	MAE1	2.2266	1.99762	1.412	1.10481	5.47	1.158	0.934	0.666	2.044	1.066	0.516	0.475	0.691	0.668
orf19.1738	UGP1	2.1648	3.35067	2.758	0.56953	1.24	1.003	0.629	0.888	1.734	0.998	1.071	0.746	0.876	0.63	0.632	0.739
orf19.723	BCR1	2.1333	1.66085	2.757		2.679	0.918	0.822	0.838	4.556	1.435	1.08	2.042	2.315	8.736
orf19.5294	PDB1	2.0951		0.827		1.345	1.006	1.548	0.565	0.604	0.846		0.735	1.4	1.066
orf19.1358	GCN4	2.0715	0.678314	2.123	0.243379	0.25	0.867	1.022	0.886	0.997	1.324	1.222	0.868	1.035	0.785
orf19.6993	GAP2	2.0051	0.589432	1.02	2.27231	0.556	1.174	0.832	2.295	1.298	1.758		0.479	0.514	1.101	3.074	2.927
orf19.1149	MRF1	1.9871	7.48627	0.788			1.261	1.327	0.695	9.984	4.661		0.719	0.6	0.847
orf19.5338	GAL4	1.9858		1.126		0.926	1.051	0.715	0.673	1.767	0.963		0.671	1.314	1.154
orf19.1064	ACS2	1.9774		1.32		1	0.993	1.119	0.953	0.549	0.627		1.796	3.124	1.562	0.645	0.861
orf19.6000	CDR1	1.9197	3.72775	0.829	1.06224	1.327	0.988	1.458	1.682	1.25	0.817	2.029	2.252	1.71	1.209
orf19.3670	GAL1	1.8403	1.04887	0.995	1.48599	2.151	1.062	1.08	2.497	8.291	0.803	4.525	1.076	2.689	1.297
orf19.6178	FBP1	1.8374	1.47842	3.209	1.04422	0.902	1.123	0.685	1.886	0.894	1.013	1.956	0.837	0.743	0.728	2.942	1.773
orf19.2568	IFU5	1.7854	2.29041	2.721			1.152	0.924	1.614				0.937	0.822	1.131
orf19.542	HXK2	1.7805		1.548			1.023	0.467	0.562	1.235	0.812		0.584	0.841	1.287	0.575	0.525
orf19.2706	CRH11	1.7268	0.700223	0.598	0.485815	2.991	1.148	0.409	1.835	2.122	1.091	2.56	2.767	5.193	1.391
orf19.7231	FTR2	1.7248	1.63655	2.28		1.191	2.984	1.291	3.402	1.99	1.341		1.666	2.699	0.895
orf19.4892	TPK1	1.7179	2.97144	1.198			0.984	1.561	0.812		1.403	1.204	1.8	1.55	1.523
orf19.6070	ENA2	1.6876	2.77487	4.683	1.90678	0.377	0.997	1.091	4.335	0.374	0.514	1.098	2.031	2.207	1.183
orf19.3548.1	WH11	1.6784	3.08875		0.536327		0.75	0.715	0.84				0.42	0.307	0.985
orf19.6124	ACE2	1.6617	0.876008	0.378	0.640496	0.234	0.926	1.285	1.054	0.838	0.812	1.817	1.696	2.765	1.197	4.588	1.251
orf19.7247	RIM101	1.6363	1.21478	1.822	1.4733	0.695	1.011	1.518	8.228	0.693	0.647		1.7	0.966	1.349
orf19.2289	ARP3	1.6298	1.1178	1.05	0.499921	3.286	1.06	0.898	0.987	1.329	1.791	1.071	0.785	0.869	1.027
orf19.1756	GPD1	1.6247	1.20776	1.695		0.905	1.134	1.982	1.263	0.464	1.757	1.448	1.4	0.789	1.197
orf19.2075	DFG5	1.617	2.84446	1.211	0.497099	0.784	1.1	1.081	0.944	0.39	0.887	1.251	1.379	0.588	0.992
orf19.535	RBR1	1.591	0.769338	0.764	3.45732		1.045	0.16	0.136	68.167	1.692	0.657	1.229	0.771	0.584
orf19.3131	OYE32	1.5683	1.24076	1.177			1.122	0.648	0.747	0.784	1.042		1.97	1.691	1.294
orf19.3840		1.5632		1.612			0.913	1.209	1.076	0.974	1.195		1.067	0.84	1.271
orf19.7332	ELF1	1.5169	1.06717		0.252281		0.936	1.639	1.08	0.65	0.815		1.995	2.263	1.082
orf19.1424		1.5082	1.85837	1.482	1.3807	0.692	1.246	1.187	1.201	1.465	1.062	0.721	1.492	1.132	0.982	2.181	1.587
orf19.4084	KIS1	1.5022		1.216		0.437	0.896	1.082	1.153	0.803	0.813		1.096	0.979	0.851	0.638	0.847
orf19.1499	CTF1	1.4959					0.831	0.915	0.969	0.927	0.757		1.242	1.457	1.092
orf19.5779	RNR1	1.4913	0.32406	0.894		0.457	1.033	1.548	6.044	1.255	1.786		1.871	2.15	1.496
orf19.6109	TUP1	1.4747	1.08223	1.219	0.484487	0.582	1.039	0.831	1.223	0.824	1.123	0.854	0.643	0.698	0.898
orf19.2601	HEM1	1.4711	0.538486	1.109	0.541781		1.181	1.203	2.203	0.661	1.127		1.504	2.63	1.502
orf19.5962	HGT4	1.4224		1.525		1.817	0.928	0.938	3.327	1.361	1.158		1.753	1.59	1.197
orf19.3923	PGA37	1.4082	0.982649	0.522	3.82083		1.426	1.157	7.301	1.046	0.621		3.431	2.35	1.641
orf19.6844	ICL1	1.3973	0.22133	1.106		0.814	1.453	2.648	1.21	10.085	0.98		1.004	1.418	1.664
orf19.1936	SNF1	1.3896		2.17		0.75	1.088	0.867	1.15	0.944	0.658		0.938	1.071	0.734
orf19.7080	LEU2	1.3571	0.819984	0.926		0.434	0.987	0.631	0.442	0.85	0.967		0.817	1.038	0.964	0.229	0.62
orf19.6387	HSP104	1.3473	1.62942	1.012	1.94127	0.244	1.001	1.031	1.229	1.076	1.024	2.051	2.315	5.088	2.586
orf19.895	HOG1	1.3394	1.94171	1.443	0.442141	1.108	1.039	1.162	0.883	1.042	0.992	1.063	1.612	1.237	1.089	0.614	0.983
orf19.2941	SCW4	1.3082	0.572647	0.845	1.71471	1.558		2.391	1.231	0.91	0.765		4.777	9.524	1.581
orf19.4444	PHO15	1.2883	1.58859	1.24			1.154	0.991	0.759	1.359	1.784		1.384	1.26	1.149
orf19.5873	POL1	1.2565	0.496927	0.801	0.306092	1.143	1.039	1.439	1.299	0.89	0.931		1.313	0.838	0.873	0.473	0.642
orf19.6059	TTR1	1.1975	4.37072	1.918	0.303867		0.936	0.659	0.478				0.441	0.391	0.926
orf19.4174		1.1914	1.32094	1.035	1.02049	1.077	1.057	0.964	2.174	0.603	0.675	0.776	1.402	1.834	0.995	1.685	0.994
orf19.2277	TPK2	1.1741	1.99153	1.315	1.11976	0.292	0.944	0.604	0.66	1.005	0.634	0.706	0.704	0.919	0.941
orf19.3888	PGI1	1.1693		1.268		1.49	0.836	1.175	0.66	0.499	0.752		0.675	0.781	0.657
orf19.395	ENO1	1.1643		1.055		0.208	0.85	1.029	0.853	0.344	0.722		0.303	0.442	0.698
orf19.7498	LEU1	1.1516	0.503718	0.171			1.471	0.917	1.977	0.72	0.689		0.908	2.099	1.082
orf19.5068	IRE1	1.1465	1.7435	1.266	0.764694	1.459	1.045	1.227	0.904	1.214	1.781	1.171	1.764	1.049	1.054
orf19.5389	FKH2	1.1405	1.09169	1.197	0.472367	0.966	1.033	0.831	0.852	0.574	0.639		1.249	0.852	1.055
orf19.2023	HGT7	1.1388	0.555529	2.084	0.378131	0.43	1.084	0.981	0.574	0.647	0.484		0.446	1.452	1.333	0.162	0.244
orf19.3997	ADH1	1.1383		9.32		0.17	0.838	1.028	1.024	0.592	1.108	1.639	0.344	0.397	0.736
orf19.3893	SCW11	1.138	0.129908	0.196	0.366807	0.278	0.944	0.883	1.505	0.652	0.117	1.48	1.297	1.193	1.008
orf19.1051	HTA2	1.1159	0.542234		0.283762		0.974	1.118	1.176			0.513	0.736	0.525	0.788	2.572	1.003
orf19.4910	FGR41	1.1057	0.22017	0.184		0.44	0.907	0.818	1.463	0.288	0.061	1.361	1.051	0.904	0.954
orf19.6745	TPI1	1.1013		1.904			0.867	0.778	0.826	0.711	0.989		0.383	0.267	1.331
orf19.6173	STD1	1.1001		0.677		1.115	0.848	0.937	1.387	0.934	1.09		0.773	0.874	0.802
orf19.1623	CAP1	1.0964	1.69372	1.877	0.500169	1.067	1.041	0.83	1.26	0.878	1.214	0.885	1.119	1.143	1.057
orf19.6367	SSB1	1.0956	0.161103	0.595	0.185698	1.526	0.89	1.038	0.86	0.549	0.718		0.666	1.385	1.377
orf19.747	NBP35	1.0897	1.4682	1.32		4.25	0.907	1.111	1.206	1.234	0.774		1.412	1.208	1.12
orf19.6385	ACO1	1.0611	0.638759	0.088		4	1.437	0.999	2.292	1.928	1.519		0.702	1.272	1.089
orf19.3623	SMC2	1.0519	2.22414	0.695	0.397777		1.033	0.97	1.128	1.161	1.013		0.933	0.865	1.075
orf19.6640	TPS1	1.0463		0.845		0.217	1.06	0.779	1.226	0.852	1.836		1.305	1.002	0.872	1.895	0.948
orf19.903	GPM1	1.0406		0.975		0.127	0.852	0.776	0.574	0.601	0.76		0.23	0.219	1.302
orf19.6011	SIN3	1.0176	1.1685	0.926	0.457866	0.696	1	0.941	0.997	0.973	0.915		1.407	1.069	1.017	0.866	1.093
orf19.24	RTA2	1.0153	0.715433	0.884		0.714	1.355	0.681	1.985	1.132	0.609		1.971	1.73	2.415
orf19.1288	FOX2	1.0012		0.413			1.355	0.73	26.796				1	0.976	1.072	2.528	2.865
orf19.4997	KIS2	0.9888		3.056		0.557	0.931	0.76	0.864	1.113	0.871		1.786	0.908	0.765
orf19.2877	PDC11	0.9835		17.85		0.651	0.817	0.919	0.701	0.605	0.875		0.348	0.299	1.034
orf19.7586	CHT3	0.9742	0.0931298		0.485112	0.567	0.827	0.991	1.487	0.188	0.097	1.122	1.469	1.118	1.199
orf19.4766	ARG81	0.974	0.895747	0.904	0.507441	1.487	1.014	1.19	1.793	0.971	1.248	1.197	0.926	0.556	1.049
orf19.2496	ATO2	0.9571	4.63298	0.277			1.022	0.893	1.93	1.306	0.787		3.283	1.621	0.702
orf19.6924	HTA1	0.9178	0.499044	0.292	0.334222	1.126	0.904	0.726	1.555	0.875	0.749		0.472	0.386	0.813
orf19.893	PGA17	0.9147	0.51331	1.385	1.82128		1.396	3.608	2.716	5.01		0.442	10.014	9.856	0.981
orf19.4082	DDR48	0.9108	6.5959	2.994	25.8483	0.841	1.067	1.017	0.973	38.828	24.342	0.255	1.316	0.614	0.513
orf19.5911	CMK1	0.908		1.197		0.394	1.011	0.558	1.339	0.994	0.659		0.4	0.657	1.477
orf19.7021	GPH1	0.8992	2.01778			0.143	0.997	1.023	1.05	5.307	2.802		1.187	0.97	0.703
orf19.3575	CDC19	0.8743		0.553		0.235	0.777	0.987	0.561	0.563	1.323		0.663	0.545	1.21	0.792	0.777
orf19.411		0.8542	0.87763	1.38	1.63085		0.978	1.207	3.106	4.61	2.155		0.897	0.816	1.147
orf19.5741	ALS1	0.8541	0.31306	4.2	0.176857		1.015	1.458	3.024	7.817	7.142	9.395	4.592	4.669	9.17	0.268	0.929
orf19.532	RBR2	0.853	0.559578	1.537	1.5391	0.953	0.979	0.733	0.101	4.149	0.664	1.036	2.461	1.028	1.245
orf19.3651	PGK1	0.8328		0.76		0.102	0.861	1.028	0.784	0.916	0.909		0.204	0.205	0.424	1.684	0.904
orf19.7414	ALS6	0.8228	0.743558	0.899	1.10898	0.723	0.939	1.182	0.946	0.686	0.957	1.315	1.076	1.284	1.367
orf19.4833	MLS1	0.8182		1.526		0.227	1.205	0.808	1.227	3.159	1.62		0.691	0.924	1.14
orf19.1719	SGA1	0.8147	2.89178	1.037	0.938461	1.409	0.992	0.463	4.049	1.82	0.829	1.2	2.795	2.062	0.864	1.863	0.969
orf19.5645	MET15	0.8075	2.03484	1.264		0.265	1.022	0.987	0.836	0.925	1.09		1.736	1.737	1.856	0.29	0.709
orf19.6578		0.7949	2.36354	0.675	1.04733	1.453	0.982	0.684	6.62	0.737	0.64	1.721	4.61	4.468	1.627
orf19.6540	PFK2	0.7817	0.564297	1.281	0.837714		0.945	1.021	0.805			1.398	0.588	1.129	0.864
orf19.7313	SSU1	0.7671	1.34905	1.899		0.801	1.303	0.995	0.934	0.665	0.81		1.772	2.717	1.287
orf19.3038	TPS2	0.7537	1.24978	1.213	2.5623	0.383	1.056	1.07	2.601	0.633	1.608		0.961	1.578	0.902	1.762	0.686
orf19.5736	ALS5	0.7536	0.617276	1.075	0.452263	12.092	0.868	1.265	1.074	2.272	4.432	2.013	1.036	1.273	1.312
orf19.778	PIL1	0.7305	2.09782		0.911395	0.329	0.933	0.958	1.296	1.132	0.703	0.682	1.379	0.985	0.655
orf19.6686	ENP2	0.7253	1.22733	0.458			0.969	1.077	0.85	3.222	1.45		0.89	1.72	1.103
orf19.5521	ISA1	0.691	1.83896	0.186			1.49	1.192	2.38	1.495	1.403		0.804	1.299	1.156
orf19.4384	HXT5	0.6838	3.66982	1.069			1.339	0.144	1.302	2.829	0.781		1.397	1.39	1.068
orf19.7400	ALS7	0.6747	0.946287	0.86	0.982152		0.959	0.711	1.487	0.814	0.933	1.087	1.049	0.961	1.025
orf19.6182	ZCF34	0.6588	0.724906	0.923		0.779	1.077	1.137	0.842		0.73		1.162	0.701	0.865
orf19.3967	PFK1	0.6208		0.772		0.266	0.936	0.763	0.591	1.206	3.856	1.589	0.544	0.817	0.873
orf19.5742	ALS9	0.6186	0.95017	0.735	0.749909		1.019	0.828	1.274			1.097	0.99	1.073	1.105
orf19.5732	NOG2	0.6032	1.02453	0.583			0.918	1.16	0.667	0.557	1.437		0.947	1.028	1.225
orf19.5818	SUR2	0.5333	0.382839	1.397		0.606	0.986	0.988	2.517	1.21	2.075		1.672	1.23	1.49
orf19.4618	FBA1	0.5271		1.753		0.077	0.92	0.871	0.916	0.719	1.055		0.436	0.389	1.084
orf19.3895	CHT2	0.5172	1.54946	0.037	0.122447	1.029	1.048	0.906	19.885	1.652	1.15	4.281	0.855	1.016	2.743	4.487	1.209
orf19.1193	GNP1	0.5155	0.378814	1.501	2.43119	0.399	1.009	2.078	0.997	0.29	0.412	1.915	4.086	3.737	0.764
orf19.6232	NPR1	0.4756	0.75697	0.768	0.705706	0.699	1.086	0.757	1.042	0.544	0.656		1.739	1.423	1.193
orf19.238	CCP1	0.4663	6.00154			0.23	1.52	0.734	0.561	2.109	1.996		0.579	0.894	0.914
orf19.4318	MIG1	0.4512		1.218		0.69	0.938	1.047	0.755	0.602	0.517		0.933	1.657	1.227	0.449	0.868
orf19.2871	SDH12	0.4506	0.516199	0.065		2.5	1.213	1.027	2.077	0.598	0.816		0.923	1.442	1.033
orf19.5714	SAP1	0.4397	1.18281		1.13879		0.828	1.159	0.896			0.765	1.714	2.397	0.696
orf19.610	EFG1	0.4386	0.932709	0.476	0.677255	0.263	0.963	1.142	1.322	0.362	0.529	1.321	1.101	0.864	1.093
orf19.6660		0.4333	1.18274	1.155	2.8716		1.293	0.936	0.783	0.934	0.71	0.637	0.736	0.869	0.789
orf19.638	FDH1	0.4212	11.9189	0.876	48.0059		1.425	1.427	5.593			0.406	1.831	2.052	0.627
orf19.409		0.4099	0.376565	1.388	0.520876	2.089	1.135	1.32	1.55	1.29	1.531	1.294	0.284	0.509	1.036
orf19.3122	ARR3	0.4087	0.777127	1.177		2.03	1.057	0.987	0.907	0.903	0.762		1.367	1.873	0.947
orf19.4651	PGA53	0.395	1.64063	0.86	0.241129	0.476	0.969	0.931	0.811	0.889	0.524	0.866	0.634	0.619	0.659
orf19.6928	SAP9	0.3926	0.313787	2.203	0.986915	0.477	1.041	1.267	3.531	0.747	0.49	1.305	1.116	1.545	1.792
orf19.1415	FRE10	0.3818	1.30483	0.812		0.081	9.875	0.591	1.053	15.254	1.375		1.377	3.038	1.092
orf19.2475	PGA26	0.3762	1.3498	0.589			1.118	1.025	0.933	4.623	0.34		1.052	0.872	0.819
orf19.5005	OSM2	0.3728	1.41872	0.91		0.667	1.238	0.684	1.944	0.742	0.722		1.415	1.341	1.035
orf19.2462	PRN3	0.3693	6.15388	1.107		2.161	1.005	0.941	1.424	1.514	1.286		1.595	2.001	1.494
orf19.5958	CDR2	0.368	1.13025	1.013	1.44282	1.331	0.984	1.198	1.232	0.985	0.505	1.071	0.95	1.427	1.028
orf19.5348	TPS3	0.3658		1.192			1.019	0.833	1.418				0.926	1.017	0.822
orf19.6321	PGA48	0.3623	0.173731	0.78	1.24656		0.96	1.066	1.267			1.461	1.37	1.123	0.925
orf19.6229	CAT1	0.3525	1.63917	0.069	4.44836	0.511	1.984	0.813	1.213	1.86	0.658	0.515	0.59	0.669	0.763
orf19.5716	SAP4	0.3386	0.701026		93.065	168	0.955	5.554	2.182	2.147	6.588	1.44	5.242	4.122	0.131	22.608	3.894
orf19.4777	DAK2	0.3169	0.510203	1.044	1.25119		1.005	0.796	0.657	1.405	3.617	0.883	0.534	0.648	0.682	1.402	0.819
orf19.999	GCA2	0.3098	0.353159	0.926	10.7957		1.233	0.287	0.623	7.773	4.823	0.923	1.666	1.86	1.061
orf19.449		0.2994	0.488717	1.024	8.47271		1.082	1.557	3.316	1.131	1.053	1.218	1.065	3.737	1.385	3.35	0.955
orf19.691	GPD2	0.2819	0.591328	1.904	0.910754	5.568	0.974	1.857	0.736	1.076	1.933	1.623	1.28	2.531	3.415	0.172	0.973
orf19.2803	HEM13	0.275	0.242287			0.932	0.933	0.414	0.458	1.335	4.431		0.804	0.756	1.101
orf19.388	CAF16	0.2654	1.17052	0.935			0.979	0.9	0.887	0.943	1.194		0.756	0.776	0.95	1.138	0.763
orf19.4555	ALS4	0.2649	0.389748	3.229	3.77631	0.169	0.761	0.983	0.926	0.692	1.188	0.379	0.114	0.201	2.022
orf19.1097	ALS2	0.2559	0.927752	3.223	0.939741		0.857	1.107	1.06	0.222	1.281	1.327	0.141	0.16	2.342
orf19.3708	SAP2	0.2554	1.18473		1.78763		1.124	1.115	0.994			0.63	1.682	3.211	0.809
orf19.5626		0.2476	0.801383	1.276	6.41455	1.313	1.315	0.598	1.525	2.736	0.398	1.163	0.65	1.085	1.11
orf19.6336	PGA25	0.2239	0.466353	2.387	0.755173	0.767	0.939	1.497	1.906	0.833	0.866	0.554	1.648	1.708	0.959
orf19.7150	NRG1	0.2226	0.671301	0.364	0.822049	0.233	1.035	0.652	0.943	0.472	0.066	1.018	0.422	1.45	1.341
orf19.4773	AOX2	0.2145	5.38828	1.16	3.30202		1.344	2.663	1.132			0.097	0.167	3.761	0.446
orf19.1067	GPM2	0.2008	1.05786	0.582		0.236	1.004	0.929	0.862	2.928	2.767		0.777	0.825	1.071
orf19.5612	BMT4	0.1914	0.289042	0.52		0.183	1.121	2.113	0.865	1.079	0.595		0.782	0.872	1.278
orf19.3668	HGT2	0.1795	0.0776258	9.274		3.286	1.002	0.227	1.361	11.39	0.92		1.567	3.558	2.266	4.162	1.792
orf19.1048	IFD6	0.1779	89.4712	5.32	2.6392		0.8	6.995	1.565	5.235	2.859	0.093	1.546	0.728	0.642
orf19.4941	TYE7	0.1602	0.192893	1.577	1.08135		1.226	0.776	0.695	2.772	1.015	0.892	0.469	0.27	0.578
orf19.4099	ECM17	0.1595	0.628583	0.12		0.338	1.301	0.995	1.049	1.011	1.419		1.062	1.151	1.445	0.336	0.776
orf19.2990	XOG1	0.144	0.66595	6.438		0.767	0.913	0.727	0.951	1.909	0.819		2.817	5.8	1.359	0.204	0.702
orf19.3749	IFC3	0.1389	1.09562	0.991		0.216	1.188	0.828	1.166	1.601	2.054		2.288	3.832	1.5
orf19.2344	ASR1	0.1389	0.509433	0.989		0.155	1.07	0.645	1.482	1.47	1.973		0.907	0.908	0.667
orf19.1354	UCF1	0.1328	0.428596	0.79	153.727		1.778	0.679	1.149			0.865	0.408	0.423	0.943
orf19.125	EBP1	0.1328	0.11585	0.561		0.513	1.649	1.055	0.802	0.526	2.133		1.571	1.291	1.103
orf19.6081	PHR2	0.1296	0.0778922	0.138	0.149475	0.418	1.039	1.075	0.649	0.985	0.845	1.272	2.02	3.05	0.953
orf19.220	PIR1	0.1261	0.170096	0.221	0.385158	0.279	1.05	0.368	1.436	0.401	0.346	1.574	0.251	0.711	1.291
orf19.2107.1	STF2	0.1257	0.122859	0.793	125.199		1.117	1.098	1.945			2.156	0.764	1.178	0.747
orf19.2608	ADH5	0.1231	0.084673	2.332	243.582	0.296	1.085	0.403	0.682	2.82	5.374	1.212	0.381	0.731	0.958
orf19.4151	SPO1	0.1138	1.13975	0.969			1.47	1.172	0.968	0.703	0.347		0.853	1.306	1.016
orf19.5302	PGA31	0.1023	1.20672	0.946			0.887	0.667	1.779			0.553	2.529	2.478	0.888
orf19.1868	RNR22	0.0978	0.0609985	1.033	20.3483		1.316	0.482	2.26	1.619	2.488	2.573	0.697	0.258	1.886
orf19.2108	SOD6	0.0918	0.371969	1.119	6.23523	1.313	1.289	0.947	3.599	0.676	0.893	4.225	1.032	1.933	0.913
orf19.3707	YHB1	0.0859	0.0539176	0.435	4.90512	10.685	1.764	0.878	2.276	3.183	1.892	1.119	0.406	0.357	1.065	1.176	0.579
orf19.7208	CSK1	0.0853	0.978194	0.988			1.422	0.874	1.049				1.246	0.958	0.967
orf19.1862		0.0716	3.06511	4.087	16.0979	0.072	0.958	0.516	0.29	5.001	5.145	0.54	0.224	0.478	0.826
orf19.23	RTA3	0.0714	0.241223	0.495	0.281478		1.471	1.984	1.969	0.79	1.024		2.251	2.181	1.644
orf19.2593	BIO2	0.065	1.67998	0.746		0.106	1.455	0.799	2.509	0.87	2.371		0.415	1.203	1.74	2.835	1.13
orf19.6595	RTA4	0.0567	5.96206	0.758			1.411	0.92	4.323				1.662	2.031	1.185
orf19.7514	PCK1	0.0519	0.101859	0.905	7.0704	12.342	1.405	0.791	1.143	17.532	1.84	1.511	0.333	0.594	0.212	2.205	1.047
orf19.5437	RHR2	0.0465	0.105203	5.164		1.354	1.178	1.389	1.343	1.507	3.555	4.086	1.298	0.957	3.63	0.083	0.391
orf19.1413	YFH1	0.0458	0.906313	0.498		1.816	1.165	0.879	1.277	0.88	1.054		0.861	1.044	1.094
orf19.1238	TUB4	0.0455	1.12481	0.612			1	0.951	1.256				1.214	1.403	0.926
orf19.2467	PRN1	0.0435	2.98014	0.376		1.197	1.101	1.152	1.101	2.09	0.893		2.329	2.561	1.671
orf19.3369	MOH1	0.0433	0.67855	1.404			1.164	0.549	1.712	0.413	0.766		2.062	2.454	1.216
orf19.670.2		0.0425	0.165007		33.8566		1.152	1.409	2.478			0.818	0.228	1.249	0.731	1.383	0.583
orf19.5288	IFE2	0.0219	0.0260164	1.003		0.313	1.172	1.166	4.745	2.51	2.488	10.818	1.597	2.499	3.646	4.377	0.988
orf19.5811	MET1	0.0213	0.67423	0.661		0.7	1.041	0.912	1.638	1.07	1.637		1.247	1.135	1.391	0.389	0.79
orf19.4747	HEM14	0.0192	0.997627	0.613		0.76	1.286	0.726	1.965	1.583	1.468		0.678	0.523	0.983	0.638	0.544
orf19.4682	HGT17	0.0166	0.161239	0.93		4.163	1.916	0.041	0.256	1.467	0.884		0.853	1.416	0.544
orf19.508	QDR1	0.0146	0.142315	1.821			1.139	0.523	0.696	0.241	0.445		1.027	1.603	1.156	0.09	0.16
orf19.2693	GST2	0.0107	6.91902	1.139		0.104	1.069	0.311	0.635	5.992	3.168		0.467	0.502	1.2
orf19.3618	YWP1	0.0101	0.0316395	0.953	0.419469	0.024	1.054	0.105	1.696	0.115	0.059	2.464	0.207	0.108	1.361
orf19.1691		0.0071	0.0113329	0.882	13.6737		0.793	0.101	1.002	4.204	15.671	2.135	1.803	3.71	1.185	0.106	0.083
orf19.5025	MET3	0.006	0.192631	0.424			0.851	0.616	0.234	0.105	1.242		1.769	0.964	1.597	0.082	0.316
orf19.822	HSP21	0.0057	1.32475	2.426		0.01	1.207	0.945	8.502	2	3.023		1.743	4.434	2.171
orf19.4526	HSP30	0.0029	0.227643	1.144		0.032	1.394	3.166	1.481	1.159	0.896		12.227	1.996	1.402	1.653	0.274
orf19.5674	PGA10	0.0025	0.0135113	55.73		0.166	9.222	0.843	1.17	9.229	6.681		1.215	1.854	1.303	7.937	3.171
orf19.5079	CDR4	0.0018	0.021595	0.813		0.034	1.042	1.256	2.809	1.185	0.617		1.295	3.182	1.613

## Sheet: Fig2B
		48h/12h	16hr PI	YNB acetate	zap1 / WT	0.5 mM H2O2	hap43 / WT	Mɸ co-culture
P-value			6.26099e-05	0.000773944	0.00124723	0.00202132	0.00727834	0.0388082
orf19.5079	CDR4	419.074		0.997	0.796	1.702	0.952	0.518
orf19.822	HSP21	177.925		83.636	1.059	6.913	4.035	29.593
orf19.6595	RTA4	122.131		0.639	1.087	2.803	1.273	0
orf19.670.2		84.7211	4.922		0.71	2.094	3.593
orf19.2693	GST2	67.7854		1.14	3.215	10.37	0.752	0.977
orf19.7514	PCK1	59.2092	4.419	0.522	1.263	2.79	8.266	11.638
orf19.4526	HSP30	48.7194	10.744	19.391	0.316	4.396	0.957	1.391
orf19.1238	TUB4	32.7709		0.663	1.052	1.006	0	1.076
orf19.5811	MET1	31.2066	0.679	0.893	1.097	0.625	2.414	1.019
orf19.1354	UCF1	30.6588			1.473	2.057	1.873
orf19.5288	IFE2	29.0796	8.246	2.455	0.858	1.215	2.07	9.016
orf19.1048	IFD6	25.7161		1.187	0.143	1.609	0.764	1.612
orf19.3369	MOH1	24.79			1.821	8.186	1.33
orf19.638	FDH1	24.627			0.701	3.304	0.817
orf19.5674	PGA10	22.5329	2.891	2.578	1.186	0.406	5.775	0.395
orf19.5302	PGA31	21.6052			1.5	1.801	0.983
orf19.2593	BIO2	20.8675	1.95	1.479	1.252	3.302	11.203	0.941
orf19.1413	YFH1	20.6386		1.015	1.137	1.321	2.804	5.67
orf19.4747	HEM14	19.8336	1.122	0.888	1.378	1.079	6.03	1.102
orf19.5716	SAP4	19.0558	0.905	4.553	0.18	2.069	0.673	4.123
orf19.2467	PRN1	15.2542		2.476	0.868	1.971	1.377	0.809
orf19.3668	HGT2	14.8606	2.685	1.22	4.399	3.823	0.688	2.963
orf19.7208	CSK1	14.0214		1.212	1.144	1.039	0	0.919
orf19.508	QDR1	13.8839	0.342	0.743	1.912	1.393	3.113	0.222
orf19.4151	SPO1	11.4436			0.854	2.28	0
orf19.4682	HGT17	10.4811		1.371	24.224	11.476	1.905	19.944
orf19.3895	CHT2	10.1433	2.174	1.076	1.104	0.658	0.552	0.51
orf19.4384	HXT5	8.9144		0.451	6.957	1.872	1.229	0.499
orf19.5025	MET3	6.8769	0.613	0.444	1.623	1.1	0.41	0.837
orf19.3749	IFC3	6.5665		1.721	1.208	2.384	5.502	3.163
orf19.2107.1	STF2	6.484			0.911	2.226	2.511
orf19.2108	SOD6	6.2038		0.829	1.056	1.853	3.923	1.054
orf19.449		6.0686	6.4	3.086	0.642	2.614	2.101	4.278
orf19.4833	MLS1	6.0622		5.825	1.237	2.536	1.333	8.815
orf19.1691		5.8911	0.132	0.167	9.929	0.1	0.959	0.085
orf19.2990	XOG1	5.6201	0.392	0.475	1.376	0.535	0.243	0.952
orf19.4082	DDR48	5.5531		0.845	0.983	1.642	0.481	5.832
orf19.6420	PGA13	5.4076		1.153	1.141	0.43	1.943	0.834
orf19.4975	HYR1	5.0955			0.233	2.879	2.398
orf19.2344	ASR1	5.0728		0.685	1.55	4.072	0.296	0.811
orf19.5348	TPS3	5.0653		0.82	1.2	0.978	1.298	0.612
orf19.3117	CSA2	4.9057		0.783	0.846	1.039	0.053	0.87
orf19.3707	YHB1	4.7848	3.249	3.942	1.139	0.928	12.116	31.93
orf19.2608	ADH5	4.6845		1.451	2.482	1.633	1.834	1.499
orf19.6844	ICL1	4.5922		11.939	0.378	3.967	1.051	11.051
orf19.5634	FRP1	4.4936	4.139	2.017	1.177	2.458	0.141	0.307
orf19.2462	PRN3	4.3467		0.898	1.063	0.585	5.038	0.657
orf19.6336	PGA25	4.2299		0.784	0.668	1.146	0.663	0.957
orf19.388	CAF16	4.1129	1.416	0.925	1.111	1.221	2.419	0.774
orf19.539	LAP3	3.8274		1.182	0.1	1.564	0.45	1.5
orf19.1067	GPM2	3.8217		0.359	1.077	0.902	1.348	0.935
orf19.3038	TPS2	3.716	2.75	1.01	0.935	1.745	1.952	0.555
orf19.4477	CSH1	3.527	1.22	0.763	0.141	1.61	0.702	1.658
orf19.411		3.5253		0.92	0.829	1.659	0.393	1.593
orf19.2475	PGA26	3.3884		0.648	0.975	0.332	4.952	0.531
orf19.3708	SAP2	3.3652		0.897	0.897	1.345	0.284	0
orf19.5818	SUR2	3.3407		0.664	1.012	0.77	2.039	0.603
orf19.5635	PGA7	3.3372	3.325	8.209	1.151	1.88	0.109	0.56
orf19.999	GCA2	3.3365			3.482	3.499	1.725
orf19.3122	ARR3	3.2867		1.723	1.013	31.331	2.486	1.517
orf19.1288	FOX2	3.1832	1.204		1.371	1.968	0.797
orf19.113	CIP1	3.1348	2.332	1.812	1.863	6547.72	0.799	3.378
orf19.1862		3.056		1.587	1.938	0.959	1.932	0.8
orf19.5911	CMK1	2.9084		0.747	1.792	1.275	1.998	1.045
orf19.7313	SSU1	2.9008		1.128	1.005	2.135	2.831	1.185
orf19.5612	BMT4	2.8826			0.473	1.543	0.696
orf19.1868	RNR22	2.825		0.233	2.076	1.726	3.703	0.396
orf19.5958	CDR2	2.7408		1.634	0.835	1.219	1.171	0
orf19.6640	TPS1	2.7123	2.263	0.72	1.283	1.378	0.801	1.752
orf19.4255	ECM331	2.675		0.684	1.162	0.663	0.444	2.606
orf19.7114	CSA1	2.6157	4.035	1.08	0.998	1.337	0.008	0.275
orf19.2179	SIT1	2.5809		2.135	1.253	3.293	0.124	0.276
orf19.5962	HGT4	2.5758		1.455	1.066	1.314	1.348	0.948
orf19.7021	GPH1	2.5714		0.948	0.977	2.655	0.186	0.63
orf19.7094	HGT12	2.5532		0.736	23.289	13.634	0.351	43.883
orf19.5542	SAP6	2.4668	0.914	0.697	0.409	1.316	0.763	1.087
orf19.5714	SAP1	2.4553		0.841	0.863	3.053	1.202	2.322
orf19.6081	PHR2	2.4525		0.248	0.93	0.571	0.326	2.846
orf19.4099	ECM17	2.4349	0.653	1.007	1.005	1.001	5.228	0.817
orf19.4773	AOX2	2.4327			0.375	5.729	5.599
orf19.5636	RBT5	2.4323	2.854	3.334	0.806	6.046	0.016	0.509
orf19.3670	GAL1	2.378		2.489	0.926	2.744	1.91	2.403
orf19.4941	TYE7	2.3273		0.582	1.289	1.3	0.457	0.921
orf19.409		2.3044		1.46	0.758	1.495	2.143	1.093
orf19.3618	YWP1	2.2995		0.467	9.527	1.349	0.383	0.372
orf19.220	PIR1	2.2931			2.72	0.254	0.986
orf19.6178	FBP1	2.2859	2.841	1.332	1.459	1.885	1.562	4.851
orf19.2706	CRH11	2.2081		0.853	2.445	0.307	1.11	0.995
orf19.1719	SGA1	2.1739	3.64	1.547	2.16	0.905	0.588	0.916
orf19.5626		2.1729			1.673	2.273	1.087
orf19.6321	PGA48	2.1294			0.938	0.339	1.781
orf19.5585	SAP5	2.1192	0.938	2.059	0.084	3.544	1.311	2.456
orf19.1097	ALS2	2.1119			0.904	0.803	0.713
orf19.24	RTA2	2.106		1.259	1.467	1.169	0.624	1.321
orf19.6578		2.0588		1.295	1.463	1.55	0.792	1.137
orf19.4318	MIG1	2.0427	0.492	0.986	0.955	1.113	2.111	0.751
orf19.7400	ALS7	1.9833		0.838	1.406	1.587	1.289	2.343
orf19.1534		1.9256			0.196	1.015	1.248
orf19.6928	SAP9	1.924		1.233	0.789	0.847	0.933	0.957
orf19.1424		1.9212	1.036	1.312	0.843	1.881	1.139	1.075
orf19.1149	MRF1	1.9103		0.731	0.754	24.313	1.559	2.002
orf19.778	PIL1	1.901		0.639	1.044	0.889	0.261	0.783
orf19.4174		1.8662	2.165	0.83	1.037	1.771	2.353	1.308
orf19.3111	PRA1	1.859	0.511	0.641	0.019	1.055	0.672	1.728
orf19.23	RTA3	1.8318		1.106	0.504	1.488	0.612	1.616
orf19.7219	FTR1	1.8199	2.073	0.522	1.003	2.133	0.21	0.545
orf19.1822	UME6	1.7838			1.14	0.814	1.183
orf19.5437	RHR2	1.7775	0.339	1.154	0.72	0.408	1.395	0.701
orf19.1623	CAP1	1.7446			1.205	2.553	1.696
orf19.3419	MAE1	1.7256		0.408	1.071	1.073	2.058	1.084
orf19.1193	GNP1	1.7251		3.932	0.481	1.813	1.715	1.294
orf19.4706		1.716		0.94	1.21	1.304	1.187	2.647
orf19.3794	CSR1	1.703	0.37	0.951	0.034	0.949	0.665	1.105
orf19.6173	STD1	1.6759		0.961	1.067	0.826	1.546	1.579
orf19.4647	HAP3	1.6618		0.659	1.373	1.05	0.143	0.749
orf19.2060	SOD5	1.6511	2.264	1.552	0.584	1.6	0.627	0.424
orf19.3112	ZRT1	1.6334	0.583	0.691	0.043	4.529	1.275	0.416
orf19.4997	KIS2	1.6243		1.005	1.316	0.973	1.159	1.084
orf19.5742	ALS9	1.6208			1.208	1.244	2.536
orf19.5779	RNR1	1.5913		0.57	0.646	1.149	0.078	0.917
orf19.6182	ZCF34	1.579		0.772	0.88	1.324	1.66	0.556
orf19.125	EBP1	1.5521			0.948	69.504	2.868
orf19.5265	KIP4	1.5333	1.83	1.553	0.854	0.734	1.038	1.741
orf19.6000	CDR1	1.4972		1.252	0.686	1.235	0.537	0.488
orf19.7080	LEU2	1.4956	0.695	0.715	1.584	1.635	17.426	1.807
orf19.610	EFG1	1.479		1.282	0.876	1.1	0.792	0.851
orf19.4433	CPH1	1.4673		0.797	1.128	1.518	1.231	0.789
orf19.5068	IRE1	1.4631		0.913	0.815	1.095	1.433	1.293
orf19.681	HAP43	1.4584			1.053	1.201	0.105
orf19.3615		1.4408	2.116	0.455	1.212	1.587	0.842	0.809
orf19.7247	RIM101	1.4356		1.167	0.659	1.163	1.501	1.316
orf19.5102	PLB5	1.4107	0.996		1.074	0.909	0.742
orf19.1224	FRP3	1.4025		0.584	2.369	0.716	1.247	2.165
orf19.7231	FTR2	1.3933		0.791	0.775	0.25	13.111	0.893
orf19.5063	COI1	1.3811		0.767	1.781	1.27	0.076	0.663
orf19.542	HXK2	1.3783	0.57	0.142	2.142	0.658	0.657	0.314
orf19.2075	DFG5	1.3659		0.85	0.925	1.157	2.202	1.106
orf19.6232	NPR1	1.321		0.978	1.321	2.686	2.274	1.286
orf19.3997	ADH1	1.3013			0.973	0.431	2.071
orf19.1321	HWP1	1.291		1.303	0.55	1.039	0.811	1.034
orf19.3623	SMC2	1.2872		1.241	1.031	2.072	0.744	0.766
orf19.893	PGA17	1.2755		0.417	0.277	2.924	0.794	4.709
orf19.2289	ARP3	1.2591		0.871	1.114	1.174	0.861	1.028
orf19.5005	OSM2	1.2543		2.556	1.462	1.755	7.077	4.058
orf19.747	NBP35	1.2498		0.944	0.9	1.149	0.852	0.776
orf19.3840		1.2293		0.975	0.827	0.909	0.94	0.738
orf19.5760	IHD1	1.2213		1.603	0.483	0.423	0.767	1.929
orf19.2125		1.2076			0.838	1.331	0.533
orf19.4444	PHO15	1.204		0.594	1.009	1.326	1.392	0.486
orf19.3131	OYE32	1.1883		0.59	1.542	292.298	1.646	1.238
orf19.7350	RCT1	1.1761	0.808	0.835	1.005	0.967	0.709	1.682
orf19.7414	ALS6	1.1744		0.963	0.846	1.77	0.539	1.051
orf19.3888	PGI1	1.1601		0.491	0.851	0.792	0.573	0.312
orf19.4777	DAK2	1.1436	1.491	0.985	1.257	0.794	1.164	0.879
orf19.3374	ECE1	1.1398	1.744	1.869	0.429	5.058	0.706	2.936
orf19.5732	NOG2	1.1008		0.635	0.862	0.516	0.193	0.479
orf19.5645	MET15	1.0919	0.861	0.21	1.014	1.555	1.283	1.374
orf19.2803	HEM13	1.0673		0.655	2.417	0.714	1.858	1.466
orf19.6686	ENP2	1.0654		1.334	0.929	0.411	0.244	1.213
orf19.7611	TRX1	1.0537		0.57	1.465	8.45	0.347	0.519
orf19.5736	ALS5	1.0484		1.001	0.791	1.023	1.035	1.155
orf19.2568	IFU5	1.0354		0.933	1.083	2.092	2.933	1.405
orf19.6660		1.0335		1.015	1.068	1.749	2.125	1.46
orf19.6109	TUP1	1.0292		0.696	1.204	0.892	1.591	1.361
orf19.6993	GAP2	1.0292	1.005	8.331	1.202	11.83	0.67	10.483
orf19.5389	FKH2	1.0285		1.34	1.203	0.916	0.787	1.042
orf19.723	BCR1	1.0178		1.488	1.217	1.007	1.216	1.065
orf19.7150	NRG1	1.0157		0.66	1.534	1.299	1.339	0.494
orf19.6745	TPI1	0.9979		0.388	1.286	0.553	0.546	0.299
orf19.1585	ZRT2	0.9973		0.821	0.037	0.252	1.272	1.912
orf19.3651	PGK1	0.9971	1.289	0.241	0.973	0.47	0.391	0.415
orf19.3967	PFK1	0.9969		0.428	1.311	0.398	1.24	0.293
orf19.6011	SIN3	0.9899	0.621	0.794	1.063	1.042	0.811	0.29
orf19.1499	CTF1	0.9892		0.594	1.093	1.063	0.814	0.966
orf19.1415	FRE10	0.9886		0.588	1.693	2.102	1.136	1.696
orf19.2871	SDH12	0.9821		0.518	0.973	0.735	6.441	0.829
orf19.7112	FRP2	0.9768	1.762	0.522	1.195	1.744	0.881	0.771
orf19.4766	ARG81	0.9638		1.282	0.84	1.181	1.081	0.882
orf19.5521	ISA1	0.9522		1.915	0.839	1.041	2.517	3.157
orf19.532	RBR2	0.9421		0.541	1.364	9.444	0.54	1.061
orf19.2747	RGT1	0.9416		1.204	1.166	1.328	0.767	2.043
orf19.4555	ALS4	0.9313		0.782	1.018	1.048	0.396	0
orf19.548	CDC10	0.9308		0.648	0.802	1.026	0.833	0.848
orf19.7332	ELF1	0.9259		0.918	0.61	0.52	0.536	0.493
orf19.1756	GPD1	0.925		0.626	0.505	1.783	0.763	0.937
orf19.3829	PHR1	0.9189	0.719	1.397	0.971	0.843	0.988	0.432
orf19.1936	SNF1	0.9117			1.154	1.267	0.6
orf19.895	HOG1	0.9059	0.689	0.966	0.86	1.168	0.974	1.221
orf19.1816	ALS3	0.8945	0.943		0.794	1.489	1.162
orf19.4393	CIT1	0.8937		7.536	0.872	1.401	0.614	7.374
orf19.4084	KIS1	0.8904	0.939	0.856	0.924	0.968	1.688	0.618
orf19.2601	HEM1	0.8759			0.831	1.483	4.496
orf19.4618	FBA1	0.8732		0.235	1.148	0.495	0.417	0.15
orf19.2277	TPK2	0.8634		0.762	1.656	1.121	1.44	0.617
orf19.6124	ACE2	0.8623	1.803	1.012	0.779	0.484	1.119	0.891
orf19.3923	PGA37	0.8456		0.453	0.864	2.08	2.609	0.412
orf19.5873	POL1	0.8403	0.528	0.806	0.695	0.933	0.935	2.085
orf19.3548.1	WH11	0.8283			1.398	1.619	0.073
orf19.5021	PDX1	0.8238	0.64	0.394	0.595	0.713	1.367	0.375
orf19.5908	TEC1	0.7792		1.065	0.715	1.205	1.446	1.89
orf19.395	ENO1	0.7765		0.279	0.972	0.483	0.283	0.433
orf19.1120	FAV2	0.7633		1.298	1.356	0.686	0.468	1.866
orf19.4599	PHO89	0.7406		1.181	0.811	1.475	0.867	0.404
orf19.1051	HTA2	0.7303	1.141		0.895	0.515	0.367
orf19.4980	HSP70	0.727		0.809	0.973	12.59	0.747	0.957
orf19.6924	HTA1	0.7094		0.7	1.377	0.859	0.462	0.759
orf19.5741	ALS1	0.7085	0.467		0.686	7.304	1.481
orf19.6059	TTR1	0.7068		0.934	1.518	10.618	0.771	0.701
orf19.4290	TRR1	0.7061		0.924	0.873	22.727	0.446	0.333
orf19.6387	HSP104	0.7024			0.97	2.64	1.483
orf19.4784	CRP1	0.6997	3.473	0.646	1.467	0.46	3.178	0.62
orf19.6070	ENA2	0.6997		1.384	0.917	2.248	1.223	0.504
orf19.903	GPM1	0.6997		0.255	1.288	0.529	0.387	0.466
orf19.6540	PFK2	0.6985		0.621	0.98	0.473	1.181	0.255
orf19.6229	CAT1	0.6974		1.365	1.23	29.281	7.611	2.82
orf19.4651	PGA53	0.6834		0.5	1.074	0.686	0.567	0.782
orf19.1738	UGP1	0.6686	0.597	0.873	1.59	1.104	1.29	0.565
orf19.4892	TPK1	0.6629		0.792	0.641	0.786	1.575	0.67
orf19.5294	PDB1	0.6438		0.216	0.646	0.697	0.645	0.349
orf19.3839	SAP10	0.6393	0.847	1	0.704	0.813	0.72	1.239
orf19.5170	ENA21	0.6249	0.437	1.095	0.431	1.033	0.578	0.24
orf19.2877	PDC11	0.6168		0.04	1.088	0.463	0.353	0.147
orf19.2396	IFR2	0.6154		0.751	1.145	7.97	0.438	0.334
orf19.6561	LAT1	0.6047	0.412	0.385	0.725	0.631	1.421	0.763
orf19.535	RBR1	0.5986		0.695	6.234	0.988	0.179	0.843
orf19.3575	CDC19	0.5917	0.602	0.178	1.013	0.332	0.347	0.198
orf19.5338	GAL4	0.587		0.546	1.398	1.3	0.607	0.793
orf19.2496	ATO2	0.5687		1.261	1.12	0.764	4.63	2.461
orf19.3097	PDA1	0.5686	0.568	0.268	0.785	0.589	0.427	0.25
orf19.1358	GCN4	0.5506		0.808	0.979	1.939	0.978	0.8
orf19.7469	ARG1	0.5311		2.021	1.165	380.06	0.877	11.323
orf19.2941	SCW4	0.5285		0.739	0.418	1.838	1.589	0.944
orf19.2023	HGT7	0.5227	0.403	0.254	1.02	1.121	0.515	0.277
orf19.6367	SSB1	0.5095		0.332	0.963	0.744	0.474	0.195
orf19.4377	KRE1	0.5078	0.772	2.665	1.629	0.729	1.019	2.065
orf19.2833	PGA34	0.4759		1.458	0.75	16.251	0.855	2.276
orf19.2062	SOD4	0.4249		1.377	0.818	2.106	0.087	0.751
orf19.1064	ACS2	0.4139	0.601	1.898	0.894	0.984	1.298	1.317
orf19.6385	ACO1	0.3985		1.744	1.001	0.846	4.349	2.665
orf19.655	PHO84	0.3734			0.715	0.909	0.244
orf19.7586	CHT3	0.363		1.566	1.009	0.151	0.682	1.055
orf19.7498	LEU1	0.3504		1.058	1.09	1.704	2.701	2.115
orf19.5517		0.3218		0.54	1.327	23.711	0.283	0.367
orf19.238	CCP1	0.3187			1.362	20.261	7.64
orf19.4910	FGR41	0.2716		0.322	1.222	0.165	0.817	0.649
orf19.3893	SCW11	0.2451		0.35	1.133	0.095	0.544	0.638
orf19.691	GPD2	0.2126	0.305	1.469	0.538	1.369	1.471	0.707
orf19.1327	RBT1	0.1298	0.524	0.891	0.713	1.134	1.551	0.788

## Sheet: Fig3A
	12h/uninfected	24h/uninfected	48h/uninfected	uninfected-12h p-value	uninfected-24h p-value	uninfected-48h p-value	12h-24h p-value	12h-48h p-value	24h-48h p-value
Clec4e (Mincle)	11.9613	147.063	255.757	0.000121851	8.26768e-08	0.0214416	1.46164e-07	0.0246852	0.192791
Clec4n (Dectin-2)	10.9316	114.739	163.975	0.00482837	3.97564e-07	0.0544718	2.12158e-06	0.00612714	0.46168
IL6	11.757	257.419	659.598	0.000459477	1.04085e-06	0.0287491	1.33074e-06	0.0302557	0.110835
TNFa	13.5168	94.4137	87.2549	4.42629e-06	3.41398e-06	1.05339e-05	6.3087e-06	2.01934e-05	0.152794
CCR2	1.04258	1.80564	3.26584	0.0782487	0.000559941	0.0519187	0.00146576	0.00158789	0.153216
IFNG	1.32585	1.40089	11.9335	0.0294764	0.0948226	0.00888258	0.73645	0.00990055	0.0102278
IL17a	1.32585	1.40089	9.07723	0.0294764	0.0948226	0.0160736	0.73645	0.0184871	0.0192708
NOX	1.74083	1.40089	8.51679	0.0922672	0.0948226	0.00362529	0.424768	0.00602187	0.00461116

## Sheet: Fig3B
	efg1/WT	EFG1 comp/WT	rim101/WT	RIM101 comp/WT	rob1/WT	ROB1 comp/WT	rpn4/WT	RPN4 comp/WT	sut1/WT	SUT1 comp/WT	zap1/WT	ZAP1 comp/WT		p-value (efg1, comp)	p-value (rim101, comp)	p-value (rob1, comp)	p-value (rpn4, comp)	p-value (sut1, comp)	p-value (zap1, comp)
Clec4e (Mincle)	0.0121463	0.0978748	0.130072	0.528276	0.212993	0.606369	0.319391	0.628703	0.259192	0.56373	0.385257	0.833545		0.000719817	0.0041997	0.00871573	0.00142666	0.00716755	0.000892489
Clec4n (Dectin-2)	0.0118396	0.0896171	0.0899985	0.488582	0.255402	0.710194	0.400889	0.808288	0.309716	0.693181	0.507471	1.02405		0.00227631	0.00105679	0.018117	0.0107296	0.023211	0.00379927
IL6	0.00438141	0.0833215	0.0762597	0.443631	0.138723	0.652757	0.285102	0.628592	0.225762	0.505949	0.489145	0.808386		0.0119258	0.0116884	0.00606966	0.00366202	0.0277239	0.0312641
TNFa	0.0275654	0.104924	0.186674	0.63964	0.248933	0.593427	0.350345	0.719992	0.302112	0.602601	0.453429	0.757671		0.00419674	0.000460046	0.0139926	0.00466698	0.00959731	0.0138219

## Sheet: Fig4
orf19	gene	12h/0h	24h/0h	48/0h	p-value (12h, 0h)	p-value (24h, 0h)	p-value (48h, 0h)	p-value(48h, 12h)		0h	0h	0h	12h	12h	12h	24h	24h	24h	48h	48h	48h
orf19.6124	ACE2	1.67278	1.33758	1.11597	0.00545964	0.00583623	0.0603952	0.0127152		0.982225	0.992258	1.02552	1.86427	1.4448	1.70928	1.45145	1.32128	1.24002	1.04606	1.10832	1.19352
orf19.2331	ADA2	1.27444	1.26532	1.00672	0.251033	0.0236837	0.92076	0.264169		0.92976	0.998776	1.07146	1.313	1.60089	0.909429	1.19006	1.2167	1.38918	0.925578	1.09318	1.00139
orf19.2752	ADR1	1.31352	1.174	1.34727	0.262136	0.159282	0.0269857	0.902923		0.979237	1.03424	0.98652	1.72029	0.890226	1.33003	1.04468	1.10818	1.36913	1.46638	1.1479	1.42755
orf19.2272	AFT2	1.43498	0.86976	0.696018	0.169147	0.211004	0.04588	0.0428909		1.06352	0.828679	1.1078	1.47232	0.993645	1.83899	0.844577	0.879554	0.885149	0.585387	0.704614	0.798053
orf19.7381	AHR1	2.81231	2.19634	3.04816	1.53329e-05	2.53907e-05	0.000544357	0.333173		0.989328	1.03257	0.978101	2.68399	2.92803	2.8249	2.2904	2.11148	2.18714	3.30834	2.64938	3.18675
orf19.4766	ARG81	1.04973	1.13536	0.817181	0.742085	0.0677988	0.0145386	0.189771		0.987011	1.00029	1.0127	0.922282	0.896031	1.33086	1.07754	1.08538	1.24316	0.819315	0.89175	0.740478
orf19.2748	ARG83	1.04948	1.40781	1.00645	0.870362	0.0814465	0.953798	0.889281		1.0314	1.0883	0.880304	0.524213	1.46796	1.15627	1.28029	1.20846	1.73467	0.898015	1.17246	0.948888
orf19.3012	ARO80	1.81912	0.973112	0.817748	0.235723	0.762517	0.00999309	0.164231		0.99533	0.993804	1.01087	1.09137	1.38406	2.98193	0.980526	1.11291	0.825902	0.818999	0.88501	0.749236
orf19.166	ASG1	1.43864	1.02942	0.901355	0.103578	0.755739	0.407845	0.0716246		1.1112	0.931119	0.957681	1.5079	1.06085	1.74716	0.894641	1.0788	1.11483	0.784068	1.08014	0.839852
orf19.5343	ASH1	0.226588	0.317129	0.524029	0.000171017	7.9911e-05	0.00186572	0.0131261		0.949592	1.06992	0.980488	0.145155	0.237724	0.296886	0.334422	0.276253	0.34071	0.553461	0.418899	0.599727
orf19.3809	BAS1	1.08081	1.18912	0.847437	0.308442	0.00119753	0.0141583	0.0346378		1.0171	1.01889	0.964006	1.09748	1.18752	0.957446	1.20471	1.20221	1.16045	0.879769	0.783515	0.879026
orf19.723	BCR1	2.1684	2.19411	1.84001	0.0145016	7.75441e-05	0.00354437	0.354636		1.00323	0.984388	1.01239	2.61292	1.64319	2.24908	2.31962	2.07181	2.19091	1.61823	2.08824	1.81356
orf19.976	BRE1	0.884405	0.90561	0.915415	0.0900691	0.202434	0.210113	0.656636		1.04334	0.943855	1.01281	0.961032	0.879156	0.813026	1.00052	0.904737	0.811569	0.912879	0.832737	1.00063
orf19.4056	BRG1	0.746648	0.735152	0.891014	0.00015929	0.000246282	0.0251264	0.00916695		0.980856	1.0266	0.992544	0.759357	0.722307	0.758281	0.762149	0.70534	0.737966	0.904788	0.837024	0.93123
orf19.1623	CAP1	0.90003	1.10687	1.40336	0.220992	0.142786	0.00672905	0.00593213		1.05037	0.941733	1.0079	0.899953	1.00631	0.793826	1.19111	1.01981	1.1097	1.32221	1.54613	1.34174
orf19.861	CAP4	1.07217	1.21843	0.992421	0.772755	0.00365044	0.916853	0.755113		1.02375	0.934292	1.04196	1.22932	1.37018	0.617014	1.23958	1.19415	1.22155	0.874456	1.03758	1.06523
orf19.4670	CAS5	1.43083	1.39483	0.883669	0.310764	0.00166544	0.504598	0.246068		0.995809	1.03908	0.965116	1.81005	1.79344	0.688981	1.43483	1.45012	1.29955	0.654057	1.185	0.811951
orf19.5097	CAT8	1.7776	1.51817	1.13309	0.0310726	0.0185355	0.19111	0.0631861		1.02151	0.996037	0.98245	1.46413	2.24508	1.62358	1.44665	1.32912	1.77872	1.19138	0.967678	1.24021
orf19.2876	CBF1	1.20207	1.29769	0.757822	0.00150595	0.00993118	0.211064	0.0531359		1.0143	0.96981	1.01589	1.23843	1.20318	1.16459	1.42138	1.21763	1.25405	0.55552	1.07835	0.639593
orf19.2839	CIRT4B	0.32796	0.466265	0.521072	0.00901441	0.000123804	0.00956803	0.329298		0.974986	1.01943	1.00559	0.0746013	0.347131	0.562147	0.413615	0.455908	0.529271	0.420354	0.724798	0.418064
orf19.4433	CPH1	1.32191	1.76766	1.92594	0.188301	0.00039822	0.0196925	0.130312		0.981042	0.982703	1.03626	1.5459	1.50189	0.917953	1.8446	1.82604	1.63236	2.02929	1.45897	2.28956
orf19.1187	CPH2	0.418304	0.637247	0.951017	0.000128136	0.00387786	0.661004	0.00620556		1.02215	0.93604	1.04181	0.389959	0.400903	0.464051	0.733271	0.61887	0.5596	0.964715	0.774181	1.11415
orf19.7359	CRZ1	1.21218	1.97436	1.58925	0.197088	0.000472368	0.046279	0.191947		1.01341	0.919781	1.06681	1.31179	1.37109	0.953677	2.13967	1.88956	1.89385	1.26411	1.95965	1.54399
orf19.2356	CRZ2	0.00481439	0.136976	0.231383	9.66411e-08	5.24096e-05	9.6479e-06	0.000826518		0.984946	1.0219	0.993149	0.00444425	0.00431775	0.00568117	0.127717	0.0626849	0.220527	0.189069	0.275722	0.229359
orf19.7374	CTA4	0.777335	0.915338	0.716419	0.0340875	0.149247	0.076876	0.680238		1.02473	1.00115	0.974119	0.642211	0.82183	0.867965	0.91932	0.835153	0.991541	0.565964	0.950883	0.632409
orf19.4288	CTA7	1.35095	1.48342	1.21058	0.114493	0.00596023	0.0131646	0.463358		1.07109	0.942793	0.986115	1.06504	1.65415	1.33367	1.53888	1.59022	1.32115	1.14621	1.2428	1.24272
orf19.4775	CTA8	0.593023	0.630814	0.670522	0.0448921	0.000279364	0.00145955	0.615669		0.979236	1.05224	0.968525	0.867408	0.491253	0.420407	0.630541	0.603031	0.65887	0.679037	0.723071	0.609457
orf19.1499	CTF1	1.39642	0.948487	0.872091	0.32693	0.309675	0.36719	0.23278		1.06851	0.942142	0.989345	0.960738	1.13252	2.09601	0.980198	0.965178	0.900085	0.910695	0.646934	1.05864
orf19.5001	CUP2	0.897871	1.06136	0.914122	0.331321	0.395543	0.0824359	0.869271		0.964868	1.05081	0.984319	1.0684	0.855088	0.770121	0.98677	1.01934	1.17797	0.891999	0.967187	0.883182
orf19.6514	CUP9	0.182673	0.240287	0.312836	1.29861e-05	9.32252e-06	1.56068e-05	0.00180936		0.984672	1.05222	0.963106	0.152783	0.209072	0.186164	0.238925	0.243036	0.2389	0.314988	0.323245	0.300275
orf19.5849	CWT1	0.790052	1.23747	0.886049	0.0215435	0.211395	0.165033	0.310044		0.980382	1.0439	0.975719	0.793544	0.696648	0.879963	0.928419	1.33286	1.45114	0.879746	0.998993	0.779407
orf19.3127	CZF1	0.790465	1.03874	0.759037	0.212189	0.769542	0.207061	0.885896		0.990107	1.07554	0.93435	0.64571	1.0606	0.66509	0.871917	1.2631	0.981201	0.583727	1.06786	0.625521
orf19.3252	DAL81	1.44211	1.15698	0.870317	0.154137	0.0298841	0.0339513	0.086648		1.00788	1.03711	0.955015	1.04887	1.3691	1.90836	1.11945	1.11255	1.23894	0.88513	0.918893	0.806928
orf19.2545	DOT6	0.99291	0.855428	0.64069	0.925281	0.223252	0.00807879	0.02125		1.01698	1.03243	0.950587	1.12501	0.914541	0.939181	0.722165	0.799492	1.04463	0.680141	0.506455	0.735475
orf19.2623	ECM22	0.645705	1.01013	0.646159	0.0351578	0.890212	0.09602	0.998169		1.07785	0.910059	1.01209	0.840454	0.601478	0.495182	0.934001	0.995812	1.10058	0.415213	0.942628	0.580637
orf19.610	EFG1	0.446977	0.47047	0.503287	0.000166151	1.46444e-05	6.46115e-05	0.274604		0.969245	1.01697	1.01378	0.479824	0.488803	0.372303	0.493434	0.473603	0.444372	0.55021	0.489443	0.470208
orf19.5498	EFH1	0.377435	0.320017	0.382209	0.13101	0.00323278	0.00710287	0.989777		0.997942	1.01377	0.98829	1.03432	0.0423108	0.0556713	0.205475	0.535007	0.219567	0.53507	0.142204	0.469353
orf19.6817	FCR1	0.167782	0.147622	0.274322	1.11814e-05	9.80621e-08	5.09328e-05	0.095622		0.986537	1.00504	1.00842	0.192201	0.203146	0.107998	0.155818	0.152989	0.13406	0.313058	0.196783	0.313125
orf19.3193	FCR3	1.15091	1.43567	1.34186	0.156528	0.0244281	0.0205655	0.106222		1.02219	0.88434	1.09347	1.12954	1.0573	1.2659	1.46362	1.23719	1.6062	1.30758	1.24402	1.47398
orf19.2054	FGR15	0.80504	0.90026	0.997149	0.30115	0.223353	0.967349	0.335005		0.990074	0.978496	1.03143	1.10071	0.778391	0.536022	0.840171	0.825831	1.03478	0.95728	1.12143	0.912739
orf19.5729	FGR17	0.519898	1.03373	0.805796	0.144797	0.883332	0.207069	0.363273		0.888095	1.12416	0.987749	0.905982	0.619396	0.0343151	0.633262	1.30687	1.16106	0.724435	1.02262	0.670336
orf19.6680	FGR27	0.633083	0.930885	0.94409	0.157612	0.13731	0.250344	0.220654		1.01792	0.971595	1.01048	1.0176	0.59097	0.290684	0.864153	0.949791	0.978712	0.889264	1.01971	0.923294
orf19.3845	FGR3	1.09306	1.15502	0.893281	0.611221	0.357516	0.394478	0.30723		0.917388	1.1542	0.928413	1.01477	0.880725	1.38368	1.03532	1.01946	1.41026	0.856447	1.04854	0.774855
orf19.2236	FHL1	0.817281	0.88348	0.719107	0.427303	0.272198	0.00858311	0.658125		1.00293	0.92167	1.0754	1.15834	0.834953	0.458549	1.04367	0.802454	0.804312	0.651885	0.722298	0.783138
orf19.5389	FKH2	1.19975	0.976241	0.957912	0.0897753	0.757295	0.360979	0.0696341		0.990598	1.00375	1.00565	1.14154	1.08224	1.37549	0.836655	1.01807	1.074	0.996946	0.999988	0.876802
orf19.1093	FLO8	0.714204	0.755032	0.805417	0.00184	0.003198	0.0318437	0.238445		0.961546	1.02855	1.00991	0.757871	0.7363	0.648441	0.794661	0.6891	0.781335	0.816678	0.701974	0.897598
orf19.5338	GAL4	1.25638	1.15119	0.84904	0.11202	0.00199124	0.174825	0.0570436		0.998985	0.968634	1.03238	1.25717	1.47225	1.03974	1.16677	1.13196	1.15485	0.728034	1.0244	0.794683
orf19.1275	GAT1	1.03775	1.03947	1.22388	0.867978	0.653104	0.103001	0.47418		0.977106	1.04608	0.97681	0.700871	1.4286	0.983774	0.957258	1.19553	0.965623	1.34347	1.01713	1.31105
orf19.1358	GCN4	1.70257	1.79404	0.972117	3.08074e-05	0.000200704	0.909013	0.0326335		1.01516	1.04272	0.942119	1.7296	1.70045	1.67764	1.71575	1.89528	1.7711	0.758307	1.42618	0.731865
orf19.3182	GIS2	0.654936	0.495982	0.232127	0.00685476	6.93563e-06	6.80095e-05	0.00571089		0.99433	0.978951	1.02672	0.721075	0.720437	0.523296	0.483293	0.512671	0.491981	0.174816	0.315234	0.206332
orf19.3912	GLN3	0.80815	0.857102	0.983212	0.315277	0.0894587	0.906358	0.452911		1.01917	0.945847	1.03498	1.03015	0.908537	0.48576	0.854672	0.958494	0.758141	1.12613	0.721216	1.10229
orf19.4000	GRF10	0.543511	0.525986	0.469736	0.000382094	0.000183378	0.000147129	0.247162		1.01646	0.98629	0.997249	0.621735	0.521786	0.487011	0.460267	0.576843	0.540848	0.529267	0.403147	0.476795
orf19.2842	GZF3	0.747602	0.810744	0.497837	0.0917678	0.0698557	7.26336e-05	0.0928327		0.978199	1.04555	0.976252	0.669139	0.968506	0.605162	0.773159	0.952708	0.706363	0.53526	0.471666	0.486587
orf19.2432	HAC1	3.94972	4.63438	3.71591	0.00067157	8.9169e-06	0.000607271	0.596877		0.98259	1.10317	0.914242	4.01273	3.39467	4.44175	4.4199	4.81127	4.67198	3.61682	4.22785	3.30306
orf19.3190	HAL9	0.39318	0.466183	0.376919	0.0156606	0.000822914	0.000161638	0.916695		0.985379	0.937716	1.0769	0.229533	0.681742	0.268266	0.411806	0.436839	0.549903	0.337991	0.399727	0.393039
orf19.1228	HAP2	2.44682	1.53394	2.57919	0.0160703	0.00268717	0.00104073	0.760569		1.00296	1.02013	0.976917	1.85756	2.37989	3.10301	1.68364	1.50583	1.41235	2.49862	2.93204	2.3069
orf19.4647	HAP3	11.7751	8.37393	17.8806	0.00109786	6.36714e-05	0.000578593	0.0456106		0.976701	0.965488	1.05781	13.7308	12.2332	9.36123	8.92743	7.54499	8.64936	15.8252	21.255	16.5616
orf19.517	HAP31	1.2603	1.19302	0.698678	0.231361	0.0874907	0.000966489	0.0366639		1.04757	1.01621	0.936224	1.17637	0.996209	1.60832	1.07713	1.34411	1.1578	0.705312	0.712091	0.678632
orf19.681	HAP43	6.87834	5.39971	9.61667	4.0103e-06	1.80202e-06	3.19794e-07	0.000207902		1.00552	1.02308	0.971403	7.16643	6.58581	6.88278	5.20816	5.55611	5.43484	9.69919	9.78911	9.36172
orf19.1973	HAP5	1.0005	1.07164	1.21134	0.997745	0.507185	0.0775551	0.303404		0.981816	1.07966	0.938525	0.968433	1.29259	0.740466	0.928585	1.05092	1.2354	1.31676	1.26094	1.05631
orf19.4853	HCM1	2.089	1.11556	0.890139	0.0119034	0.0105269	0.047755	0.00874199		0.975953	1.03537	0.988676	2.02745	1.69329	2.54626	1.15135	1.1005	1.09485	0.865614	0.846558	0.958243
orf19.3063	HFL1	2.0582	1.80725	1.21428	0.0854834	0.00850743	0.241399	0.160354		1.03621	0.98893	0.974863	1.31816	1.93968	2.91677	1.75368	2.11842	1.54965	1.04769	1.52365	1.07149
orf19.2736	HFL2	1.94568	2.06318	1.00077	0.000869381	3.8109e-05	0.99689	0.010674		0.999594	0.940619	1.05979	1.74782	2.07159	2.01763	2.01619	2.02827	2.14509	0.781686	1.36552	0.855119
orf19.921	HMS1	0.502536	1.43234	0.767311	0.0184393	0.00463611	0.166611	0.220748		0.967761	1.06932	0.962921	0.498354	0.288545	0.72071	1.35939	1.56662	1.37101	0.675911	1.03005	0.59597
orf19.837.1	INO4	1.14369	1.43964	1.70304	0.523214	0.00663359	0.00137513	0.062638		1.05669	1.00675	0.93656	0.996677	0.890062	1.54433	1.35071	1.59405	1.37418	1.79784	1.77076	1.54051
orf19.1715	IRO1	3.9704	3.10642	5.89942	0.00266954	0.000114796	0.00560475	0.128081		0.988064	0.968474	1.04346	3.50644	3.54105	4.86371	3.18524	3.29703	2.83698	7.28184	4.20144	6.21498
orf19.4225	LEU3	1.18355	0.80105	0.672607	0.546298	0.0283735	0.000796097	0.13925		1.00339	0.942315	1.0543	1.61031	1.27593	0.664414	0.730902	0.896952	0.775297	0.660557	0.703103	0.654162
orf19.5548	LYS14	1.20831	1.03243	1.06865	0.00398362	0.840371	0.41043	0.15152		0.966348	1.01206	1.02159	1.14859	1.24914	1.22721	0.958833	0.817439	1.32102	0.923378	1.1494	1.13317
orf19.4778	LYS142	1.87974	1.03115	1.00368	0.0195229	0.855496	0.962256	0.0188615		0.882948	1.06926	1.04779	1.54175	1.79013	2.30734	1.02795	1.29119	0.774308	0.916836	1.04778	1.04644
orf19.4776	LYS143	0.921999	0.768025	1.23493	0.811663	0.0500407	0.0824221	0.384196		1.03693	0.944719	1.01835	1.36211	1.06824	0.335654	0.917879	0.734736	0.651458	1.25199	1.05743	1.39536
orf19.5380	LYS144	0.870289	0.985778	0.560034	0.473888	0.876872	0.0183803	0.184945		0.992665	1.06397	0.94336	0.754707	0.668767	1.18739	0.862273	1.13204	0.963022	0.412686	0.772697	0.494719
orf19.7068	MAC1	1.10109	2.11956	2.93454	0.831034	0.0238748	0.00128026	0.0215418		1.06395	1.0204	0.915655	1.96839	0.521555	0.813329	2.66759	1.58494	2.10615	2.63436	2.77003	3.39923
orf19.3294	MBF1	2.01235	1.81231	1.3285	5.12347e-05	3.83914e-05	0.000150568	0.00032835		0.995678	0.996982	1.00734	1.92133	2.00476	2.11095	1.86103	1.84478	1.73113	1.321	1.37183	1.29268
orf19.5855	MBP1	0.783399	0.682313	0.713637	0.256382	0.00455277	0.00616441	0.697136		0.992567	1.0573	0.950134	0.559803	0.695206	1.09519	0.653099	0.621925	0.771915	0.778766	0.733283	0.628861
orf19.7025	MCM1	0.977313	0.720441	0.592131	0.754715	0.0041381	0.000318444	0.00704893		0.990678	1.0142	0.995124	1.02923	1.05912	0.843594	0.779922	0.753422	0.627979	0.572342	0.544786	0.659264
orf19.1826	MDM34	0.44706	0.496389	1.65638	1.83262e-05	1.85418e-06	0.0959978	0.0163264		1.01451	0.990734	0.994758	0.433007	0.490175	0.417998	0.478173	0.509099	0.501896	2.05745	1.06326	1.84843
orf19.7046	MET28	1.02403	1.18496	0.780293	0.200573	0.00104795	0.144276	0.114672		0.977184	1.00889	1.01392	1.04525	1.0155	1.01133	1.2143	1.18969	1.15089	0.613162	1.01478	0.712935
orf19.5312	MET4	0.820964	0.606052	0.7406	0.46565	0.000115853	0.00558304	0.740528		0.973588	1.02388	1.00253	0.880767	0.410456	1.17167	0.577416	0.591664	0.649076	0.818517	0.660922	0.742362
orf19.4318	MIG1	0.500402	0.523823	0.652408	0.000173247	3.52577e-05	0.00088827	0.0352219		1.00618	1.0248	0.969022	0.442092	0.556771	0.502342	0.528755	0.550302	0.492412	0.716739	0.594054	0.646429
orf19.6121	MNL1	0.196588	0.582766	0.796959	0.00301678	0.0566691	0.203104	0.0176905		0.959051	0.905474	1.13548	0.201283	0.0142221	0.374259	0.646719	0.313043	0.788536	0.715352	0.653259	1.02227
orf19.7372	MRR1	0.855119	1.1668	0.92985	0.642402	0.0805271	0.0216175	0.808322		0.963276	1.01526	1.02147	0.482811	0.659876	1.42267	1.26639	1.20039	1.0336	0.923089	0.926311	0.940148
orf19.4752	MSN4	0.455279	0.563954	1.39368	0.00796119	6.56586e-05	0.273778	0.0461789		0.964496	1.00675	1.02875	0.280206	0.429664	0.655966	0.596583	0.554203	0.541075	1.65456	0.776052	1.75044
orf19.10712	MTL1	3.59846	3.75155	2.29335	0.00223481	0.0026264	0.0954054	0.132395		0.831623	1.09422	1.07416	4.16735	2.92213	3.70588	3.56869	4.52428	3.16167	1.67932	3.47091	1.72982
orf19.3201	MTLA1	1.45213	2.19462	2.18641	0.502481	0.000270723	0.000676677	0.305687		0.969221	0.981975	1.0488	2.50396	1.47399	0.378427	2.01043	2.2404	2.33303	2.42877	2.04067	2.08978
orf19.3200	MTLA2	6.33851	1.56553	1.17554	0.210719	0.020595	0.440887	0.223844		0.915077	1.0502	1.03472	2.03359	3.52529	13.4567	1.46401	1.37883	1.85374	0.888134	1.56241	1.07609
orf19.5825	NCB2	1.30095	1.0306	0.851806	0.369393	0.577375	0.0683212	0.207045		0.944229	1.07554	0.980235	1.10859	0.913694	1.88055	1.01499	1.09199	0.984829	0.916699	0.873796	0.764922
orf19.2119	NDT80	0.65337	0.562241	0.479903	0.000602182	4.78029e-06	9.96854e-07	0.00708636		0.982397	1.01596	1.00165	0.588168	0.669737	0.702204	0.554	0.579784	0.552939	0.487275	0.473593	0.478841
orf19.2012	NOT3	1.61493	1.26596	0.786384	0.0134348	0.0721182	0.00205183	0.00480809		0.988666	1.03534	0.975991	1.59365	1.8751	1.37604	1.48179	1.14944	1.16665	0.739403	0.801835	0.817913
orf19.7150	NRG1	0.148368	0.283908	0.162303	3.83602e-07	1.0365e-07	1.41453e-05	0.712531		1.00508	0.992995	1.00193	0.155437	0.166601	0.123065	0.269432	0.288731	0.293561	0.111749	0.223538	0.151623
orf19.1543	OPI1	0.95952	1.19959	0.99528	0.796797	0.00116631	0.875846	0.822605		0.987463	1.01385	0.998689	1.1221	1.09016	0.666302	1.23955	1.19896	1.16027	0.941354	1.01488	1.02961
orf19.1150	orf19.1150	0.996884	1.16491	1.08345	0.965438	0.161561	0.342913	0.418485		0.972082	0.975698	1.05222	0.890263	0.994257	1.10613	1.04777	1.09935	1.34763	1.12286	0.941816	1.18567
orf19.1178	orf19.1178	0.479817	0.719933	0.921472	0.119532	0.0787188	0.331566	0.172829		1.07866	0.983015	0.938324	0.501027	0.919447	0.018977	0.885068	0.506584	0.768146	0.809185	1.00179	0.953439
orf19.1259	orf19.1259	1.16697	0.992126	0.820145	0.306624	0.933633	0.030059	0.0650794		0.973185	1.09155	0.935269	1.08055	0.989374	1.43097	1.139	0.947912	0.889468	0.847131	0.764886	0.848419
orf19.1496	orf19.1496	1.42106	1.38617	0.96909	0.126016	0.0132486	0.788583	0.135407		1.03581	0.982801	0.98139	1.75523	1.49539	1.01256	1.20765	1.47764	1.47321	0.909496	1.17565	0.822121
orf19.1577	orf19.1577	1.50921	0.621918	0.778215	0.477688	0.0376707	0.0218032	0.323124		0.950951	0.941147	1.1079	0.873117	0.848265	2.80625	0.436556	0.608377	0.82082	0.831959	0.738536	0.764149
orf19.1604	orf19.1604	1.01265	0.647551	1.09201	0.930287	0.00446637	0.0275678	0.590214		1.0179	0.960948	1.02116	1.24555	1.01253	0.779861	0.532061	0.700107	0.710484	1.11685	1.05504	1.10412
orf19.1729	orf19.1729	1.50735	1.48871	1.29848	0.0665095	0.00375408	0.000558778	0.36422		1.01322	1.00895	0.977829	1.44614	1.8844	1.19153	1.64388	1.44444	1.37781	1.29329	1.34873	1.25341
orf19.173	orf19.173	0.373435	0.513662	0.684685	0.0048788	0.00265049	0.0247345	0.0364328		0.910327	1.14207	0.9476	0.422491	0.489592	0.208223	0.487314	0.531759	0.521913	0.792767	0.629385	0.631902
orf19.1757	orf19.1757	1.56666	1.4633	0.916715	0.04336	0.00136396	0.356534	0.0358517		0.982309	1.03046	0.987231	1.3102	1.44358	1.9462	1.57477	1.39341	1.42173	0.796635	1.06436	0.889149
orf19.211	orf19.211	0.916429	0.990933	1.41018	0.732572	0.683704	0.057556	0.147224		1.01279	1.01568	0.97153	0.493676	0.981662	1.27395	0.960975	1.00596	1.00587	1.62144	1.10881	1.50029
orf19.217	orf19.217	1.74754	1.1176	2.03493	0.101663	0.508716	0.142879	0.681522		1.07291	1.14546	0.781623	1.26231	1.58975	2.39056	0.946494	1.34438	1.06193	2.86983	0.977014	2.25794
orf19.2260	orf19.2260	1.79691	1.52275	1.25806	0.0523416	0.0550674	0.222347	0.185058		1.02475	1.05677	0.918471	1.84089	2.2735	1.27633	1.27405	1.89664	1.39756	1.55259	0.950892	1.2707
orf19.2315	orf19.2315	0.954098	0.805157	0.677538	0.791872	0.00524372	0.00524547	0.180954		1.029	0.965989	1.00501	0.706077	0.898412	1.2578	0.842508	0.827397	0.745566	0.674573	0.583077	0.774965
orf19.2393	orf19.2393	0.799168	0.777294	0.854571	0.00431522	0.0103797	0.106494	0.507949		0.988878	0.987754	1.02337	0.853146	0.803261	0.741098	0.79007	0.689421	0.852391	0.948607	0.719922	0.895182
orf19.259	orf19.259	0.453945	1.04555	0.880149	0.0876961	0.78801	0.144635	0.163405		0.997232	0.966322	1.03645	0.0341098	0.45566	0.872065	1.09728	1.28813	0.751241	0.792244	1.0024	0.8458
orf19.2612	orf19.2612	0.719168	0.896127	1.12091	0.00551231	0.235412	0.104063	0.00540918		0.99762	1.03118	0.971195	0.778355	0.756201	0.622948	0.963814	0.973129	0.751439	1.19572	1.01367	1.15334
orf19.2961	orf19.2961	1.58627	1.62299	1.27314	0.567206	0.0651536	0.0288615	0.756945		0.973388	1.02729	0.999325	3.27449	1.46378	0.020544	1.26146	1.51363	2.09387	1.26336	1.41687	1.13919
orf19.3399	orf19.3399	0.543235	1.17881	1.12954	0.00175217	0.0841832	0.246879	0.00543959		0.957496	1.04919	0.993311	0.571683	0.621729	0.436295	1.03938	1.28891	1.20814	1.07918	1.30762	1.00181
orf19.3407	orf19.3407	0.378487	0.7979	0.644685	0.00154663	0.20115	0.00341434	0.048088		0.963353	1.03586	1.00079	0.229728	0.411138	0.494594	0.709449	0.629346	1.05491	0.604955	0.579043	0.750058
orf19.3928	orf19.3928	1.26794	2.48324	1.69873	0.196911	0.000152896	0.15796	0.377622		0.996394	0.928433	1.07517	0.963518	1.297	1.54331	2.44975	2.66627	2.33369	1.23487	2.4967	1.3646
orf19.4125	orf19.4125	1.04981	0.981677	0.803807	0.417917	0.784939	0.0178771	0.00438097		0.998505	0.925151	1.07634	1.03179	1.00242	1.11521	0.895179	1.0473	1.00255	0.773027	0.854592	0.783803
orf19.4195	orf19.4195	0.567667	0.849494	0.848125	0.171406	0.339438	0.0425942	0.342506		1.02849	1.038	0.933508	0.410753	1.07117	0.221084	0.586029	1.03084	0.931612	0.904277	0.771791	0.868308
orf19.4301	orf19.4301	1.99139	1.02284	0.821077	0.219476	0.474606	0.0186129	0.161547		1.01614	0.957978	1.02588	1.47064	1.1614	3.34212	1.03581	1.04869	0.984032	0.738435	0.853694	0.871101
orf19.4342	orf19.4342	1.39251	1.40574	2.47251	0.373564	0.0812059	0.00060282	0.0606225		1.06756	0.946097	0.986346	2.14612	1.19372	0.837687	1.74827	1.23437	1.23459	2.18404	2.58196	2.65154
orf19.4488	orf19.4488	1.14281	1.47057	2.08884	0.18107	0.000895812	0.00451801	0.0105098		1.01578	0.993225	0.990993	1.14626	0.98881	1.29335	1.36595	1.53082	1.51495	2.40724	1.75321	2.10607
orf19.4722	orf19.4722	1.07475	0.985675	1.046	0.823773	0.779656	0.700675	0.934695		0.966677	1.07217	0.961156	0.967375	0.595471	1.66141	1.04143	0.93271	0.982886	1.13797	0.835902	1.16414
orf19.4799	orf19.4799	1.1496	0.83347	0.968271	0.571691	0.203658	0.772798	0.526192		1.01376	1.03568	0.950563	1.18442	0.714423	1.54995	0.668373	0.798905	1.03313	1.12986	0.786935	0.988015
orf19.4911	orf19.4911	1.20808	0.720934	0.792179	0.816196	0.0638515	0.0615491	0.64657		1.03772	0.918698	1.04359	0.267383	0.478529	2.87833	0.574636	0.671035	0.91713	0.654079	0.845509	0.876949
orf19.4972	orf19.4972	0.472733	0.51786	0.972626	0.0158057	0.00318013	0.847176	0.0456703		0.920724	0.995047	1.08423	0.603413	0.586238	0.228549	0.636493	0.447411	0.469675	0.934813	0.778393	1.20467
orf19.5026	orf19.5026	0.41788	0.554361	0.535196	0.0211536	0.000364295	0.0120667	0.568118		0.963567	1.02413	1.01231	0.373387	0.709276	0.170976	0.617664	0.549728	0.495691	0.507467	0.368797	0.729325
orf19.513	orf19.513	0.49481	0.586302	0.809181	0.0298447	0.00776724	0.0504244	0.115465		1.07392	0.927871	0.998206	0.562676	0.708634	0.21312	0.564919	0.720628	0.473358	0.894502	0.707697	0.825344
orf19.5326	orf19.5326	0.328807	0.572749	1.15111	0.000734315	0.0083485	0.463223	0.0134121		1.06063	0.989221	0.95015	0.248381	0.455809	0.282231	0.729173	0.452044	0.53703	1.07041	0.88112	1.50181
orf19.5722	orf19.5722	1.29743	1.27249	0.828202	0.346293	0.0177762	0.0182922	0.166599		0.997799	0.939462	1.06274	1.53853	1.60808	0.745681	1.30855	1.15453	1.35439	0.774649	0.850779	0.859178
orf19.5848	orf19.5848	0.567771	0.963429	2.77241	0.00293174	0.548805	0.0346335	0.017531		1.06612	0.951828	0.982048	0.616433	0.633356	0.453524	1.02108	0.992749	0.876461	3.53679	1.6759	3.10455
orf19.5953	orf19.5953	0.639462	0.626794	0.638994	0.00662352	0.00140539	4.07922e-06	0.994921		0.99138	1.01864	0.989984	0.747195	0.510838	0.660353	0.716411	0.603267	0.560703	0.630686	0.639903	0.646392
orf19.6102	orf19.6102	0.634202	0.741195	0.918356	0.101626	0.00135861	0.0291883	0.176031		1.00182	1.02588	0.972303	0.888406	0.707952	0.306247	0.683899	0.769073	0.770614	0.956396	0.898153	0.900518
orf19.6227	orf19.6227	0.501767	0.723726	0.525853	0.000380035	0.0039036	3.20002e-05	0.592973		1.04037	0.984327	0.975304	0.567906	0.508254	0.429142	0.694038	0.805471	0.671668	0.528281	0.506678	0.542602
orf19.6626	orf19.6626	1.30157	2.04084	1.54177	0.00796361	0.00821833	0.00119656	0.0195642		0.912691	1.063	1.02431	1.2325	1.37647	1.29576	1.65608	2.09216	2.37428	1.62855	1.53455	1.46222
orf19.668	orf19.668	1.02385	0.850702	0.813692	0.871556	0.0237678	0.00265634	0.198824		0.949904	1.02957	1.02052	0.887091	0.888462	1.29598	0.830907	0.916324	0.804874	0.803682	0.799266	0.838128
orf19.6713	orf19.6713	0.31645	0.210382	0.381071	2.95134e-05	4.33647e-07	9.5467e-06	0.16195		1.01222	0.987095	1.00069	0.345335	0.25355	0.350463	0.230661	0.206301	0.194183	0.388209	0.342014	0.41299
orf19.6874	orf19.6874	0.0876871	0.342802	0.36551	9.80339e-05	3.29416e-06	4.97828e-05	0.013009		0.989928	0.984334	1.02574	0.0143481	0.199803	0.0489106	0.333146	0.367324	0.327935	0.383185	0.304008	0.409337
orf19.6888	orf19.6888	2.29082	1.3847	1.43353	0.0369962	0.116578	0.0316685	0.122253		0.982356	1.05305	0.964597	1.78788	1.96294	3.12163	1.03245	1.43382	1.68784	1.37727	1.68334	1.23998
orf19.7301	orf19.7301	1.76764	1.94675	1.42059	0.0409	0.00411303	0.0196362	0.280991		1.0511	0.980345	0.968559	2.06758	1.25692	1.97841	1.63881	2.0377	2.16374	1.27131	1.63187	1.3586
orf19.7385	orf19.7385	6.17379	1.24045	1.30513	0.0267836	0.518154	0.0723074	0.0322561		0.870121	1.19407	0.935812	4.93587	4.40788	9.17763	0.598772	1.65144	1.47114	1.37639	1.38921	1.14979
orf19.7397	orf19.7397	0.39594	0.742883	0.756999	8.35658e-06	0.0316101	0.0131822	0.00331837		0.988709	1.02743	0.983859	0.417058	0.405187	0.365577	0.895441	0.637586	0.695621	0.720042	0.684795	0.866161
orf19.1253	PHO4	1.50732	0.957684	0.991583	0.0489507	0.786655	0.920716	0.0595443		0.995469	0.990765	1.01377	1.20916	1.4779	1.83489	0.928851	1.22383	0.720366	0.946116	0.883047	1.14559
orf19.3986	PPR1	1.36007	1.51599	1.35703	0.308403	0.000190102	0.0320302	0.992959		1.06263	1.00456	0.932815	1.49812	1.80832	0.773769	1.51102	1.53677	1.50017	1.51247	1.15953	1.3991
orf19.6203	PUT3	1.03711	1.45739	1.17091	0.714127	0.00285973	0.00161276	0.229653		1.00268	0.971828	1.02549	1.08552	0.85727	1.16854	1.57488	1.33787	1.45943	1.1701	1.19948	1.14314
orf19.1773	RAP1	0.755683	0.49856	0.473014	0.0929444	0.00462528	6.16381e-05	0.0617603		1.04882	0.972457	0.978725	0.773698	0.9339	0.559453	0.651639	0.361271	0.482771	0.474381	0.442321	0.50234
orf19.5558	RBF1	1.17922	0.923278	0.614	0.303908	0.496923	0.00215551	0.0206496		1.04785	0.924301	1.02785	1.14481	1.44959	0.943259	1.01092	0.732689	1.02622	0.540799	0.675581	0.62562
orf19.7521	REP1	2.66761	1.63941	1.16066	0.0539365	0.00479285	0.466574	0.0797628		1.03366	1.05822	0.908113	2.29544	1.838	3.86941	1.61857	1.82713	1.47254	1.05511	1.53748	0.889373
orf19.2823	RFG1	1.90388	2.03344	2.58428	1.33096e-05	4.58005e-05	5.94122e-05	0.00190141		0.970593	1.01925	1.01016	1.92225	1.9471	1.84229	2.1291	2.02306	1.94817	2.72805	2.42422	2.60056
orf19.3865	RFX1	1.62378	1.36218	1.47327	0.249053	0.182822	0.0041127	0.764051		0.951496	1.03718	1.01132	1.80207	2.32013	0.749144	0.940096	1.4452	1.70124	1.35213	1.45432	1.61337
orf19.4590	RFX2	7.62063	5.79009	6.66978	0.000877397	8.21689e-07	0.00140999	0.409964		0.961858	1.05544	0.982704	8.73634	7.91175	6.21382	5.84547	5.61821	5.9066	7.56632	5.24559	7.19742
orf19.2747	RGT1	1.72949	1.92513	1.33107	0.0459267	0.000117636	0.051722	0.225206		1.05966	0.942411	0.997933	1.91631	1.2292	2.04296	2.02852	1.88251	1.86436	1.09971	1.43668	1.45684
orf19.7247	RIM101	1.25275	1.7089	1.77423	0.0141239	0.00131977	0.000425208	0.00516058		0.992468	1.00917	0.998364	1.36245	1.24226	1.15354	1.87859	1.58103	1.66709	1.67838	1.72935	1.91495
orf19.4662	RLM1	0.933532	0.731271	1.00723	0.688837	0.062578	0.932471	0.659314		0.991361	0.908133	1.10051	1.04035	0.648684	1.11156	0.889788	0.582151	0.721874	1.05507	0.892355	1.07427
orf19.4438	RME1	0.52694	0.327385	0.282622	0.0335547	0.00465279	1.94553e-05	0.182303		0.990704	1.01332	0.995981	0.482719	0.294475	0.803625	0.181046	0.241086	0.560023	0.251576	0.342123	0.254168
orf19.4998	ROB1	0.729186	0.786403	0.720012	0.00469496	0.0254452	5.41361e-05	0.851648		1.00015	1.02389	0.975955	0.648805	0.732469	0.806284	0.788497	0.889041	0.681673	0.7064	0.726556	0.727081
orf19.1069	RPN4	0.911068	0.938567	0.884406	0.0967098	0.330483	0.339836	0.826691		0.999714	0.98951	1.01078	0.950504	0.82972	0.952979	0.882903	0.883898	1.0489	0.793518	1.09684	0.76286
orf19.2540	SAS3	1.25463	1.06094	0.837862	0.539017	0.580725	0.129955	0.330444		0.994071	0.883578	1.12235	1.7636	1.47293	0.527356	1.14307	0.912229	1.12752	0.744502	0.853132	0.915952
orf19.3753	SEF1	5.41146	3.92524	5.01292	4.16553e-06	0.000285714	6.60558e-05	0.204128		1.04504	0.962183	0.99278	5.17416	5.59935	5.46086	3.54455	3.84938	4.38179	4.82532	5.47269	4.74075
orf19.1926	SEF2	3.36177	1.98055	2.42179	7.35344e-05	1.38062e-05	0.000319049	0.00723869		1.01541	0.981351	1.00324	3.46153	3.53885	3.08493	2.0055	1.90781	2.02836	2.31618	2.66606	2.28313
orf19.454	SFL1	0.625954	0.788089	0.679317	0.00127008	0.0727838	0.00044489	0.387862		1.00225	0.995183	1.00257	0.652772	0.535995	0.689096	0.958095	0.666826	0.739346	0.629406	0.733413	0.675131
orf19.3969	SFL2	1.8611	1.32024	1.23169	0.00135731	0.00207475	0.0836033	0.012835		0.97713	1.02203	1.00084	1.90355	1.65722	2.02252	1.4045	1.29449	1.26174	1.1344	1.12857	1.43209
orf19.4869	SFU1	1.05624	0.57751	0.412442	0.85977	0.00822915	0.000147195	0.0995114		0.997481	1.01083	0.991685	0.838908	0.683308	1.6465	0.473949	0.749512	0.50907	0.474964	0.427952	0.33441
orf19.971	SKN7	1.61993	1.60226	1.4287	0.000770932	0.0233767	0.0772104	0.351859		0.994687	0.921731	1.08358	1.5249	1.65203	1.68286	1.83324	1.2898	1.68375	1.46703	1.10808	1.71099
orf19.1032	SKO1	0.851724	0.790429	0.806715	0.259663	0.0334962	0.191379	0.798732		1.02093	0.964708	1.01437	0.950019	0.976099	0.629056	0.757504	0.913013	0.700771	0.899014	0.565366	0.955767
orf19.5871	SNF5	1.05767	1.2367	1.02356	0.14273	0.0165073	0.845719	0.771998		1.01411	1.04336	0.942529	1.06748	1.03709	1.06843	1.15186	1.22849	1.32974	0.928593	1.24196	0.900135
orf19.5241	SNT1	1.08929	0.942909	0.802784	0.660008	0.0959678	0.000687594	0.203829		1.02013	0.991795	0.988072	1.06308	0.777608	1.42717	0.973217	0.960663	0.894848	0.80989	0.768411	0.830051
orf19.487	SPT14	1.02941	1.09044	1.18377	0.865837	0.0724024	0.00922842	0.404983		0.966451	1.02845	1.0051	0.779074	1.33358	0.975581	1.05294	1.06293	1.15543	1.23199	1.11677	1.20253
orf19.6798	SSN6	1.14294	1.2924	0.982678	0.0405605	0.0227365	0.823864	0.0773221		0.990556	1.07145	0.937994	1.13259	1.10035	1.1959	1.25357	1.43067	1.19294	0.992632	1.08424	0.87116
orf19.3308	STB5	1.13255	1.39999	1.34427	0.132537	0.00980837	0.000121608	0.0444549		0.987235	0.997922	1.01484	1.21904	1.18434	0.994267	1.22922	1.46728	1.50346	1.33044	1.38707	1.31529
orf19.4961	STP2	0.523188	0.591507	0.811522	3.58106e-06	4.19956e-05	0.00230064	0.000587946		1.01093	0.990796	0.998276	0.518701	0.545671	0.505193	0.624603	0.554684	0.595235	0.862777	0.773328	0.798462
orf19.5917	STP3	0.875453	0.564058	0.828693	0.37923	0.000639179	0.0203984	0.727401		1.05864	1.00225	0.939107	0.828435	0.692876	1.10505	0.590777	0.595223	0.506175	0.844129	0.871895	0.770057
orf19.909	STP4	0.12995	0.312502	0.16179	3.64805e-05	2.37257e-05	5.64753e-05	0.614291		1.02649	0.965395	1.00811	0.178122	0.159929	0.0517982	0.346152	0.26395	0.327405	0.100651	0.244775	0.139945
orf19.7319	SUC1	1.377	1.2744	1.55161	0.00282271	0.142282	0.0174069	0.310189		1.00226	0.968528	1.02921	1.45124	1.40993	1.26983	1.46728	1.37569	0.980226	1.57692	1.29744	1.78047
orf19.4545	SWI4	1.08173	1.31384	1.15479	0.554319	0.00684201	0.206233	0.667683		1.02088	1.03651	0.942604	1.19506	0.83514	1.21499	1.235	1.28972	1.4168	1.12379	1.33877	1.0018
orf19.4725	SWI6	0.999549	1.02017	0.943226	0.997488	0.561563	0.507797	0.729304		1.0257	1.02344	0.950856	0.987306	1.23467	0.776673	0.998965	1.00072	1.06083	0.933248	0.820009	1.07642
orf19.3188	TAC1	1.24146	1.69366	1.06641	0.242774	0.00387771	0.798197	0.581677		1.08714	0.920188	0.992675	1.38429	1.43646	0.903611	1.73628	1.8504	1.49431	0.776447	1.53876	0.884035
orf19.798	TAF14	1.30602	1.2823	1.09066	0.0423274	0.00528753	0.157191	0.135985		0.989398	0.99192	1.01868	1.14624	1.5002	1.27163	1.24666	1.3817	1.21855	1.03259	1.19297	1.04641
orf19.801	TBF1	0.991586	0.785331	0.6232	0.974712	0.00779375	0.00390502	0.220485		1.05791	0.962969	0.97912	0.732597	0.75521	1.48695	0.834734	0.79591	0.725349	0.512292	0.686596	0.670711
orf19.6985	TEA1	0.386828	0.919338	0.667493	0.0764038	0.55369	0.013469	0.327297		0.953062	1.13575	0.911187	0.88442	0.14107	0.134994	1.08255	0.725528	0.949938	0.638799	0.620677	0.743004
orf19.5908	TEC1	3.3107	3.40933	2.46331	0.000313763	0.000147407	0.016131	0.111379		0.982304	0.995928	1.02177	3.48862	3.52921	2.91425	3.14038	3.36184	3.72577	2.08258	3.1944	2.11295
orf19.567	TFB3	1.4031	1.61622	1.28637	0.475619	0.0169046	0.317312	0.847584		1.05358	0.976002	0.970415	1.18463	2.37855	0.646117	1.92404	1.46607	1.45855	0.952286	1.77419	1.13263
orf19.4062	TRY2	1.36	1.14248	1.007	0.106964	0.0755341	0.91469	0.111486		1.01222	1.06942	0.918358	1.34569	1.65797	1.07634	1.1015	1.22319	1.10276	1.04542	1.05392	0.921665
orf19.1971	TRY3	1.16497	1.10098	0.988621	0.237292	0.207571	0.751963	0.222056		1.0196	1.00531	0.975094	1.37052	1.16288	0.961501	0.986459	1.2149	1.10157	1.00825	1.02963	0.92798
orf19.5975	TRY4	0.549288	0.590093	1.22434	0.113341	0.000515156	0.0660238	0.0470746		0.956147	1.01122	1.03263	0.260126	0.402483	0.985256	0.552079	0.655775	0.562425	1.39507	1.11573	1.16223
orf19.3434	TRY5	1.59767	1.31049	1.50741	0.197092	0.00220454	0.0434338	0.841353		1.03371	1.01223	0.954058	1.03744	1.41791	2.33767	1.34549	1.35047	1.23552	1.65646	1.16362	1.70214
orf19.6824	TRY6	1.05289	0.55161	0.749235	0.559305	0.00339469	0.189421	0.148603		0.950514	1.07956	0.969925	1.15192	0.910924	1.09583	0.432034	0.614312	0.608486	0.878759	0.443197	0.92575
orf19.6109	TUP1	1.19749	1.09904	1.10594	0.107337	0.132593	0.0698561	0.428005		0.982753	1.00266	1.01459	1.25991	1.32167	1.01088	1.20213	1.05495	1.04003	1.13876	1.02239	1.15666
orf19.4941	TYE7	0.133038	0.362863	0.266152	4.22358e-06	3.32865e-05	1.27947e-05	0.00241035		1.02607	0.954506	1.01943	0.111993	0.144848	0.142274	0.321989	0.374647	0.391951	0.252585	0.298809	0.247063
orf19.7570	UGA3	0.541225	0.305442	0.336148	0.0628703	1.43753e-05	1.24832e-06	0.316097		1.01672	1.00811	0.975168	0.339121	0.386355	0.898198	0.260355	0.343672	0.312298	0.34894	0.329276	0.330228
orf19.6038	UGA32	3.68472	2.14082	3.40276	0.0206621	0.000432227	0.00354231	0.748954		0.986553	0.999458	1.01399	3.19443	2.7505	5.10922	2.07276	2.00037	2.34931	3.98929	2.66288	3.55613
orf19.7317	UGA33	0.678961	0.992432	1.04439	0.0570431	0.924042	0.592408	0.0473732		0.917544	1.06709	1.01536	0.453118	0.798367	0.785397	1.00931	0.88057	1.08742	1.13098	0.922842	1.07936
orf19.1822	UME6	12.758	8.34899	16.7912	1.8216e-05	3.82324e-07	6.29259e-05	0.017184		0.950424	1.0679	0.981677	13.6645	12.6319	11.9778	8.56968	8.21212	8.26516	17.785	14.9887	17.5999
orf19.2745	UME7	0.247727	0.373738	0.83048	0.00487353	0.00271642	0.0287481	0.0141354		0.968833	1.03598	0.995185	0.0186144	0.248663	0.475903	0.375251	0.533572	0.212393	0.830083	0.749634	0.911723
orf19.391	UPC2	0.822278	0.681729	0.538393	0.199355	0.000884487	0.00523628	0.116573		0.982808	1.0081	1.00909	0.694775	0.719444	1.05262	0.634756	0.660853	0.749578	0.454284	0.704552	0.456345
orf19.1035	WAR1	0.608187	0.911842	0.785355	0.246306	0.178816	0.00090345	0.572164		0.960815	1.02784	1.01135	1.07732	0.663145	0.0841009	0.8776	0.847132	1.01079	0.762345	0.809167	0.784552
orf19.4884	WOR1	0.666919	1.10887	0.930747	0.13793	0.205052	0.350767	0.231863		0.995744	1.05104	0.95322	0.712344	0.949582	0.338829	0.994774	1.22408	1.10776	1.02596	0.822214	0.944069
orf19.5992	WOR2	0.753788	0.754306	0.564948	0.557437	0.00192431	3.75307e-05	0.649962		0.984527	1.01413	1.00134	0.942354	1.30616	0.0128494	0.77174	0.800358	0.690819	0.542748	0.54703	0.605065
orf19.7017	YOX1	1.2604	1.30902	1.22511	0.128273	0.00521691	0.000842383	0.807244		0.960118	1.02537	1.01451	1.20768	1.05814	1.51539	1.27879	1.41046	1.2378	1.2147	1.20641	1.25422
orf19.3794	ZAP1	4.41813	5.54756	7.32356	0.000889988	3.12712e-06	1.37398e-06	0.00205311		0.995669	0.961706	1.04262	5.17902	4.13266	3.9427	5.35777	5.51505	5.76985	7.31412	7.56446	7.0921
orf19.255	ZCF1	0.108719	0.216794	0.395225	7.07744e-07	2.1605e-05	0.00206342	0.0273492		1.02284	1.00237	0.974785	0.119265	0.115871	0.0910205	0.21195	0.165224	0.273206	0.49997	0.229398	0.456307
orf19.2280	ZCF10	1.32	1.28973	1.31785	0.676204	0.000951222	0.00553782	0.997733		0.967233	1.04514	0.987622	0.523449	0.697777	2.73878	1.24894	1.28941	1.33084	1.39315	1.34616	1.21423
orf19.2423	ZCF11	0.611833	1.00092	0.941056	0.0634717	0.989678	0.436539	0.0963135		0.931994	1.09457	0.973432	0.806116	0.699633	0.329752	0.955214	1.09153	0.956009	0.956674	0.851659	1.01484
orf19.2646	ZCF13	0.36004	0.444017	0.373829	0.0069579	0.0013007	0.00155961	0.913055		0.898763	1.1199	0.981332	0.561685	0.323719	0.194716	0.493268	0.412365	0.426418	0.426854	0.273554	0.421078
orf19.2647	ZCF14	0.16998	0.796067	0.794352	0.00564148	0.037521	0.0298438	0.0153265		0.925271	0.999364	1.07537	0.0201141	0.464113	0.0257123	0.819596	0.869417	0.699188	0.876332	0.722459	0.784265
orf19.2753	ZCF15	0.790634	1.0537	1.4371	0.177463	0.496115	0.0327023	0.021235		0.923502	0.996273	1.08022	1.01527	0.606082	0.750555	1.05351	0.957269	1.15032	1.62905	1.19291	1.48934
orf19.2808	ZCF16	0.972222	1.25972	1.49989	0.877983	0.133193	0.00257359	0.0402289		0.941267	1.07797	0.980765	1.19363	0.649917	1.07312	1.11171	1.52304	1.14441	1.41503	1.62183	1.46282
orf19.3305	ZCF17	1.02753	0.945655	1.00108	0.725306	0.718223	0.989839	0.519583		0.862424	1.10273	1.03485	0.999856	1.04989	1.03284	0.966877	1.14329	0.726798	1.06053	0.940967	1.00173
orf19.3405	ZCF18	1.95767	1.35829	1.61648	0.127019	0.0491551	0.00344801	0.536311		1.03697	1.04329	0.919745	1.28847	1.65642	2.92814	1.15666	1.34066	1.57756	1.62829	1.76788	1.45327
orf19.3876	ZCF19	2.32597	1.09426	1.11655	0.21714	0.637137	0.463342	0.256952		0.981465	0.938855	1.07968	1.86641	1.03962	4.07188	1.2894	1.25908	0.734298	0.93543	1.3868	1.02743
orf19.431	ZCF2	1.35783	0.841847	1.04307	0.400213	5.3204e-05	0.33632	0.456683		0.987423	1.00622	1.00636	0.944015	1.01182	2.11766	0.842204	0.831327	0.85201	1.08179	0.965177	1.08222
orf19.4145	ZCF20	2.64975	2.48499	3.91422	0.0153049	9.52495e-05	0.000371318	0.0565265		0.967067	1.11545	0.917482	1.92582	2.71034	3.3131	2.34065	2.53534	2.57898	4.42017	3.60453	3.71796
orf19.4166	ZCF21	0.517651	0.815875	0.842423	0.000282403	0.0121505	0.00882958	0.00304617		0.990023	0.992385	1.01759	0.590775	0.455465	0.506714	0.898487	0.769975	0.779163	0.782806	0.852927	0.891535
orf19.4251	ZCF22	0.430171	0.885617	1.4023	0.0632782	0.506029	0.0839146	0.0205282		0.867265	1.13973	0.993002	0.530109	0.731871	0.0285326	0.909495	0.639802	1.10755	1.60581	1.09323	1.50785
orf19.4450	ZCF23	1.95999	1.71237	1.16972	0.0414355	0.00029792	0.00432339	0.0715748		1.00778	0.969079	1.02314	1.34597	2.08981	2.44419	1.6359	1.82691	1.67429	1.15233	1.13913	1.21769
orf19.4524	ZCF24	0.674519	1.31884	1.25279	0.0397039	0.00380484	0.0355052	0.00960887		1.05673	0.928168	1.0151	0.69267	0.490458	0.84043	1.25285	1.38029	1.32337	1.14932	1.39028	1.21877
orf19.4568	ZCF25	0.721595	0.897119	1.22611	0.482004	0.618721	0.0183332	0.230765		1.10111	0.94818	0.950711	0.187773	0.580453	1.39656	0.603312	1.23648	0.851568	1.16689	1.26342	1.248
orf19.4573	ZCF26	0.0925957	0.737974	1.12092	0.000417059	0.0357145	0.49601	0.00397422		1.08019	0.978231	0.941575	0.238725	0.0168677	0.022194	0.796809	0.592462	0.824652	1.23127	0.812574	1.31892
orf19.4649	ZCF27	1.51852	1.3654	1.50667	0.00211353	0.00595289	0.00998325	0.93082		0.958287	1.00501	1.0367	1.58457	1.59188	1.37912	1.23783	1.41125	1.44713	1.62277	1.29168	1.60558
orf19.4767	ZCF28	0.860433	1.15279	1.29524	0.151615	0.1333	0.00173273	0.00463282		0.950233	1.05888	0.990887	0.952729	0.717997	0.910573	1.13351	1.03388	1.29098	1.31245	1.24824	1.32504
orf19.5133	ZCF29	1.22496	0.775035	1.4969	0.127638	0.140113	0.254551	0.493433		1.07359	0.788506	1.1379	1.19125	1.31837	1.16527	0.892164	0.705084	0.727857	1.63029	0.820797	2.03962
orf19.1168	ZCF3	1.52148	1.13965	1.03653	0.000187933	0.00247218	0.667821	0.00478653		0.99314	1.02915	0.977708	1.59223	1.50029	1.47191	1.15546	1.15148	1.11203	1.17188	0.903388	1.03432
orf19.5251	ZCF30	0.548493	0.871254	0.835721	0.0102921	0.00580811	0.0490863	0.0653422		1.01316	1.00883	0.97801	0.628322	0.664103	0.353053	0.841074	0.912306	0.860381	0.907273	0.721457	0.878434
orf19.5924	ZCF31	2.72178	3.07405	1.9946	0.00361705	2.47778e-08	0.000722124	0.072587		1.00414	0.974733	1.02113	2.68945	3.2241	2.25177	3.08154	3.08567	3.05492	1.78704	2.06792	2.12883
orf19.5940	ZCF32	2.03564	1.59202	1.57534	0.0538619	0.00333865	0.00015015	0.297797		0.985225	0.995977	1.0188	1.4382	1.9196	2.74912	1.6742	1.40414	1.69771	1.49965	1.5917	1.63466
orf19.6182	ZCF34	0.801199	0.805966	0.965395	0.454037	0.150987	0.113136	0.531564		0.994445	1.02194	0.983612	0.865453	1.18054	0.3576	0.968893	0.849597	0.599408	0.953835	0.951495	0.990855
orf19.7371	ZCF35	1.12232	1.12883	1.11479	0.85575	0.177355	0.401417	0.9911		1.11763	0.860394	1.02198	1.17765	2.17883	0.0104725	1.09281	1.17415	1.11954	1.13975	0.936262	1.26838
orf19.7518	ZCF38	1.7175	2.74365	2.01304	0.144816	0.0109152	0.000171715	0.501903		1.04623	1.0196	0.934171	1.56676	1.12072	2.46501	3.39699	2.77625	2.0577	1.97039	2.14381	1.92493
orf19.7583	ZCF39	1.12247	1.81306	1.59917	0.244353	0.000130954	0.0310778	0.0753943		1.03627	0.937516	1.02621	0.971361	1.26219	1.13387	1.75586	1.77837	1.90494	1.37808	1.95815	1.46128
orf19.1227	ZCF4	4.07041	1.03489	0.574619	0.140781	0.924268	0.000230028	0.105269		0.983182	1.02196	0.994861	3.08765	1.78774	7.33585	0.417371	1.07848	1.60883	0.515537	0.624611	0.583709
orf19.1255	ZCF5	0.178015	0.450959	0.8185	0.00109977	0.000101569	0.0271851	0.00363261		0.985023	0.962986	1.05199	0.182266	0.0128784	0.3389	0.471906	0.476467	0.404503	0.847167	0.880097	0.728236
orf19.1497	ZCF6	2.04805	1.12081	0.747727	0.000676128	0.032678	0.0167096	0.000461775		1.03416	0.962173	1.00367	2.246	1.87447	2.02369	1.06945	1.17767	1.1153	0.67771	0.697843	0.867628
orf19.1685	ZCF7	1.52688	1.34695	1.33758	0.163354	0.000883529	0.00418864	0.578913		0.977993	1.00356	1.01845	1.72723	1.93256	0.920854	1.41287	1.34381	1.28418	1.43498	1.24024	1.33753
orf19.1718	ZCF8	1.25358	1.41392	1.04524	0.416173	0.00252388	0.719554	0.527952		1.01901	1.02621	0.95478	1.23737	1.74466	0.778708	1.461	1.30037	1.48038	0.876319	1.26528	0.994108
orf19.2077	ZCF9	1.39722	1.11527	1.14898	0.195983	0.37505	0.338846	0.440904		1.01477	0.997133	0.988099	1.10594	1.17802	1.9077	0.891564	1.17856	1.27568	1.37914	0.904974	1.16283
orf19.6781	ZFU2	1.28168	1.6101	0.562478	0.0770713	0.00177882	0.0136755	0.0104134		0.9942	0.999462	1.00634	1.38705	1.41371	1.04428	1.46872	1.60756	1.75403	0.398999	0.755778	0.532658
orf19.3187	ZNC1	1.62614	1.45844	1.83494	0.000672394	0.000521923	0.000335576	0.0876554		1.04519	0.98216	0.972655	1.7284	1.51578	1.63424	1.38961	1.46184	1.52387	1.96845	1.80159	1.73477
orf19.3300	ZPR1	1.1035	0.779512	0.48337	0.191721	0.00757293	0.000388379	0.00134873		1.00407	1.02483	0.971092	1.17388	1.16106	0.975552	0.777409	0.708923	0.852203	0.477192	0.562985	0.409933

## Sheet: Fig5A
Orf19	Gene	rim101/SC5314	rim101/comp		p-value (SC5314, rim101)	p-value (rim101, comp)
orf19.6124	ACE2	0.89857	0.826864		0.484314	0.186931
orf19.2608	ADH5	0.426532	0.513939		0.000485023	0.00230137
orf19.5741	ALS1	1.92073	1.57406		0.00038259	0.00105773
orf19.1097	ALS2	0.262574	0.303891		0.0505002	0.103608
orf19.1816	ALS3	0.68719	0.677321		1.12725e-06	2.03265e-06
orf19.4555	ALS4	1.85263	1.77299		0.00808092	0.00979947
orf19.5736	ALS5	0.872431	0.910839		0.696003	0.794687
orf19.7414	ALS6	0.871966	0.767142		0.664254	0.440139
orf19.7400	ALS7	1.41643	1.17031		0.096468	0.354377
orf19.5742	ALS9	1.39964	1.80553		0.652125	0.490414
orf19.4773	AOX2	2.68041	2.24071		0.369884	0.426179
orf19.7469	ARG1	1.7405	1.28347		0.0569596	0.242211
orf19.4766	ARG81	0.862811	0.793013		0.126468	0.0682614
orf19.2289	ARP3	0.811973	0.79246		0.045988	0.0427604
orf19.723	BCR1	0.699575	0.715538		0.00516436	0.00768169
orf19.1623	CAP1	1.38116	1.24558		0.00574466	0.0317714
orf19.6229	CAT1	2.11912	1.58146		1.93998e-05	0.000314208
orf19.548	CDC10	0.735977	0.696933		0.00293343	0.00189897
orf19.6000	CDR1	0.296223	0.314264		0.000309643	0.000263977
orf19.5958	CDR2	0.832059	1.0844		0.711914	0.888362
orf19.3895	CHT2	1.70296	0.987917		0.01466	0.908187
orf19.7586	CHT3	0.802807	0.772138		0.166576	0.110548
orf19.4393	CIT1	1.52964	1.16246		0.00136691	0.0414147
orf19.2706	CRH11	0.28833	0.295007		0.000386275	0.000752185
orf19.7114	CSA1	0.416509	0.438573		0.00037774	0.000537658
orf19.4477	CSH1	1.01152	1.09168		0.337689	0.0170097
orf19.4777	DAK2	0.939981	0.892445		0.264482	0.146747
orf19.4082	DDR48	2.60842	1.96661		0.000219749	0.000736171
orf19.2075	DFG5	0.45793	0.503637		8.40994e-05	0.000106533
orf19.3374	ECE1	0.211709	0.189853		1.5287e-09	5.93029e-07
orf19.4255	ECM331	0.98705	0.977739		0.80952	0.680187
orf19.610	EFG1	0.350472	0.402848		0.000299358	0.000593337
orf19.7332	ELF1	1.10608	1.1137		0.0255694	0.117206
orf19.6070	ENA2	0.106674	0.115277		6.52421e-06	0.000203132
orf19.5170	ENA21	0.74911	0.714621		0.000163401	0.000340147
orf19.1120	FAV2	0.164718	0.174331		0.00127669	0.00404718
orf19.6178	FBP1	1.2157	1.0918		0.0366457	0.223312
orf19.638	FDH1	9.36921	5.1606		0.000198065	0.000309027
orf19.5389	FKH2	0.632921	0.622999		0.125614	0.128324
orf19.5634	FRP1	0.996406	0.960982		0.969522	0.664545
orf19.7112	FRP2	0.0206629	0.0244293		8.74524e-07	0.000229774
orf19.1224	FRP3	1.46581	1.11772		0.000885146	0.0704286
orf19.7219	FTR1	1.18897	1.05912		0.00191994	0.0787882
orf19.3670	GAL1	0.780626	0.717308		0.0146394	0.00316532
orf19.6993	GAP2	20.2629	5.93846		4.63763e-05	9.36766e-05
orf19.999	GCA2	2.78348	2.02436		0.00296455	0.00930268
orf19.1358	GCN4	1.43746	1.22235		8.00122e-05	0.00154658
orf19.1193	GNP1	1.38191	1.2903		0.0674367	0.110646
orf19.691	GPD2	0.644807	0.648619		0.192842	0.220554
orf19.4647	HAP3	1.62356	1.63195		0.0355918	0.0352498
orf19.681	HAP43	1.24023	1.24253		0.0400814	0.0409937
orf19.2601	HEM1	0.850245	0.820985		0.362541	0.356293
orf19.2023	HGT7	0.680403	0.669848		0.0053497	0.00917723
orf19.895	HOG1	0.786489	0.846911		0.000500815	0.000678106
orf19.6387	HSP104	1.00428	0.999878		0.965561	0.998782
orf19.4980	HSP70	0.79994	0.927049		0.00106911	0.100877
orf19.6924	HTA1	1.18394	1.03537		0.000630121	0.212102
orf19.1051	HTA2	1.2538	1.09987		0.000384903	0.00828354
orf19.1321	HWP1	0.441155	0.452715		7.17064e-05	0.000190069
orf19.4975	HYR1	3.49546	0.683133		0.00226457	0.042558
orf19.1048	IFD6	0.189262	0.252584		0.00439185	0.0121695
orf19.5760	IHD1	0.638682	0.594857		0.000107665	8.16669e-05
orf19.5068	IRE1	0.902297	0.882972		0.263538	0.222575
orf19.5265	KIP4	1.08351	1.02129		0.286925	0.759003
orf19.4377	KRE1	0.961953	0.989238		0.613844	0.902146
orf19.3419	MAE1	1.28231	1.01269		0.143477	0.94647
orf19.6232	NPR1	0.844209	0.934649		0.212161	0.580255
orf19.7150	NRG1	1.31982	1.26397		0.196314	0.297368
orf19.1424	orf19.1424	0.829649	0.805246		0.250993	0.254354
orf19.1534	orf19.1534	0.35023	0.422072		1.5528e-05	1.0541e-05
orf19.1691	orf19.1691	0.0573604	0.0717331		9.99407e-05	0.00118351
orf19.1862	orf19.1862	2.58468	2.87165		3.04767e-07	4.9176e-07
orf19.2125	orf19.2125	2.89295	2.50915		1.35635e-05	2.23454e-05
orf19.3615	orf19.3615	0.488405	0.47271		0.000576299	0.00126979
orf19.409	orf19.409	0.741877	0.726559		0.0184203	0.0223663
orf19.411	orf19.411	0.737638	0.725464		0.426611	0.428005
orf19.4174	orf19.4174	0.870026	0.767118		0.719731	0.477509
orf19.449	orf19.449	1.9853	1.56692		0.0345838	0.0911073
orf19.4706	orf19.4706	1.04099	0.958346		0.749713	0.730735
orf19.5517	orf19.5517	1.16755	1.11286		0.522129	0.640898
orf19.5626	orf19.5626	2.54451	1.8721		0.0240708	0.0651247
orf19.6578	orf19.6578	0.461507	0.508961		0.00683079	0.0160594
orf19.6660	orf19.6660	1.28774	1.30418		0.450994	0.455943
orf19.670.2	orf19.670.2	0.712055	0.720779		0.200223	0.24392
orf19.7514	PCK1	2.39203	1.84699		0.0278162	0.0732088
orf19.6540	PFK2	0.783945	0.764155		0.0753929	0.0804328
orf19.6420	PGA13	0.306846	0.364821		0.000198281	0.000726012
orf19.893	PGA17	1.59615	1.3033		0.0542272	0.287161
orf19.6336	PGA25	1.58601	1.75102		0.419648	0.34836
orf19.2833	PGA34	1.48478	1.17922		0.0213994	0.171888
orf19.3923	PGA37	0.806669	0.908797		0.830496	0.930431
orf19.6321	PGA48	0.32786	0.329194		0.00365439	0.00370256
orf19.4651	PGA53	1.00879	1.00559		0.950531	0.970926
orf19.5635	PGA7	0.873362	0.828866		0.484385	0.349598
orf19.4599	PHO89	0.013659	0.0183471		1.84272e-05	0.000149738
orf19.3829	PHR1	0.0100054	0.011411		5.71009e-07	4.2666e-06
orf19.6081	PHR2	26.6273	7.01619		2.45145e-07	1.07291e-06
orf19.778	PIL1	1.67601	1.5721		6.73119e-05	0.00011067
orf19.220	PIR1	3.14201	2.66238		0.00206381	0.00297905
orf19.5102	PLB5	0.610497	0.561706		0.103274	0.0652033
orf19.5873	POL1	1.13591	1.12967		0.668817	0.677954
orf19.3111	PRA1	0.00434449	0.00572011		6.83437e-09	8.47717e-05
orf19.535	RBR1	49.1659	48.5294		1.24071e-05	1.25979e-05
orf19.532	RBR2	15.8392	11.3909		2.56855e-06	4.83742e-06
orf19.1327	RBT1	0.494523	0.51717		0.162648	0.254917
orf19.5636	RBT5	0.547823	0.552244		6.24768e-06	4.49276e-05
orf19.7350	RCT1	0.774132	0.761355		0.00164847	0.00216495
orf19.5437	RHR2	0.245599	0.253918		0.00351544	0.00368718
orf19.7247	RIM101	0.052043	0.0575795		7.63567e-06	0.00011055
orf19.1868	RNR22	0.30687	0.297423		0.0425494	0.0371491
orf19.23	RTA3	2.38797	2.31784		0.337912	0.350706
orf19.5714	SAP1	0.423429	0.477907		0.00420124	0.0665473
orf19.3839	SAP10	1.24011	1.05996		0.429997	0.835133
orf19.3708	SAP2	0.713934	1.0437		0.514049	0.940246
orf19.5716	SAP4	0.20661	0.244564		0.0341491	0.0550063
orf19.5585	SAP5	0.0508155	0.0571006		2.44398e-06	0.000233307
orf19.5542	SAP6	0.123098	0.161567		0.000124279	0.00119725
orf19.6928	SAP9	0.510274	0.460089		0.000597031	0.00107451
orf19.3893	SCW11	0.556271	0.487398		0.029591	0.0124502
orf19.2941	SCW4	4.46606	2.82625		0.463445	0.541664
orf19.1719	SGA1	0.79218	0.660303		0.100419	0.0154658
orf19.6011	SIN3	1.29112	1.27293		0.100599	0.124405
orf19.2179	SIT1	0.8773	0.779427		0.326899	0.104671
orf19.3623	SMC2	0.611207	0.605104		0.0171744	0.0383996
orf19.2062	SOD4	1.14332	1.21827		0.0713786	0.0391594
orf19.2060	SOD5	0.161022	0.171917		1.30782e-08	4.75771e-06
orf19.2108	SOD6	0.151415	0.116757		0.00708451	0.00341811
orf19.6367	SSB1	1.00276	0.919117		0.950944	0.121835
orf19.2107.1	STF2	1.32511	1.11922		0.00316595	0.0345727
orf19.5908	TEC1	0.473639	0.431153		0.00104542	0.000454504
orf19.4892	TPK1	0.902979	0.793593		0.157973	0.0134588
orf19.2277	TPK2	1.20282	1.28887		0.16185	0.0958335
orf19.3038	TPS2	0.871062	0.856743		0.0572877	0.0532625
orf19.4290	TRR1	0.620948	0.57633		3.37887e-05	0.000116277
orf19.7611	TRX1	1.10357	0.937661		0.164135	0.285299
orf19.6059	TTR1	1.27768	1.10774		0.00581384	0.0768219
orf19.6109	TUP1	1.15299	1.12738		0.00129583	0.00599824
orf19.4941	TYE7	1.59704	1.25079		0.0533812	0.340524
orf19.1354	UCF1	1.37915	1.29022		0.0462949	0.0827968
orf19.1738	UGP1	0.719261	0.707932		0.000135439	0.000695643
orf19.1822	UME6	0.795056	0.744165		0.0633441	0.028432
orf19.3548.1	WH11	0.802692	0.787698		0.0535629	0.113131
orf19.3707	YHB1	1.64769	0.70414		0.034879	0.148208
orf19.3618	YWP1	0.14726	0.164786		0.00527887	0.0111481
orf19.3794	ZAP1	1.30253	1.32402		0.0626893	0.0650263
orf19.6182	ZCF34	0.47209	0.441503		0.0532434	0.0612243
orf19.3112	ZRT1	0.0155451	0.0201357		3.86621e-06	0.000104357
orf19.1585	ZRT2	0.623533	0.695181		0.000228064	0.000408995

## Sheet: Fig5B
	kidney 24h rim101	kidney 24h RIM101 comp	kidney 24h rim101 / comp	kidney p-value (rim101, comp)		IAC rim101 average	IAC RIM101-comp average	IAC rim101 / comp	IAC p-value (rim101, comp)		spider rim101 average	spider RIM101 comp average	spider rim101 / comp	spider p-value (rim101, comp)
PRA1	62.5462	10934.4	0.00572011	0.0001		15.3515	425.019	0.0361195	0.0552291		53.3404	52.6886	1.01237	0.972361
PHR1	202.755	17768.4	0.011411	0		329.56	6793.65	0.04851	0.00235936		631.356	4015.61	0.157226	0.0259643
PHO89	36.8204	2006.87	0.0183471	0.0001		29.5707	271.476	0.108926	0.00527624		40.5796	83.9108	0.483604	0.147971
ZRT1	87.4706	4344.06	0.0201357	0.0001		78.1671	328.989	0.237598	0.0069309		44.8165	42.9837	1.04264	0.852113
FRP2	85.5619	3502.43	0.0244293	0.0002		120.739	3015.66	0.0400372	0.0383932		92.0869	132.545	0.694758	0.104638
SAP5	191.126	3347.18	0.0571006	0.0002		535.906	14776.3	0.0362679	0.00298023		73.7207	491.401	0.150021	0.0444672
orf19.1691	37.3491	520.668	0.0717331	0.0012		95.1492	53.4963	1.77861	0.173103		933.057	710.422	1.31338	0.173317
ENA2	261.619	2269.48	0.115277	0.0002		274.461	1107.38	0.247846	0.00225758		330.482	513.559	0.643514	0.302118
SOD6	16.4651	141.02	0.116757	0.0034		1207.7	820.484	1.47194	0.469282		501.555	518.132	0.968005	0.780407
SAP6	156.039	965.784	0.161567	0.0012		133.919	1866.05	0.0717661	0.0470926		73.0234	73.0326	0.999874	0.999656
YWP1	37.3491	226.652	0.164786	0.0111		350.15	239.134	1.46424	0.322443		836.281	5009.34	0.166944	0.00520734
SOD5	12371.8	71963.6	0.171917	0		435.524	23695.6	0.01838	0.00187677		258.54	3573.14	0.0723564	0.0148114
FAV2	98.7772	566.607	0.174331	0.004		414.327	1379.57	0.30033	0.0202655		449.763	506.525	0.887938	0.645545
ECE1	35765.7	188386	0.189853	0		22610.6	130890	0.172745	0.0013947		20186.2	106112	0.190235	0.0148683
IFD6	185.805	735.615	0.252584	0.0122		112.378	177.697	0.632413	0.232903		92.1128	140.054	0.657696	0.00646593
CRH11	639.324	2167.15	0.295007	0.0008		2551.82	3038.51	0.839824	0.418243		727.242	801.687	0.907139	0.0812112
RNR22	215.571	724.796	0.297423	0.0371		2486.24	1334.69	1.86278	0.000482013		1032.04	1382.11	0.746711	0.223655
CDR1	1046.48	3329.96	0.314264	0.0003		6551.89	8999.87	0.727999	0.32764		5294.23	5725.74	0.924638	0.733116
PGA48	201.767	612.912	0.329194	0.0037		2423.3	1478.05	1.63953	0.00982369		2362.02	2471.74	0.955611	0.151197
PGA13	1994.49	5467.04	0.364821	0.0007		6439.99	2649.68	2.43047	0.102987		446.484	493.101	0.905461	0.477836
EFG1	537.547	1334.37	0.402848	0.0006		5591.23	3094.62	1.80676	0.00461959		5878.52	6077.99	0.967181	0.804386
orf19.1534	804.663	1906.46	0.422072	0		2219.21	777.085	2.85581	0.00698871		749.327	718.865	1.04238	0.516129
TEC1	1552.16	3600.02	0.431153	0.0005		9384.44	6643.41	1.41259	0.211125		3143.46	3191.05	0.985086	0.923256
CSA1	2523.2	5753.21	0.438573	0.0005		2162.86	16753.7	0.129098	0.03287		559.134	563.361	0.992497	0.904775
HWP1	16007.5	35359	0.452715	0.0002		5981.83	22746.9	0.262973	0.00379604		30879.2	33789.7	0.913866	0.670584
SAP9	2420.74	5261.46	0.460089	0.0011		15214.7	23261.4	0.654074	0.00446971		2961.88	2800.42	1.05765	0.721904
orf19.3615	1134.21	2399.39	0.47271	0.0013		1366.55	2444.86	0.558948	0.0208579		1054.41	958.049	1.10058	0.22431
SCW11	608.848	1249.18	0.487398	0.0125		371.711	649.238	0.572534	0.322574		1884.93	1627.54	1.15815	0.149364

## Sheet: Fig5C
	kidney 24h rim101	kidney 24h RIM101 comp	kidney 24h rim101 / comp	kidney p-value (rim101, comp)		IAC rim101 average	IAC RIM101-comp average	IAC rim101 / comp	IAC p-value (rim101, comp)		spider rim101 average	spider RIM101 comp average	spider rim101 / comp	spider p-value (rim101, comp)
RBR1	3965.33	81.7098	48.5294	0		3241.2	324.373	9.9922	0.00111723		28295.4	456.549	61.9768	0.0130649
RBR2	2447.24	214.841	11.3909	0		2179.56	737.076	2.95703	0.0176455		1540.53	791.562	1.94619	0.0392684
PHR2	23553.9	3357.09	7.01619	0		30777.6	27263.7	1.12889	0.347522		30065.1	16994.7	1.76908	0.0277229
GAP2	3543.96	596.781	5.93846	0.0001		4706.52	2748.6	1.71233	0.211435		566.885	477.279	1.18774	0.165053
FDH1	9883.61	1915.21	5.1606	0.0003		3254.07	1534.34	2.12083	0.131626		21896.8	18708.7	1.17041	0.313325
orf19.1862	3498.86	1218.41	2.87165	0		1030.18	683.108	1.50807	0.000826336		7294.85	5590.86	1.30478	0.0180872
PIR1	2435.07	914.62	2.66238	0.003		19185.8	5774.85	3.32229	0.0472508		1599.09	1786.28	0.895206	0.473397
orf19.2125	28977.5	11548.7	2.50915	0		10498.4	6519.03	1.61043	0.0200626		20513.3	4784.66	4.28731	0.000654878
GCA2	949.204	468.891	2.02436	0.0093		720.902	581.015	1.24076	0.510531		1226.96	989.051	1.24055	0.000399597
DDR48	23685.8	12044	1.96661	0.0007		15255.2	53307	0.286176	0.00101132		39611.5	23362.7	1.6955	0.00749643

## Sheet: Fig6A
Orf19	Gene	WT	efg1/SC5314	rim101/SC5314	rob1/SC5314	rpn4/SC5314	sut1/SC5314	zap1/SC5314
orf19.6124	ACE2	1.001	2.23127	0.89857	1.40806	6.15505	2.96118	4.14372
orf19.2608	ADH5	1.001	0.33443	0.426532	0.571643	1.89928	0.554374	0.669712
orf19.5741	ALS1	1.001	3.4648	1.92073	1.15042	7.01404	2.27587	2.44399
orf19.1097	ALS2	1.001	37.5761	0.262574	0.788025	0.719644	0.84339	0
orf19.1816	ALS3	1.001	0.2645	0.68719	0.276219	2.66586	1.33263	1.65188
orf19.4555	ALS4	1.001	3.84834	1.85263	2.90259	1.34486	1.2368	0.561848
orf19.5736	ALS5	1.001	0	0.872431	0.806648	0.639294	1.17208	0.581664
orf19.7414	ALS6	1.001	0.307432	0.871966	0.759277	1.98409	1.83347	2.04343
orf19.7400	ALS7	1.001	3.57282	1.41643	0.74433	1.15008	1.31433	0.974015
orf19.5742	ALS9	1.001	37.6096	1.39964	0.35718	0	0.366755	0.558884
orf19.4773	AOX2	1.001	20.9658	2.68041	5.81618	33.0451	11.936	18.3935
orf19.7469	ARG1	1.001	1.55248	1.7405	1.15655	3.36083	1.98039	3.05594
orf19.4766	ARG81	1.001	2.17396	0.862811	1.91795	10.0168	4.33104	5.87086
orf19.2289	ARP3	1.001	0.836055	0.811973	1.00278	1.82647	1.1772	1.52971
orf19.723	BCR1	1.001	1.57994	0.699575	0.602094	0.812542	1.05886	0.954567
orf19.1623	CAP1	1.001	3.12906	1.38116	1.27803	4.61796	2.41265	3.16441
orf19.6229	CAT1	1.001	11.3858	2.11912	1.16656	3.07248	2.1286	2.49329
orf19.548	CDC10	1.001	1.15329	0.735977	1.05022	3.85588	2.07888	2.93603
orf19.6000	CDR1	1.001	1.44376	0.296223	0.948429	1.29306	1.28078	1.27275
orf19.5958	CDR2	1.001	16.8846	0.832059	0.434925	0.344137	0.0418145	0
orf19.3895	CHT2	1.001	0.481935	1.70296	1.07857	5.47343	2.28007	4.36306
orf19.7586	CHT3	1.001	11.4517	0.802807	0.992628	6.14926	2.35652	3.67267
orf19.4393	CIT1	1.001	1.64068	1.52964	1.02743	2.03906	2.01107	1.88465
orf19.2706	CRH11	1.001	0.164919	0.28833	0.352641	2.18218	0.960499	1.36629
orf19.7114	CSA1	1.001	0.30985	0.416509	0.824251	2.44342	0.755377	1.38088
orf19.4477	CSH1	1.001	1.0502	1.01152	1.04382	1.57789	1.7166	0.730624
orf19.4777	DAK2	1.001	2.37472	0.939981	1.14058	0.935284	0.802153	1.55037
orf19.4082	DDR48	1.001	0.449991	2.60842	1.08557	1.55337	1.53854	1.86295
orf19.2075	DFG5	1.001	0.681585	0.45793	0.484761	0.836273	0.548386	0.350765
orf19.3374	ECE1	1.001	0.286591	0.211709	0.132479	2.32379	0.904803	1.76843
orf19.4255	ECM331	1.001	0.216655	0.98705	0.232569	2.08731	1.01334	1.6523
orf19.610	EFG1	1.001	0	0.350472	1.20106	0.774907	0.812423	0.955163
orf19.7332	ELF1	1.001	2.36404	1.10608	0.801286	1.70954	1.40191	1.69453
orf19.6070	ENA2	1.001	9.94602	0.106674	0.851599	2.44989	1.71374	2.15957
orf19.5170	ENA21	1.001	3.28582	0.74911	1.04605	2.12562	1.9939	1.66666
orf19.1120	FAV2	1.001	0	0.164718	0.409453	3.45852	2.04329	2.62612
orf19.6178	FBP1	1.001	1.29166	1.2157	1.33024	5.1157	2.60027	3.1626
orf19.638	FDH1	1.001	2.65853	9.36921	5.91038	4.52185	1.74952	1.7591
orf19.5389	FKH2	1.001	2.88563	0.632921	0.73791	0.707554	1.60924	0.351512
orf19.5634	FRP1	1.001	1.0939	0.996406	1.08076	3.47455	0.759429	1.87226
orf19.7112	FRP2	1.001	1.3595	0.0206629	0.920275	2.17662	0.868219	1.25367
orf19.1224	FRP3	1.001	6.33855	1.46581	1.50779	3.50783	1.86384	1.9474
orf19.7219	FTR1	1.001	0.540302	1.18897	1.15167	2.14441	1.56312	1.99435
orf19.3670	GAL1	1.001	1.62534	0.780626	1.24332	1.91096	1.1502	1.58993
orf19.6993	GAP2	1.001	9.0839	20.2629	9.94772	1.44708	4.80024	2.29135
orf19.999	GCA2	1.001	9.61869	2.78348	3.22692	16.41	9.6784	11.0624
orf19.1358	GCN4	1.001	6.50519	1.43746	1.49477	2.39871	1.82652	1.8769
orf19.1193	GNP1	1.001	1.65008	1.38191	0.751184	1.81519	0.932324	0.978262
orf19.691	GPD2	1.001	19.1133	0.644807	1.57242	9.51855	3.84054	4.32952
orf19.4647	HAP3	1.001	1.48297	1.62356	1.19999	1.27972	0.925635	1.81031
orf19.681	HAP43	1.001	1.02347	1.24023	0.797429	1.53344	1.00406	1.31743
orf19.2601	HEM1	1.001	1.38314	0.850245	1.25455	6.75346	3.00322	3.6052
orf19.2023	HGT7	1.001	2.04781	0.680403	1.21423	0.983047	1.13393	1.34104
orf19.895	HOG1	1.001	0.814455	0.786489	0.577344	1.57531	1.10114	1.4677
orf19.6387	HSP104	1.001	3.60773	1.00428	0.849411	3.44005	1.1163	1.73441
orf19.4980	HSP70	1.001	4.81107	0.79994	1.06895	2.24792	0.896304	1.20535
orf19.6924	HTA1	1.001	3.39643	1.18394	1.01961	2.46044	2.4061	2.25835
orf19.1051	HTA2	1.001	2.40196	1.2538	0.960735	2.6258	1.57602	2.21294
orf19.1321	HWP1	1.001	0.354732	0.441155	0.132401	1.28054	1.05019	1.30706
orf19.4975	HYR1	1.001	0.0178647	3.49546	0.222483	0.434571	2.25434	3.98442
orf19.1048	IFD6	1.001	0.0234523	0.189262	0.530841	0.277716	0.281429	0.0533378
orf19.5760	IHD1	1.001	0.186071	0.638682	0.305227	2.37468	1.38293	1.9845
orf19.5068	IRE1	1.001	8.6179	0.902297	0.969488	1.30389	1.44331	1.05164
orf19.5265	KIP4	1.001	0.274783	1.08351	0.317073	1.99343	1.18504	1.73844
orf19.4377	KRE1	1.001	3.03454	0.961953	0.760208	2.38519	1.86083	1.62857
orf19.3419	MAE1	1.001	0.419931	1.28231	0.613589	1.09078	1.13897	0.878671
orf19.6232	NPR1	1.001	0.730583	0.844209	0.627109	0.564404	1.22236	0.975734
orf19.7150	NRG1	1.001	2.96871	1.31982	1.74898	0.793754	0.579221	0.759183
orf19.1424	orf19.1424	1.001	6.51842	0.829649	0.292815	1.69857	0.578919	0.222169
orf19.1534	orf19.1534	1.001	1.41824	0.35023	0.357889	0.542892	0.346261	0.0935075
orf19.1691	orf19.1691	1.001	1.34042	0.0573604	2.45606	0.387173	0.0516771	0.231225
orf19.1862	orf19.1862	1.001	5.32061	2.58468	1.60064	3.5887	1.28982	1.3758
orf19.2125	orf19.2125	1.001	2.72061	2.89295	0.819614	2.17605	1.32507	1.73285
orf19.3615	orf19.3615	1.001	2.40827	0.488405	0.763554	1.66561	1.09356	1.49766
orf19.409	orf19.409	1.001	1.18269	0.741877	1.32352	2.10078	1.32363	1.63227
orf19.411	orf19.411	1.001	0.0188295	0.737638	1.92376	2.12933	1.4451	1.67919
orf19.4174	orf19.4174	1.001	0	0.870026	2.74402	21.5533	7.69325	12.2429
orf19.449	orf19.449	1.001	1.53459	1.9853	1.37609	1.37347	1.25703	1.35354
orf19.4706	orf19.4706	1.001	1.45645	1.04099	0.926754	2.06247	1.61926	1.93531
orf19.5517	orf19.5517	1.001	4.18793	1.16755	1.35507	2.54827	2.07897	2.58516
orf19.5626	orf19.5626	1.001	3.54214	2.54451	2.2002	1.88637	1.46229	1.63837
orf19.6578	orf19.6578	1.001	0.488564	0.461507	0.87874	1.23971	1.06321	1.42624
orf19.6660	orf19.6660	1.001	1.97357	1.28774	2.93171	19.199	5.83843	7.62272
orf19.670.2	orf19.670.2	1.001	0.946413	0.712055	1.47137	0.493723	0.703651	0.575428
orf19.7514	PCK1	1.001	0.798499	2.39203	1.38424	1.53702	1.352	0.719012
orf19.6540	PFK2	1.001	1.25232	0.783945	0.829047	0.847592	0.907474	1.02228
orf19.6420	PGA13	1.001	0.805157	0.306846	0.510193	0.652381	0.594207	0.743491
orf19.893	PGA17	1.001	17.9483	1.59615	0.209958	1.27057	0.627446	0.954359
orf19.6336	PGA25	1.001	23.2006	1.58601	0	0	0	0
orf19.2833	PGA34	1.001	10.4613	1.48478	0.203695	1.6221	1.3064	1.72772
orf19.3923	PGA37	1.001	64.3248	0.806669	0.493109	0.532256	0.805835	1.85866
orf19.6321	PGA48	1.001	5.21851	0.32786	0.636941	2.72355	1.24506	1.31526
orf19.4651	PGA53	1.001	8.9373	1.00879	1.03357	0.960675	1.92095	2.33947
orf19.5635	PGA7	1.001	1.09053	0.873362	0.897388	2.58136	0.960377	1.57139
orf19.4599	PHO89	1.001	3.36849	0.013659	0.442661	1.38959	0.830801	1.18641
orf19.3829	PHR1	1.001	0.797976	0.0100054	0.381756	1.28385	0.882372	0.987347
orf19.6081	PHR2	1.001	2.97011	26.6273	0.586049	0.938166	1.43164	2.09347
orf19.778	PIL1	1.001	1.4004	1.67601	1.05461	1.84173	1.26641	1.5962
orf19.220	PIR1	1.001	6.69118	3.14201	1.33413	1.91862	1.67756	0.83338
orf19.5102	PLB5	1.001	2.30712	0.610497	0.266725	1.79104	0.847168	1.2373
orf19.5873	POL1	1.001	2.59336	1.13591	0.696843	1.98962	1.8325	1.80385
orf19.3111	PRA1	1.001	0.910016	0.00434449	0.18191	0.737959	0.165835	0.00678875
orf19.535	RBR1	1.001	24.0349	49.1659	6.21801	52.6717	19.5953	30.0567
orf19.532	RBR2	1.001	5.7335	15.8392	4.77219	31.6529	12.529	15.6686
orf19.1327	RBT1	1.001	94.2407	0.494523	3.07802	21.5373	8.79122	9.88253
orf19.5636	RBT5	1.001	0.482484	0.547823	0.651004	2.2282	0.80946	1.51758
orf19.7350	RCT1	1.001	0.639265	0.774132	0.857904	1.55048	0.892894	1.58349
orf19.5437	RHR2	1.001	0.903138	0.245599	1.24178	1.06526	0.809127	1.14564
orf19.7247	RIM101	1.001	1.81059	0.052043	0.708477	1.7149	1.07476	1.32028
orf19.1868	RNR22	1.001	2.2607	0.30687	2.44379	8.27451	4.25278	4.14217
orf19.23	RTA3	1.001	41.3389	2.38797	1.1977	3.41746	2.15653	2.1191
orf19.5714	SAP1	1.001	24.707	0.423429	0.329307	0.130939	0.359928	0.905405
orf19.3839	SAP10	1.001	0.360132	1.24011	0.665625	3.84266	2.03492	0.714909
orf19.3708	SAP2	1.001	0	0.713934	0.308982	2.04631	1.12244	0.60038
orf19.5716	SAP4	1.001	0	0.20661	1.63915	18.6894	6.98221	11.3368
orf19.5585	SAP5	1.001	0.0495319	0.0508155	0.0225838	1.40797	0.557436	1.53701
orf19.5542	SAP6	1.001	0	0.123098	0.308908	4.68729	1.49224	2.86924
orf19.6928	SAP9	1.001	2.95421	0.510274	1.03389	1.66395	0.964988	1.44079
orf19.3893	SCW11	1.001	33.2522	0.556271	1.1939	8.16324	2.57673	3.84975
orf19.2941	SCW4	1.001	14.3397	4.46606	1.54461	17.9036	3.21106	6.90654
orf19.1719	SGA1	1.001	1.92384	0.79218	1.21351	2.30761	2.03049	2.51504
orf19.6011	SIN3	1.001	2.19577	1.29112	1.19184	3.68026	2.42235	3.1575
orf19.2179	SIT1	1.001	0.355662	0.8773	1.53295	5.71475	2.76169	3.83507
orf19.3623	SMC2	1.001	1.59483	0.611207	1.04674	1.228	1.5402	2.01278
orf19.2062	SOD4	1.001	3.51359	1.14332	0.934738	5.07159	2.81764	2.88842
orf19.2060	SOD5	1.001	0.470431	0.161022	0.585816	1.81258	0.89429	1.43906
orf19.2108	SOD6	1.001	19.186	0.151415	0.0928058	0	0.783767	0
orf19.6367	SSB1	1.001	1.221	1.00276	0.754122	1.58567	1.02079	1.55911
orf19.2107.1	STF2	1.001	0.766921	1.32511	1.63113	2.2407	1.74872	1.68596
orf19.5908	TEC1	1.001	1.52985	0.473639	1.13208	4.05942	1.97744	2.25015
orf19.4892	TPK1	1.001	3.01719	0.902979	2.32477	12.1655	4.87648	6.13316
orf19.2277	TPK2	1.001	3.54951	1.20282	1.16784	1.79015	1.4513	1.31738
orf19.3038	TPS2	1.001	0.382663	0.871062	0.90492	2.1259	1.0803	1.28936
orf19.4290	TRR1	1.001	1.90364	0.620948	1.08892	3.13392	1.60481	2.26565
orf19.7611	TRX1	1.001	1.79811	1.10357	1.39061	3.084	1.88149	2.59195
orf19.6059	TTR1	1.001	3.57518	1.27768	1.54203	2.60513	2.49863	3.04329
orf19.6109	TUP1	1.001	1.84166	1.15299	0.689188	1.55092	1.05674	1.36844
orf19.4941	TYE7	1.001	0.822184	1.59704	1.80728	2.10359	1.68377	2.01195
orf19.1354	UCF1	1.001	0.995989	1.37915	1.70704	0.722581	0.589067	0.713639
orf19.1738	UGP1	1.001	1.72934	0.719261	0.942299	3.02812	1.58699	2.17177
orf19.1822	UME6	1.001	0.0772118	0.795056	0.637531	4.97557	1.86295	2.86243
orf19.3548.1	WH11	1.001	2.03096	0.802692	0.475781	0.855133	1.20876	1.24461
orf19.3707	YHB1	1.001	19.1789	1.64769	3.67994	3.81247	3.7218	2.57626
orf19.3618	YWP1	1.001	32.3406	0.14726	72.9186	16.7833	6.26449	7.92639
orf19.3794	ZAP1	1.001	3.4305	1.30253	0.446068	0.513768	0.497959	0.0701031
orf19.6182	ZCF34	1.001	8.02951	0.47209	0.431988	0.0898153	1.00081	0.690488
orf19.3112	ZRT1	1.001	0.420868	0.0155451	0.242498	0.920219	0.224577	0.0269439
orf19.1585	ZRT2	1.001	3.11742	0.623533	0.540145	1.00075	0.538093	0.297623

[truncated: 10 more sheets: Fig6B, Fig7A, Fig7B,7C, Fig8A, Fig9, S1 Fig, S2 Fig, S3 Fig, S4 Fig A, S4 Fig B]
